# Supplementary material for: The comprehensive effects of high-sensitivity C-reactive protein and triglyceride glucose index on cardiometabolic multimorbidity
Source: Front Endocrinol (Lausanne). 2025 Apr 1;16:1511319. doi: 10.3389/fendo.2025.1511319 (PMC11996647; doi:10.3389/fendo.2025.1511319)
Supplement: Supplementary file 2 [file DataSheet1.xlsx]

## Sheet: Sheet1
ID	gender	age	marry	edu	rural	drink	smoke	livere	kidneye	sleep	bl_crp	CRP2	tyg	TYG2	CRP-TYG	RMS	CMD	bl_bun	bl_crea	bl_cho	bl_ua	bl_hgb	TIME2	GRIP	CMI	ASM	cancre	lunge	psyche	digeste	asthmae	systo	diasto	mheight	mweight	mwaist	bmi	puff	sleep	bl_wbc	bl_mcv	bl_plt	bl_glu	bl_tg	bl_hdl	bl_ldl	bl_hbalc	bl_hct	bl_cysc
010104101002	1	48	1	2	1	3	3	0	0	8	0.98	0	8.02507	0	1	1.83866	1	19.4389	0.9831	254.383	3.5952	20.2	7	43	0.362025	23.3866	0	1	0	1	0	120	68.5	1.81	65.2	79	19.9017	220	8	9.6	72.9	198	95.94	63.72	63.4024	175.903	4.6	62.2	0.92
010104103001	1	48	1	2	1	3	3	1	0	4	2.62	1	8.71237	1	4	0	0	15.2654	0.9492	161.212	6.17064	16.7	9	0	NA	-8.564	0	0	0	1	0								4	6.9	92.9	325	90.36	134.52	48.7116	79.253	4.7	48.9	0.95
010104103002	0	46	1	3	1	0	0	0	0	4	0.78	0	7.45974	0	1	0	0	20.1392	0.5763	256.316	3.8808	13.7	9	0	NA	-12.647	0	0	0	0	0								4	6.2	88	233	85.32	40.71	71.1344	176.676	4.7	41
010104105001	0	66	1	1	1	0	0	0	0	5	0.7	0	8.7031	1	2	0	1	12.8286	0.7684	207.604	4.06224	13.2	7	0	NA	-13.387	0	0	0	0	0								5	3.9	86.7	311	100.8	119.475	52.191	133.764	5	39.3
010104108001	0	55	1	1	1	0	0	0	0	1	1.17	1	8.43005	0	3	1.49755	0	20.0271	0.6667	217.269	3.03408	13.6	9	23	0.690253	15.3584	0	0	0	0	0	99	66	1.66	54.8	83	19.8868	180	1	4.6	79.9	294	89.28	102.66	49.0982	148.841	4.8	41.9	0.95
010104108002	1	59	1	2	1	0	3	0	0	8	0.45	0	8.63991	1	2	2.01584	0	21.9879	0.8927	209.151	3.78	16	9	36	0.662898	17.8586	0	0	0	0	0	108.5	71.5	1.62	49.2	75	18.7471	280	8	6.3	89.3	228	103.86	108.855	49.8714	135.697	4.6	46.9
010104109001	1	45	1	3	1	3	3	0	0	8	0.64	0	8.5635	1	1	2.29815	0	8.31897	1.0396	151.934	5.78928	14.6	9	45	0.818594	19.581	0	0	0	0	0	108	70	1.655	53.5	70	19.5325	350	8	8.7	91.2	278	94.68	110.625	43.6858	84.6654	4.5	43.4	0.91
010104109002	0	45	1	1	1	0	0	0	0	8	1.32	1	8.34778	0	3	0	0	25.293	0.8136	165.078	5.00808	14.4	9	0	NA	-12.61	0	0	0	0	0								8	6.2	89.2	274	99.36	84.96	60.3096	82.7324	4.6	42.9	0.9
010104110001	0	57	1	1	1	0	0	0	0	5	0.88	0	8.39554	0	1	0	0	26.3294	0.565	210.31	3.68088	13.2	9	0	NA	-13.054	0	0	0	0	0								5	6.9	82	228	104.22	84.96	40.593	154.64	5	39.2	0.95
010104111001	1	57	0	3	1	3	3	0	0	5	0.57	0	8.76652	1	2	2.0092	0	18.3185	0.6667	127.191	4.91064	17.3	9	34	0.744268	16.9222	0	0	0	0	0	121.5	81	1.54	48.4	77	20.4082	200	5	7.9	87	285	96.66	132.75	56.057	40.2064	4.4	49.7	0.74
010104113001	1	49	1	2	1	3	3	0	0	4	0.84	0	7.7953	0	1	2.13685	0	16.4419	0.9266	172.424	6.35712	13.6	9	42	0.445017	19.6551	0	1	0	0	0	100	54	1.6	57.7	84	22.5391	370	4	6.9	70.1	229	79.56	61.065	49.4848	107.861	5.1	42.6	0.99
010104114001	0	54	1	1	1	0	0	0	0	4	1.12	1	8.94772	1	4	1.77829	0	18.7107	0.5876	212.63	2.7132	13.7	9	28	1.32965	15.7455	0	0	0	0	0	125	69.5	1.635	58	86	21.6966	650	4	6.6	90.7	339	116.64	131.865	35.1806	153.094	5.5	40.5
010104114002	1	62	1	1	1	3	3	0	0	6	0.28	0	8.0865	0	1	0	0	16.3578	0.7345	183.248	4.48056	14.7	9	0	NA	-9.082	0	0	0	0	0								6	6.2	93.1	242	100.62	64.605	59.923	107.861	4.8	43.3	0.84
010104115001	1	50	1	1	1	3	3	0	0	8	0.22	0	7.70325	0	1	2.36183	0	15.8817	0.7119	199.872	5.754	13.7	9	45	0.22349	19.053	0	0	0	0	0	117	74.5	1.65	52	82	19.1001	380	8	5.4	92.6	323	87.84	50.445	71.1344	117.526	5	41.2	0.94
010104116002	0	57	1	1	1	0	0	0	0	5	2.09	1	8.64734	1	4	0	0	12.6885	0.7006	211.084	5.81952	13.7	9	0	NA	-13.054	0	0	0	1	0								5	6.4	84.3	243	99	115.05	53.3508	121.779	5.3	40.5	1.02
010104117001	0	57	1	1	1	0	0	0	0	5	0.31	0	9.11791	1	2	0	0	15.3215	0.8249	191.754	3.85896	14.4	9	0	NA	-13.054	0	0	0	0	0								5	5.5	86.2	268	105.66	172.575	35.1806	121.392	5	42.7	1.01
010104118001	1	54	1	1	1	1	3	0	0	8	0.23	0	8.35882	0	1	2.30151	0	14.2571	0.8588	185.955	4.4268	13.9	9	45	0.556529	19.5524	0	0	0	1	0	133	75.5	1.66	54.8	84	19.8868	800	8	4.4	85.4	235	101.52	84.075	49.8714	116.367	5.2	39.3	0.81
010104118002	0	51	1	1	1	0	0	0	0	8	0.78	0	8.74201	1	2	0	1	18.9908	0.6102	230.414	4.07232	13.7	9	0	NA	-12.832	0	0	0	0	0								8	7.9	84.6	256	94.32	132.75	54.124	152.32	5.1	40.6	0.96
010104201001	1	51	1	3	0	0	1	0	0		1.93	1	9.08143	1	4	0	0	9.85952	0.791	159.279	5.22312	13.7	9	0	NA	-8.675	0	0	0	0	0									4.4	91.2	256	97.38	180.54	30.5414	90.851	5.1	42.9
010104203001	1	65	1	1	0	0	3	0	1	8	1.37	1	7.80125	0	3	1.91653	0	12.9126	0.8475	127.965	4.56456	12.1	9	32.5	0.635353	16.9577	0	0	0	1	0	97.5	58.5	1.58	47.9	80	19.1876	170	8	6.7	92.4	255	84.96	57.525	27.4486	88.918	5.2	35.8	1.49
010104203002	0	57	1	1	0	0	0	0	0	8	0.41	0	7.71519	0	1	1.86029	1	16.666	0.4972	198.712	3.34488	13.6	9	30.5	0.343961	16.3953	0	0	0	0	0	126	67	1.56	66.1	98	27.1614	210	8	7.1	85.5	377	101.34	44.25	54.5106	132.217	5.5	41.9	0.86
010104205002	1	50	1	4	0	3	3	0	0	9	4.46	1	9.2226	1	4	2.25906	0	9.41136	0.7571	223.455	3.29448	14.4	9	48	1.75956	21.2478	0	0	0	0	0	126	74	1.7	60.6	87	20.9689		9	5.2	85.1	233	110.52	183.195	37.1136	144.202	5.3	41.9
010104206002	1	53	1	3	0	3	3	0	1	5	0.57	0	9.07835	1	2	2.50639	0	20.4193	0.9831	154.253	5.59776	16	9	50	1.25094	19.949	0	0	0	0	0	124	78	1.69	55		19.257	500	5	6.7	99.2	281	88.02	199.125	51.8044	57.2168	4.2	46.7
010104208001	0	59	0	1	0	0	0	0	1	5	0.73	0	8.95913	1	2	1.42248	0	13.921	0.7797	202.578	5.58096	13.4	9	17	1.37712	11.951	0	0	0	0	0	124.5	74	1.46	49	78	22.9874	250	5	6.7	89.3	229	92.52	168.15	40.9796	131.057	4.8	39.8	1.14
010104214002	1	64	1	3	0	1	3	0	0	6	1.26	1	8.88078	1	4	0	0	10.5598	1.0057	271.393	7.85904	14.6	9	0	NA	-9.156	0	0	0	0	0								6	7.3	86.9	466	108.36	132.75	48.325	191.367	5.2	41.9	1
010104218001	1	49	1	3	0	3	0	0	1		6.74	1	9.7234	1	4	0	0	10.1676	0.6328	208.764	4.92576	13.7	9	0	NA	-8.601	0	0	0	0	0									7.5	90.9	112	86.58	385.86	64.9488	66.4952	4.9	40.5	0.7
010104218002	0	48	1	3	0	0	0	0	0	8	0.43	0	8.52474	1	1	1.79371	1	10.7558	0.5198	193.3	3.8556	15.9	9	27	0.589763	15.0526	0	0	0	0	0	122.5	76	1.6	55.2	79	21.5625	400	8	8.7	89.9	251	99	101.775	59.5364	114.82	4.6	46.5	0.84
010104222001	0	52	1	1	0	0	0	0	0	7	0.65	0	9.05234	1	2	1.32311	0	13.5568	0.7797	178.223	3.43224	15.7	9	19.5	1.52622	14.738	0	0	0	0	0	109.5	72.5	1.57	56	79	22.719	340	7	4.8	87.6	160	96.48	177	41.3662	93.5572	4.6	46.2	0.96
010104222002	1	53	1	3	0	3	3	0	0	5	1.07	1	8.61738	1	4	1.85728	1	13.6969	0.9379	257.089	5.5188	16.1	7	35.5	0.720996	19.114	0	0	0	1	0	131	78	1.63	54	83	20.3244	440	5	5.9	89.9	145	92.52	119.475	54.8972	174.357	5.1	48.2	0.83
010104223001	1	49	1	3	0	1	3	0	0	6	0.56	0	7.90283	0	1	2.16143	0	13.5568	0.7458	165.078	4.1412		9	50	0.508561	23.1328	0	0	0	0	0	134	87.5	1.723	68.9	84	23.2086		6				101.88	53.1	41.7528	115.207	4.8	30.4	0.87
010104226002	1	56	1	1	0	3	3	0	0	8	0.75	0	8.29604	0	1	2.17805	0	11.204	0.904	163.145	4.25208	14.7	9	39.5	0.664972	18.1355	0	0	0	0	0	115	60.5	1.585	52	80	20.6988	400	8	9.9	89.4	216	106.56	75.225	37.1136	109.794	4.9	43.3
010104228001	1	61	1	1	0	0	0	0	0	8	1.2	1	8.54027	1	3	0	1	10.9519	0.6441	199.099	4.66872	13.5	9	0	NA	-9.045	0	0	0	0	0								8	4	88.3	134	105.12	97.35	35.5672	139.176	5.1	39.4	1.09
010104301002	0	59	1	1	1	0	0	0	0	8	0.54	0	8.39575	0	1	1.506	0	13.1927	0.6441	180.156	3.08112	15.7	9	19	0.816707	12.6162	0	0	0	0	0	103	66	1.441	53.5	89.4	25.7647	310	8	6.9	89	257	81.36	108.855	49.4848	104.769	4.3	50.2	0.72
010104302002	1	50	1	2	1	3	0	0	0		0.55	0	8.40585	0	1	0	0	14.7052	1.2882	225.001	7.38024	16.1	9	0	NA	-8.638	0	0	0	0	0									4.1	85.3	145	97.2	92.04	47.9384	162.759	4.8	50.4	1.25
010104303001	1	50	1	2	1	0	3	0	0	8	1.7	1	8.24701	0	3	1.86829	0	11.9603	0.8701	208.377	4.5024	16.7	9	33.5	0.780514	17.9308	0	0	0	0	0	106.5	68.5	1.583	49.9	67.8	19.9131	390	8	6.8	94.3	285	81.36	93.81	37.8868	154.253	5.4	48.9	1.2
010104303002	0	51	1	1	1	0	0	0	0	10	0.62	0	8.71226	1	2	1.89602	1	14.5932	0.8927	248.197	3.70608	13.3	9	27.5	0.866148	14.5041	0	0	0	0	0	115	67	1.505	58.2	89.3	25.6951	310	10	4.9	88.9	373	100.98	120.36	53.7374	172.037	4.9	40.8	1.03
010104304001	1	70	0	1	1	0	3	0	1	9.5	0.96	0	8.17547	0	1	1.92779	0	13.3608	1.2317	156.186	5.63304	14.2	9	34.5	0.798598	17.8961	0	0	0	0	0	135.5	80.5	1.593	53	78.9	20.8855	430	9.5	5.9	98.3	502	74.34	95.58	39.8198	99.3562	4.3	39.9	1.7
010104306002	1	57	1	2	1	3	3	0	0	6	0.55	0	8.82674	1	2	2.40006	0	21.3996	0.904	279.898	4.32264		9	45	0.918632	18.7495	0	0	0	0	0	112.5	71.5	1.626	53.1	73.7	20.0841	415	6				106.2	128.325	45.6188	210.31		30.4	1.04
010104308001	0	58	0	1	1	0	0	0	0	8	1.12	1	8.03549	0	3	1.20083	0	14.5372	0.5763	197.553	4.12272		9	15.5	0.367608	12.9077	0	0	0	1	0	114	75.5	1.472	53.1	88.4	24.5064	230	8				101.16	61.065	59.923	127.578	4.9	30.4
010104311002	0	62	1	1	1	0	0	1	0		1.28	1	7.9749	0	3	0	0	11.6522	0.7232	200.259	3.80184	12.2	9	0	NA	-13.239	0	1	0	1	0									3.9	91.4	217	83.16	69.915	59.1498	108.248	5.3	37.8
010104312001	0	58	1	1	1	0	0	0	0	8	5.23	1	8.24743	0	3	1.61357	0	7.22658	0.5876	195.233	5.24832	11.9	9	19.5	0.51942	12.085	0	0	0	0	0	116	69.5	1.534	45.4	84.1	19.2932	270	8	6.7	86.1	335	93.78	81.42	46.392	130.671	5.2	35.2	0.98
010104317001	1	53	1	2	1	3	3	0	0	6	0.49	0	7.94909	0	1	1.99566	0	13.7529	1.017	211.47	5.20464	16.2	9	39	0.328435	19.5424	0	0	0	0	0	125.5	78.5	1.652	55	69.9	20.1531	410	6	6.4	89	323	82.08	69.03	69.9746	130.284	5.4	47.9	1.17
010104319002	0	62	1	1	1	0	0	0	0		3.14	1	8.20345	0	3	0	0	24.1446	0.5763	173.583	3.50448	12.4	9	0	NA	-13.239	0	0	0	0	0									7	81.9	434	125.1	58.41	54.5106	108.635	5.3	38.1
010104320001	1	55	1	3	1	3	3	0	0	8	44.6	1	8.27961	0	3	1.89441	0	11.148	0.6328	167.011	4.37304	15.5	9	38	0.565677	20.059	0	0	0	0	0	131	84	1.709	54.9	79.5	18.797	530	8	6.8	89.2	275	89.1	88.5	50.258	100.129	4.8	45.8	0.96
010104321001	0	47	1	1	1	0	0	0	0	7	2.78	1	7.46891	0	3	2.30393	0	12.5485	0.7006	149.228	4.20336	13.3	9	27	0.192643	11.7191	0	0	0	0	0	129	74.5	1.478	44.5	76.1	20.3709	350	7	5.8	88.7	287	88.02	39.825	62.2426	81.5726	4.8	40.2	0.89
010104321002	1	51	1	3	1	3	3	0	0	8	1.52	1	7.79353	0	3	1.62129	0	27.2257	0.8927	204.898	5.47008	15.3	9	32.5	0.173846	20.0458	0	0	0	0	0	132	81	1.629	58.5	70.8	22.0452	480	8	8.2	93.3	376	92.88	52.215	107.861	90.851	4.8	45.2
010104322001	0	49	1	1	1	0	0	0	0	7	2.3	1	9.45496	1	4	1.43104	1	15.4895	0.791	244.331	4.63008	14.8	4	23	1.98062	16.0722	0	0	0	0	0	115	77	1.531	64.5	91.3	27.5175	290	7	5.8	84.9	349	94.32	270.81	57.6034	127.578	5.3	43.6	0.69
010104322002	1	54	1	2	1	3	3	0	0	11	0.37	0	8.41266	0	1	1.92373	0	21.2876	1.0848	173.97	7.16856	15.7	9	40	0.989707	20.7929	0	0	0	1	0	114.5	69.5	1.711	58.4	75.2	19.9486	410	11	4.9	94.1	436	89.28	100.89	34.794	122.166	5	47.3	1.4
010104325001	0	76	0	1	1	0	0	0	0	8	1.83	1	8.16695	0	3	1.56787	0	23.6965	0.7458	178.996	5.18952	12.5	9	16.5	0.501957	10.5238	0	0	0	0	0	128	70.5	1.481	43.7	78.6	19.9238	175	8	5.8	85.7	376	98.28	71.685	42.1394	127.578	5.4	37.7	1.36
010104327001	1	63	1	2	1	3	3	0	0	8	0.55	0	8.84768	1	2	1.58953	0	9.88753	0.9605	265.208	5.97744	16.8	9	28.5	0.758121	17.9298	0	0	0	0	0	124	76.5	1.599	51.5	74.7	20.1424	370	8	7.6	101	500	86.4	161.07	68.4282	164.305	5	51.3	1.19
010104328001	1	68	1	2	1	3	3	0	0	8	0.96	0	8.32875	0	1	1.85311	0	12.9126	0.8588	237.372	4.78632	16.3	9	32.5	0.612736	17.5381	0	0	0	0	0	135.5	81	1.54	53.7	78.3	22.6429	270	8	6.1	85.7	468	85.86	96.465	54.8972	169.331	4.5	49.9	0.95
010104329002	0	52	1	1	1	0	0	0	0	7	0.94	0	9.23735	1	2	2.25434	0	10.5318	0.7458	197.166	5.61624	14.8	9	27.5	1.7887	12.1987	0	0	0	0	0	123.5	78	1.486	47.5	72.6	21.5108	270	7	7.6	84.3	485	95.94	214.17	38.2734	118.686	5.3	43.1
010206101001	1	66	1	2	1	3	3	0	0	4	0.2	0	10.7589	1	2	4.18085	0	18.3185	1.0396	209.924	5.22984	14.4	9	35	0	8.3715	0	0	0	0	0	107	58	1.645		83.4		230	4	5.6	109.1	142	147.06	639.855	39.4332	60.3096	3.5	45	0.96
010206102001	1	62	1	2	1	3	3	0	0	3	0.68	0	10.0576	1	2	3.96093	0	18.2345	0.9379	200.645	3.33312	13.9	9	36.5	0	9.215	0	0	0	1	0	91.5	52	1.71		89.4		300	3	7.5	100.4	189	132.48	352.23	31.7012	95.4902	4.4	46.5	0.82
010206103002	1	65	1	1	1	0	3	0	0	8	0.68	0	8.94807	1	2	2.13701	0	13.1927	0.8362	168.171	2.61072	13.5	9	44	1.58059	20.5895	0	0	0	0	0	124.5	73	1.62	64.5	88	24.577	420	8	3.3	103.1	132	126.9	121.245	30.5414	97.4232	4.3	45.1
010206105001	1	71	1	1	1	0	1	0	1		2.46	1	9.43277	1	4	0	1	30.699	1.2204	176.676	4.4856	13.6	9	0	NA	-9.415	0	0	0	0	0									6.6	104.3	174	125.46	199.125	40.593	84.6654	4	43	2.16
010206110001	1	60	0	2	1	3	3	0	1	5	1.75	1	8.91234	1	4	3.93785	0	17.3382	0.791	156.573	3.90432	14.8	9	37	0	9.396	0	0	0	0	0	120	72.5	1.72		86.2		240	5	5.7	106.7	140	98.1	151.335	37.5002	73.454	4.4	49.4
010206111001	1	45	1	2	1	3	0	0	0	8	3.86	1	11.2475	1	4	2.25049	1	17.4782	1.1526	177.063	6.83256	15.2	9	46	55.2915	20.44	0	0	0	0	0	135	74	1.6	61	82	23.8281	260	8	4.2	110.5	128	160.92	953.145	6.5722		3.9	46.4	0.61
010206115001	0	62	0	1	1	0	3	0	0	7	0.57	0	9.55198	1	2	2.15411	0	22.9122	0.8023	214.176	3.7212	12.5	9	24	2.33244	11.1415	0	0	0	1	0	134	78.5	1.53	41.5	67	17.7282	140	7	4.4	100.1	180	108.54	259.305	30.1548	117.14	3.9	42.4	1.06
010206116001	0	49	1	1	1	0	1	0	0	6	0.34	0	9.80567	1	2	1.83056	1	21.2876	1.0396	173.97	4.81152	12.7	7	26	5.20848	14.2033	0	0	1	0	0	121	69.5	1.58	52.1	78	20.8701	240	6	3.6	100.9	94	118.8	305.325	19.33	71.1344	3.8	44.6	1.44
010206116002	1	49	1	1	1	3	3	0	0	8	0.45	0	8.61764	1	2	1.79598	0	15.4895	0.8588	187.888	4.05048	13.7	9	41	1.44588	22.8288	0	0	0	1	0	109	69.5	1.7	68.6	86	23.737	370	8	5.2	102.9	147	86.76	127.44	35.5672	114.434	3.6	45.8	1
010206117001	1	62	1	1	1	3	3	0	0	7	0.69	0	9.69308	1	2	1.79648	0	14.1451	1.0735	152.32	4.04376	16	9	30.5	2.80555	16.9776	0	0	0	0	0	127	76	1.53	50.2	78	21.4447	210	7	4.2	109.2	72	144.18	224.79	26.2888	51.0312	4.1	50.5	1.1
010206119002	1	62	1	2	1	0	1	0	0	8	2.84	1	8.87856	1	4	2.36445	0	18.2065	1.0735	188.274	4.75104	11.5	9	44	1.53306	18.609	0	0	0	0	0	112.5	72.5	1.65	52	65	19.1001	240	8	3.3	96.2	158	95.4	150.45	30.928	113.274	4.1	42	1.05
010206122001	0	75	0	1	1	0	0	0	1	2	0.54	0	8.81869	1	2	12.4408	0	22.324	0.9944	202.578	3.29952	11.2	9	21	0	1.688	0	0	0	1	0	122.5	75	1.44		76		260	2	2.6	100.8	139	119.34	113.28	51.8044	118.3	4.2	38.5	1.32
010206204001	1	51	0	2	1	3	3	0	0	8	0.33	0	8.79769	1	2	2.46794	0	14.2571	1.1413	191.754	4.40832	15.7	9	51	0.877389	20.665	0	0	0	0	0	110.5	67	1.75	55	78	17.9592	360	8	4.5	98.4	238	99.72	132.75	47.5518	107.088	4.9	52.1	0.95
010206210001	0	58	0	1	1	0	0	0	0	2	0.64	0	7.96005	0	1	2.88848	0	27.1137	0.7797	172.81	3.37848	12.8	9	30	0.339566	10.3861	0	0	0	0	0	106	67.5	1.46	40.7	68	19.0936	280	2	4.8	100	244	111.6	51.33	42.1394	114.047	3.8	45	0.89
010206211002	0	56	1	2	1	0	0	0	0	5	0.16	0	9.15039	1	2	2.42401	0	13.921	0.904	207.604	3.6036	13.7	9	36	1.51364	14.8514	0	0	0	0	0	124.5	70.5	1.58	56.8	78	22.7528	240	5	5	102.8	172	103.32	182.31	43.2992	115.207	6.2	47.2	1.01
010206212001	0	50	1	1	1	0	1	0	0	8	3.18	1	9.38943	1	4	2.11412	1	7.67474	0.6667	164.692	4.1496	13.7	9	29	2.62905	13.7173	0	0	0	0	0	116	75.5	1.52	53.1	80	22.983	280	8	4	101.4	238	102.78	232.755	30.928	66.4952	6.2	47	0.64
010206213002	1	57	1	1	1	0	1	0	1	8	0.76	0	7.95237	0	1	2.13573	0	18.4866	0.8475	191.367	3.97152	16.7	9	39	0.229175	18.2607	0	0	0	0	0	110.5	67	1.62	50.9	62	19.3949	200	8	9.3	101.4	311	98.82	57.525	78.8664	95.1036	4.7	55.1	1.08
010206214001	1	53	1	3	1	1	3	0	0	8	2.09	1	7.48259	0	3	1.48461	0	17.3102	0.8136	150.774	2.9148	12.7	9	34.5	0.366862	23.2385	0	0	0	0	0	119	67.5	1.79	66.5	83.4	20.7547	290	8	4.5	98.7	252	91.26	38.94	39.4332	94.717	5.3	45.4	1.08
010206214002	0	55	1	1	1	0	0	0	0	8	0.32	0	8.21235	0	1	1.76159	0	14.6772	0.6554	231.96	3.20712	13.7	9	23.5	0.592008	13.3402	0	0	0	0	0	117	66.5	1.576	49	72.2	19.728	240	8	6	97.3	417	93.6	78.765	41.3662	170.104	6	45.4	0.97
010206215001	1	46	1	3	1	0	0	0	0	8	0.64	0	8.10958	0	1	2.43474	0	18.9067	0.904	230.414	3.95472	12.8	9	50	0.373636	20.5361	0	0	0	0	0	122.5	70.5	1.69	56.7	76	19.8522	400	8	5.6	78.5	112	104.4	63.72	57.2168	153.094	6	49.3
010206219001	1	73	1	2	1	3	1	0	0	4	1.23	1	8.43222	0	3	1.66193	0	13.2207	0.9379	188.661	5.90688	14.5	9	30	0.649378	18.0513	0	0	0	0	0	122	75	1.58	55.1	75	22.0718	220	4	4.8	99.5	230	95.22	96.465	51.8044	112.501	5.5	51.1	1.31
010206221002	0	52	1	2	1	0	0	0	1	8	1.2	1	8.16601	0	3	6.33284	0	13.0527	0.5763	188.274	3.15	13.7	9	21.5	0	3.395	0	0	0	0	0	112	64.5	1.52		78.4		70	8	6.2	95.8	298	94.68	74.34	40.2064	124.872	4.4	46.9	0.96
010206224001	1	61	1	1	1	0	3	1	1	9	1.71	1	8.43558	0	3	1.89765	0	20.8114	0.5537	189.821	3.6036	15	9	30	0.413476	15.809	0	0	0	0	0	99	57.5	1.549	42.9	71.4	17.8795	280	9	4.4	103.2	167	99.18	92.925	62.2426	95.8768	5	49.8	0.94
010206225001	0	70	0	1	1	0	1	0	1	8	1.08	1	9.05023	1	4	1.98758	0	11.4841	0.6328	217.656	3.37176	14.2	9	25	1.44382	12.5781	0	0	0	0	0	107	60	1.535	50.2	86.6	21.3053	110	8	3.8	98.1	151	101.88	167.265	37.8868	132.604	5.1	49.1	0.92
010206226002	0	48	1	2	1	0	3	0	1	5	0.26	0	8.69758	1	2	0	1	16.9461	0.6441	189.821	3.09288	14.6	7	0	NA	-12.721	0	0	0	0	0								5	3.8	97.7	184	91.44	130.98	30.5414	125.645	6	49.2	0.79
010206303002	0	77	1	1	1	0	3	0	0	3	3.62	1	6.62493	0	3	0.223576	0	6.4423	0.2147	23.9692	3.0072	11.6	9	2	1.10032	8.9455	0	0	0	1	0	106.5	56	1.456	37.1	85.9	17.5005	150	3	5	100.5	233	20.52	73.455	17.0104	22.0362	4.3	40.9	0.43
010206304002	1	55	1	1	1	0	3	0	0	5	6.07	1	8.68565	1	4	1.96145	0	10.5878	0.8588	169.331	3.20376	16	9	41.5	1.62129	21.1578	0	0	0	0	0	137.5	77.5	1.671	62.7	79.2	22.4551	335	5	4.2	99.3	159	88.56	133.635	30.928	98.583	4.4	53.6
010206311002	1	47	1	3	1	3	0	0	0	8	0.57	0	7.93744	0	1	2.24318	0	32.7997	0.9379	164.305	3.486	13.5	9	44	0.363581	19.615	0	0	0	1	0	114.5	65.5	1.62	56	72	21.3382	240	8	4.4	98.8	212	93.06	60.18	57.2168	85.4386	4	45.2
010206313002	1	49	1	2	1	0	1	0	0	10	1.9	1	8.2797	0	3	1.93031	0	22.6601	0.9605	156.96	3.3768	14.8	9	39	0.629873	20.204	0	1	0	0	0	122	82	1.7	55	82	19.0311	180	10	4.1	98.6	176	97.92	80.535	41.3662	94.717	4	50	1.05
010206315001	0	56	1	1	1	3	3	0	0	6	0.15	0	8.38162	0	1	2.36193	0	17.7023	0.5763	201.032	3.696	15	9	23	0.497585	9.7378	0	0	0	1	0	123	80.5	1.443	37.9	74	18.2015		6	3.9	96.2	185	102.78	84.96	44.8456	126.418	4.2	48.5
010206315002	1	56	1	1	1	3	3	0	0	6	0.18	0	7.6535	0	1	1.78743	0	22.352	0.6102	211.47	3.67584	15.5	9	33.5	0.238863	18.742	0	0	0	0	0	108.5	68	1.602	54.2	81.8	21.119	375	6	5.9	106.5	324	72.18	58.41	82.7324	95.8768	3.9	52	0.76
010206322001	1	64	1	2	1	3	0	0	0	8	1.53	1	8.50859	1	3	1.89549	0	28.8223	0.7797	166.625	2.83584	13.4	9	35	0.567262	18.4649	0	0	0	0	0	125.5	77	1.62	53.3	77	20.3094	200	8	4.7	103.7	186	94.14	105.315	61.0828	72.2942	4.1	44.9	1.28
010206324001	1	69	0	2	1	3	0	0	0	9	1.34	1	8.48174	1	3	1.95976	0	22.7441	0.9153	152.32	3.318	14.4	9	37	0.531987	18.8799	0	0	0	0	0	106.5	64.5	1.64	55.3	72	20.5607	220	9	3.7	106.8	159	106.92	90.27	57.2168	66.4952	4.1	47	1.02
010206325002	1	63	1	1	1	0	3	0	0	5	0.59	0	9.32623	1	2	1.99491	0	23.1363	1.0735	229.64	3.53304	13.7	9	40	2.00966	20.051	0	0	0	1	0	103	58	1.68	58	67	20.5499	280	5	3.5	101.1	199	95.04	236.295	40.593	119.073	4	46.9	1.02
010206327001	1	53	1	2	1	3	0	0	0	9	0.19	0	8.44933	1	1	2.09288	0	19.579	0.6102	223.841	4.4604	14.1	9	37	0.597974	17.679	0	0	0	0	0	120.5	80	1.55	51	66	21.2279	220	9	3.5	102.8	190	101.52	92.04	50.6446	143.042	4.8	47.4	1.14
010206328002	0	51	1	1	1	0	0	0	0	8	0.21	0	7.90459	0	1	2.46404	0	14.2011	0.7458	183.248	2.37552	13.4	9	32.5	0.28082	13.1897	0	0	0	0	0	101	62	1.595	46.4	42.4	18.2388	270	8	3.7	100.8	189	87.48	61.95	64.1756	101.676	4.4	44.5	0.94
010233101001	0	56	1	1	1	0	0	0	0	6	0.56	0	8.50914	1	1	1.71324	0	30.5029	0.8475	243.171	6.37056	15.6	9	22.5	0.604036	13.133	0	0	0	0	0	103	62	1.515	51.5	81.1	22.4379	360	6	6.3	102.9	249	100.98	98.235	55.2838	163.532	5.3	50	0.42
010233106001	1	54	1	1	1	3	3	0	0	8	0.74	0	8.47438	1	1	1.72166	0	9.66345	0.7232	161.599	6.94008	17.2	9	32	0.591987	18.5867	0	0	0	0	0	111	74.5	1.595	53.4	77.8	20.9904	360	8	4.5	106.7	197	96.66	99.12	56.057	83.5056	4.3	58.1	0.85
010233108001	0	47	1	2	1	0	0	0	0	8	0.4	0	7.97673	0	1	2.56957	0	11.8762	0.6102	168.944	4.16976	14	9	27	0.237326	10.5076	0	0	0	1	0	115	66.5	1.473	38.5	65.5	17.7442	360	8	4.3	100.8	164	92.7	62.835	69.2014	86.985	4.4	47.8	0.68
010233108002	1	47	1	2	1	2	0	0	0	8	0.57	0	8.48342	1	1	1.78275	0	14.6212	0.8927	187.888	6.57216	17.4	9	35	0.423732	19.6326	0	0	0	0	0	122	84	1.6	57.2	84	22.3438	450	8	8.1	98.8	194	107.1	90.27	76.1602	85.8252	4.6	56.9
010233113001	1	48	1	3	1	3	0	0	0	7	5.38	1	7.71334	0	3	1.41194	0	21.3716	0.6215	166.625	5.07528	12.6	9	30	0.29965	21.2473	0	0	0	1	0	128.5	77	1.675	61.6	86	21.9559	440	7	4.1	98.5	252	120.42	37.17	45.6188	107.861	5	42.1
010233117001	0	49	1	3	1	0	0	0	0	9	1.73	1	7.67459	0	3	1.72151	0	20.2792	0.6102	172.037	4.17312	15.7	9	24.5	0.349616	14.2317	0	0	0	0	0	106	73	1.46	58.9	89	27.6318	480	9	4.6	98.6	225	91.8	46.905	54.124	105.928	4.8	50.7	0.76
010233117002	1	45	1	2	1	3	3	0	1	7	0.52	0	8.44652	0	1	2.03661	1	19.1588	0.8588	218.429	5.78928	10.9	7	49.5	0.75316	24.3051	0	0	0	1	0	110	67.5	1.66	77.7	94.4	28.1971	560	7	3.4	93.4	155	108.54	85.845	53.3508	151.547	4.6	36.9	0.81
010233119001	0	58	1	1	1	0	0	0	0	8	2.43	1	8.55435	1	3	1.98977	0	9.5234	0.7345	240.852	4.68216	14.9	9	29.5	0.836314	14.8258	0	0	0	0	0	125	83.5	1.525	60.1	91.2	25.8425	320	8	4.4	90.8	318	92.34	112.395	52.9642	165.078	4.6	48.2	0.95
010233121001	1	59	0	2	1	0	0	0	0	7	0.89	0	8.37459	0	1	2.01766	1	18.8227	0.8475	201.032	6.41424	13.7	4	37.5	0.507533	18.5859	0	0	0	0	0	111	58.5	1.605	53.8	71.2	20.8849	450	7	3.4	98.4	206	116.64	74.34	49.0982	136.083	5.2	46.6	0.89
010233123001	1	48	1	2	1	3	0	0	0	7	0.43	0	8.51255	1	1	1.61531	0	19.4389	0.8588	165.851	5.78592	14.1	9	41.5	1.00334	25.6916	0	0	0	0	0	131.5	84	1.726	81.8	85.5	27.4582	530	7	3.6	102.5	207	91.44	108.855	51.4178	89.3046	4.5	48	0.86
010233123002	0	45	1	1	1	3	0	0	0	8	0.75	0	7.74494	0	1	0	0	14.117	0.565	156.186	3.33312	15.4	9	0	NA	-1.5511	0	0	0	0	0	124	77		57.3			480	8	6.3	96.4	231	90	51.33	59.1498	86.5984	5	52.4	0.8
010233204001	0	48	1	2	1	0	0	0	0	7	1.83	1	7.95475	0	3	1.85162	0	9.43937	0.5876	192.527	3.92784	13.3	9	31.5	0.444075	17.0121	0	0	0	0	0	120	79	1.527	69.4	100	29.7633	370	7	4.3	95.9	266	91.98	61.95	63.4024	117.526	4.8	40.9	0.8
010233204002	1	48	1	2	1	3	3	0	0	7	0.67	0	8.19755	0	1	2.03536	0	22.8001	0.8701	201.805	4.68888	14.2	9	40	0.643178	19.6525	0	0	0	0	0	103.5	59	1.645	55	75.6	20.325	420	7	4.8	91.8	61	82.08	88.5	46.0054	138.016	4.5	42.1	0.92
010233207001	0	55	1	1	1	0	0	0	0	8	2.38	1	8.44328	0	3	2.06703	0	16.918	0.5763	207.218	4.28568	13.7	9	22	0.612847	10.6433	0	1	0	0	0	118.5	79.5	1.443	42.4	71.4	20.3626	340	8	7.4	85.8	231	85.32	108.855	52.191	131.444		44.1	0.82
010233210001	0	50	1	2	1	0	0	0	0	8	0.78	0	7.8841	0	1	1.48222	0	16.6379	0.6102	181.702	3.9396	11.7	9	23	0.321102	15.5173	0	0	0	0	0	119.5	76	1.58	59.1	70	23.6741	280	8	6.3	88.2	194	90.9	58.41	68.0416	102.062	5.1	36.6	0.84
010233212001	1	66	1	3	1	0	0	0	0	5	0.35	0	7.99018	0	1	1.50133	1	31.9594	0.8701	184.022	4.67208	13.9	7	31.5	0.343816	20.9814	0	1	0	1	0	107.5	61	1.716	61.4	82.1	20.8513	410	5	5.1	92.7	126	98.1	60.18	62.6292	112.501	4.9	43.6
010233212002	0	60	1	1	1	0	0	0	0	5	1.51	1	7.92028	0	3	1.5412	1	19.3829	0.7119	184.795	3.54648	12	7	24	0.475808	15.5723	0	0	0	0	0	117.5	63.5	1.562	62.3	91.3	25.5344	400	5	5	89.5	195	84.06	65.49	54.8972	119.846	5.1	36.7	0.93
010233216001	0	66	1	1	1	3	0	0	0	6	0.5	0	7.72329	0	1	1.82049	0	24.7889	0.5537	165.851	3.95304	12	9	21.5	0.250579	11.81	0	0	0	0	0	122	75	1.554	44.4	74.6	18.3857	350	6	5.6	94.2	171	86.58	52.215	59.5364	91.6242	4.9	37.9
010233217001	1	58	1	1	1	0	3	0	0	8	0.6	0	8.26013	0	1	2.18065	0	18.7947	0.7232	180.929	5.61288	14.5	9	46	0.482341	21.0946	0	0	0	0	0	108.5	66.5	1.643	64.5	84.5	23.8938	420	8	7	84.9		91.98	84.075	68.4282	94.3304	4.3	43.5	0.92
010233301001	0	57	1	1	1	0	0	0	0	6	2.09	1	8.9398	1	4	1.78767	1	20.6154	0.6667	233.893	4.92744	13.8	9	26.5	1.67561	14.8238	0	0	0	0	0	119	69	1.543	58.9	96	24.7391	340	6	6.8	99.2	280	92.7	164.61	37.5002	156.96	4.7	44.4	0.91
010233301002	1	58	1	4	1	0	3	0	0	8	0.6	0	8.42164	0	1	1.63477	1	9.18728	0.8362	199.486	6.00264	14.9	5	34	0.912786	20.798	0	0	0	0	0	107.5	63.5	1.673	61.3	80.9	21.9012	450	8	5.8	31.6	235	92.52	98.235	39.4332	140.336	4.8	49.2
010233303001	0	63	1	1	1	0	0	0	0	7	1.75	1	8.67754	1	4	2.13411	0	19.0188	0.5085	223.455	3.55656	13.7	9	30	0.93078	14.0574	0	0	0	0	0	125	69.5	1.53	56.8	90.3	24.2642	300	7	5.7	96.5	220	96.12	122.13	48.7116	144.975	4.6	46.2	0.74
010233303002	1	76	1	4	1	3	3	0	0	5	0.72	0	8.74265	1	2	1.88946	1	21.9879	0.9605	152.32	7.02744	15.1	7	33.5	1.39079	17.7299	0	0	0	1	0	124	73	1.591	53.4	84.3	21.096	340	5	4.5	93.7	256	99	126.555	30.5414	90.0778	4.3	49.7	1.04
010233304001	1	47	1	3	1	0	3	0	0	10	0.98	0	8.1721	0	1	2.11929	0	20.1952	0.7797	159.279	5.71032	14.5	9	45.5	0.985057	21.4695	0	0	0	0	0	111.5	66	1.64	64.5	95	23.9813	460	10	5.9	90	193	86.04	82.305	32.861	111.727	4.5	47.9	1.03
010233304002	0	47	1	1	1	0	0	0	0	10	0.53	0	8.16614	0	1	1.94019	0	20.1952	0.5763	157.733	5.63472	12.6	9	28.5	0.627267	14.6893	0	0	0	0	0	107	62.5	1.568	54.9	81.9	22.3296	350	10	5	96.9	314	88.38	79.65	44.459	97.0366	4.4	42.1	0.9
010233305002	0	54	1	1	1	0	0	0	0	8	1.08	1	7.95475	0	3	1.89115	0	21.1476	0.4859	216.883	3.20712	11.8	9	27.5	0.428749	14.5414	0	0	0	0	0	115	71.5	1.49	59.8	90	26.9357	360	8	3.2	93.4	287	91.98	61.95	57.99	151.161	4.6	40.6	0.67
010233306002	1	64	1	1	1	3	3	0	0	9	1.7	1	7.97578	0	3	1.37829	0	21.7638	0.678	214.176	5.94216	14.4	9	29	0.450048	21.0406	0	0	0	0	0	111	71.5	1.61	67.2	99.7	25.9249	360	9	6	106	159	101.16	57.525	53.3508	144.975	4.5	50.8	0.78
010233308002	1	47	1	2	1	3	3	0	0	4	1.3	1	7.55985	0	3	2.46704	0	23.6124	0.7345	160.439	4.79136	13.4	9	43.5	0.206775	17.6325	0	0	0	1	0	130.5	79.5	1.57	48.5	72.4	19.6763	520	4	5.6	95.4	222	86.76	44.25	66.1086	80.4128	4.5	49.5
010233312001	0	50	1	1	1	0	0	0	0	7	4.96	1	8.19022	0	3	2.29255	0	14.7613	0.7345	139.949	3.35496	12.4	9	27.5	0.398236	11.9954	0	0	0	1	0	129	75.5	1.516	44.4	70	19.319	420	7	13	98	288	103.14	69.915	51.4178	71.521	4.6	40.8
010233312002	1	55	1	3	1	3	3	0	0	5	1.37	1	8.32686	0	3	1.9575	0	14.8453	0.6893	173.197	5.67504	14.4	9	33.5	0.374622	17.1137	0	0	0	0	0	123.5	77.5	1.56	47.9	78.1	19.6828	400	5	3.9	99	273	96.3	85.845	70.3612	83.5056	4.6	48.5
010233314002	1	47	1	3	1	0	1	0	0	9	3.27	1	8.00685	0	3	2.21925	0	17.6183	0.9379	144.202	6.33528	14.9	9	48	0.608588	21.6289	0	0	0	0	0	125	84.5	1.608	67.1	97.5	25.9508	540	9	6.6	96.9	180	85.86	69.915	47.9384	83.5056	4.9	50.8
010233315001	1	66	1	1	1	3	1	0	0	5	1.76	1	8.39879	0	3	0	1	19.8311	0.9153	189.434	6.15384	15.2	9	0	NA	-9.23	0	0	0	0	0								5	4.9	100	273	105.66	84.075	51.8044	122.552	4.5	56.9	0.92
010233317001	1	54	1	2	1	3	3	0	0	11	2.15	1	8.06367	0	3	0	0	19.1028	0.7684	228.867	4.3008	13.1	9	0	NA	-8.786	0	0	0	0	0								11	6.1	90.2	178	97.02	65.49	82.7324	140.722	4.7	49.3	0.88
010233317002	0	54	1	2	1	0	0	0	0	8	1.04	1	8.76425	1	4	2.36405	0	22.7441	0.7458	215.723	5.83296	14.5	9	33	0.781991	13.9591	0	0	0	0	0	118	63	1.542	53.9	83.2	22.6684	460	8	5.7	94.5	264	112.14	114.165	51.0312	143.815	4.8	58.4	0.77
010233319002	1	61	1	1	1	0	0	0	0	3	0.42	0	8.45228	1	1	-64.1953	0	27.3378	0.7119	226.934	4.36464	13.8	9	35.5	NA	-0.553	0	0	0	0	0	112.5	63.5		44			360	3	5.4	93.2	287	118.98	78.765	98.1964	118.3	4.7	49.3	0.79
010233320001	1	74	0	1	1	2	0	0	0	8	1.66	1	8.01391	0	3	2.05121	0	20.4753	0.8249	188.274	4.76616	13.6	9	29	0.348254	14.138	0	0	0	0	0	86	53.5	1.445	42.5	79.8	20.3542	320	8	4.2	101.8	220	91.08	66.375	56.057	114.434	4.4	47.1	1.09
010233321002	1	57	1	1	1	0	0	0	0	5	1	1	8.13154	0	3	2.37573	0	17.3942	0.6893	181.702	6.19752	13.1	9	46	0.43276	19.3625	0	0	0	0	0	124	69	1.64	55.5	76	20.635	360	5	4.5	98.5	249	94.86	71.685	56.057	107.088	4.8	49.6
010233322002	0	46	1	1	1	0	0	0	0	8	1.38	1	7.99878	0	3	1.98753	0	10.2797	0.4859	168.944	3.44232	12.5	9	28.5	0.382899	14.3394	0	0	0	0	0	103.5	68.5	1.512	56	89.4	24.4954	390	8	6.7	99.7	256	96.12	61.95	59.923	95.1036	4.5	42.7	0.76
010233323001	1	58	1	2	1	3	3	0	0	6	0.37	0	9.23559	1	2	1.9781	1	16.4699	0.5763	241.625	4.30752	12.5	9	39	1.18978	19.7159	0	0	0	0	0	104.5	62	1.635	57.8	84	21.6218	420	6	3.2	97.7	312	104.4	196.47	58.3766	128.351	4.6	43.5	0.56
010233323002	0	47	1	1	1	0	0	0	0	5	0.74	0	7.80158	0	1	2.17479	0	21.6797	0.8023	162.372	2.89632	11.3	9	32.5	0.353203	14.944	0	0	0	1	0	104.5	62.5	1.59	55	83	21.7555	380	5	3.6	98.3	190	89.1	54.87	53.7374	99.3562	4.5	37.5
010233326001	0	55	1	1	1	0	0	0	0	6	0.64	0	8.75983	1	2	1.56071	0	16.834	0.6102	151.547	4.69728	10.7	9	23	1.34466	14.7369	0	1	0	1	0	114.5	73	1.546	57.9	88	24.2248	320	6	6.5	97.4	240	96.66	131.865	36.727	81.9592	4.9	37.8	0.96
010233326002	1	60	1	1	1	0	0	0	0	6	1.27	1	7.89377	0	3	1.9917	0	15.0134	0.7684	141.882	5.17944	13.1	9	35	0.416516	17.5729	0	1	0	0	0	108	67.5	1.521	53.4	75	23.0825	260	6	3.9	100.8	256	85.32	62.835	52.9642	73.454	5.1	43.9	1
010233327001	0	58	1	1	1	0	0	0	1	6	1.33	1	8.80667	1	4	1.98298	1	19.3829	0.6215	237.759	3.73464	12.1	7	28.2	0.864251	14.221	0	1	0	1	0	109.5	68.5	1.528	56.8	96.5	24.3277	295	6	4.6	93.3	249	116.1	115.05	49.4848	167.011	4.9	39.8	0.79
010233328001	0	56	0	1	1	3	0	0	0	8	4.88	1	8.23753	0	3	1.60724	0	12.7726	0.5424	185.181	3.56496	12.1	9	21.5	0.451734	13.377	0	0	0	1	0	106	61.5	1.536	51.6	78	21.8709	290	8	5	90.8	247	101.7	74.34	55.2838	115.593	4.8	42.9	0.89
010233329001	1	54	1	3	1	3	3	0	0	7	0.9	0	8.17739	0	1	1.68996	0	16.3859	0.7345	185.181	5.502	16.5	9	36	0.360219	21.3023	0	0	0	0	0	122.5	67	1.755	58.6	79	19.0258	420	7	6.9	109.7	229	98.1	72.57	67.2684	99.3562	4.4	56.9
010233330001	0	45	1	2	1	0	0	0	0	6	1.61	1	7.74907	0	3	2.37578	0	15.7136	0.565	175.516	2.89296	10.9	9	28	0.216759	11.7856	0	0	0	0	0	94	62.5	1.526	41.8	65	17.9501	320	6	5.9	95.4	309	93.6	49.56	62.6292	100.903	4.6	35.6	0.9
010446104002	1	54	1	1	0	0	3	0	0	10	0.35	0	8.14556	0	1	1.97575	0	27.3658	1.0057	154.253	4.36464	13.5	9	40	0.566269	20.2455	0	0	0	0	0	117.5	64	1.64	59.5	22	22.1222	330	10	6.8	92.3	155	86.58	79.65	51.0312	86.5984	5	40.8	1.11
010446109001	1	66	1	1	0	3	3	0	0	6	1.68	1	9.18564	1	4	1.59632	0	23.8645	0.6667	110.181	4.1412	11.8	9	26	1.9973	16.2875	0	0	0	0	0	97	57	1.51	48.5	22	21.271	260	6	9.7	91.2	283	121.14	161.07	25.9022	47.9384	5	34.9	0.79
010446109002	0	59	1	1	0	2	0	0	0	2	0.38	0	8.89987	1	2	2.28146	0	20.5874	0.6893	146.135	3.66744	10	9	25	0.883954	10.9579	0	0	0	1	0	101	53.5	1.47	43.3	21	20.0379	210	2	4.7	89.2	255	106.2	138.06	46.0054	75.7736	4.3	31	0.75
010446116001	0	63	0	1	0	0	0	0		7	1.95	1	9.21785	1	4	0	1	12.9126	0.5763	196.779	4.41504	11.8	4	0	NA	-13.276	0	0	0	0									7	6.5	91	130	84.96	237.18	39.0466	70.3612	5.1	37.8
010446118002	0	59	1	1	0	3	0	0	0	3	0.23	0	8.24853	0	1	0.9777	0	17.1701	0.3503	167.398	2.43432	12.4	9	12	0.600379	12.2737	0	0	0	1	0	124.5	69.5	1.51	47.9	26	21.0079	130	3	5.6	94.4	184	82.26	92.925	49.0982	95.1036	4.6	39.4	0.78
010446205001	0	46	1	2	0	0	0	0	0	4	2.69	1	7.77724	0	3	1.87952	0	10.1116	0.5989	139.563	3.73968	14	9	27	0.462314	14.3654	0	0	0	0	0	101.5	67.5	1.5	56.8	84.5	25.2444	330	4	5.7	88.8	189	74.88	63.72	52.191	57.2168	4.6	42
010446210001	0	46	1	1	0	0	0	0	0	10	0.27	0	8.56479	1	1	1.93593	0	10.8959	0.5424	158.893	3.10632	12.3	9	29.6	0.774149	15.2898	0	0	0	0	0	125.5	80.5	1.59	56.6	80.1	22.3884	230	10	5.4	93.6	178	89.1	117.705	54.124	80.7994	4.4	40.5	0.76
010446211001	0	46	1	2	0	0	3	0	0	8	0.26	0	8.00142	0	1	2.38093	0	9.83151	0.8023	168.171	4.31088	12.3	9	29	0.378338	12.1801	0	0	0	1	0	101	56	1.505	45.2	72	19.9556	320	8	6.1	97.5	137	72.54	82.305	65.3354	80.7994	3.8	37.8	0.87
010446220002	1	50	1	3	0	3	3	0	0	10	1.59	1	9.95094	1	4	2.38907	0	11.9603	0.7119	153.48	4.35456	12.7	9	41	1.52536	17.1615	0	0	0	1	0	114	65	1.558	47.3	87.5	19.4862	300	10	4.9	97	321	140.22	299.13	59.5364	41.7528	4.6	39.6
010446222001	1	49	1	4	0	3	1	0	0		2.13	1	8.38951	0	3	1.69948	0	19.1588	0.7119	77.32	5.17608	11	9	36	1.38164	21.183	0	0	0	1	0	112.5	59.5	1.649	62.9	89.5	23.1318	200		4.1	74.2	108	79.56	110.625	30.5414	27.8352	4.1	34.9	1.1
010446222002	0	47	1	2	0	0	0	0	0	8	1.83	1	7.14308	0	3	1.95967	0	12.7165	0.7684	148.068	4.63344	13.8	9	28	0.241071	14.2881	0	0	0	0	0	116	69.5	1.48	57.7	88.5	26.3422	300	8	7.1	91.4	307	60.84	41.595	67.2684	71.9076	4.7	43.2	0.98
010446226001	1	50	1	1	0	3	0	0	0	5	3.73	1	9.09272	1	4	1.49436	0	17.7864	0.8475	189.821	4.51248	14.4	9	32	0.707872	21.4139	0	0	0	0	0	136	71	1.656	63.9	86	23.3013	420	5	9.2	94.6	161	171.72	103.545	56.4436	107.088	4.9	43.5	0.95
010446301002	0	46	1	1	1	0	0	0	1	8	0.25	0	7.94116	0	1	2.31558	1	12.4084	0.6667	180.929	3.67752	9.8	4	33	0.406331	14.2513	0	0	0	0	0	119.5	73	1.52	55.1	25	23.8487	310	8	6.2	70.8	173	89.46	62.835	56.057	110.954	5	33.1
010446304001	1	45	1	2	1	0	3	0	0	4	1.69	1	8.29636	0	3	1.49596	0	13.3048	0.7345	139.949	3.57	15.2	9	30	0.702323	20.054	0	0	0	1	0	117	70	1.6	59	23	23.0469	480	4	6.1	93	112	87.12	92.04	48.325	68.8148	4.9	44.3
010446307001	1	55	0	1	1	0	3	0	0	8	2.64	1	8.10218	0	3	0	0	29.1304	0.8588	146.908	5.10216	15.2	9	0	NA	-8.823	0	0	0	0	0								8	6.5	94.9	270	86.76	76.11	47.1652	87.3716	5.2	47.3	1.12
010446309002	1	61	1	1	1	3	1	0	0		1.27	1	8.40606	0	3	0	0	22.6041	0.7684	181.702	5.32728	15.2	9	0	NA	-9.045	0	1	0	0	0									10.4	93.4	212	108.72	82.305	55.2838	100.516	5	46.3
010446311001	1	57	0	1	1	3	3	0	0	3	1.12	1	8.33294	0	3	0	0	12.7445	0.6667	151.934	1.7724	9	9	0	NA	-8.897	0	1	1	1	0								3	11.1	81.7	403	86.22	96.465	40.2064	88.918	4.8	30.6
010446312001	0	55	1	1	1	0	0	0	0	1	0.66	0	9.93829	1	2	2.07664	0	34.5083	0.8023	213.017	4.9392	13	9	24	3.65656	11.5571	0	0	0	0	0	127.5	78	1.3805	50.6	88.3	26.5508	300	1	8.6	91.2	241	113.04	366.39	36.727	83.8922	5	38.3	0.86
010446313001	1	64	1	1	1	3	3	0	0	4	1.62	1	8.85598	1	4	0	0	16.2738	0.8588	163.918	4.17648	13.6	9	0	NA	-9.156	0	0	0	0	0								4	6.6	101.7	212	131.04	107.085	44.8456	96.65	5.2	40.4	1.05
010446313002	0	63	1	1	1	3	0	0	0	3	0.39	0	8.48134	1	1	0	0	14.7333	0.5989	178.609	3.0912	11.7	9	0	NA	-13.276	0	0	0	1	0								3	4.7	95.8	224	111.24	86.73	57.6034	83.8922	4.5	37.2	0.84
010446318001	1	67	0	1	1	3	3	0	0	1	2.6	1	7.88719	0	3	0	0	13.6969	0.4407	166.625	4.57464	14	9	0	NA	-9.267	0	0	0	0	0								1	5.9	107.4	195	89.82	59.295	80.4128	68.0416	4.2	41.6	0.9
010446320001	1	50	1	1	1	3	3	0	0	6	0.91	0	8.73397	1	2	1.47408	0	13.6969	0.6667	158.119	3.60192	13.8	9	25.5	0.608526	17.2989	0	0	0	0	0	127.5	60.5	1.551	48.4	79.5	20.1197	280	6	8	95.3	200	122.04	101.775	52.191	82.3458	4.9	39.7	0.85
010446323002	1	56	1	1	1	3	1	0	0		1.92	1	7.81998	0	3	0	0	16.1057	0.8249	145.748	5.36592	13.5	9	0	NA	-8.86	0	0	0	0	0									6.1	91.9	161	93.78	53.1	53.3508	77.32	4.9	40.5
010446326002	1	61	1	1	1	3	3	0	0	5	0.26	0	7.34348	0	1	0	0	24.7048	0.7458	129.898	5.55072	14.2	9	0	NA	-9.045	0	1	0	1	0								5	7.7	94.8	249	74.34	41.595	53.7374	56.057	4.7	43.8
010451201002	0	72	1	1	1	0	0	0	0	4	0.49	0	9.18281	1	2	2.23189	0	21.9879	0.6328	191.754	4.27896		9	20	0.811665	8.961	0	0	0	1	0	110	79	1.46	36	61	16.8887	260	4				111.6	174.345	52.9642	108.635	5.4	30.4	1.18
010451202001	0	81	0	1	1	0	0	0	0	6	0.5	0	8.19135	0	1	0	0	22.408	0.7006	163.918	3.08784		9	0	NA	-7.187	0	0	0	0	0	102	61.5		35	80			6				89.64	80.535	54.8972	109.021	5.5	30.4	1.27
010451203002	0	75	1	1	1	0	0	0	0	4	1.77	1	8.11032	0	3	1.29632	0	20.9235	0.6215	180.929	3.64392		9	12	0.286148	9.257	0	0	0	0	0	117	72	1.48	37		16.8919		4				95.22	69.915	61.0828	115.98	5.3	30.4	1.07
010451204001	0	58	1	1	1	1	0	0	0	6	14.4	1	9.08058	1	4	0	0	18.6266	0.6102	176.676	4.96104		9	0	NA	-13.091	0	0	0	1	0								6				112.14	156.645	42.9126	105.542	5.4	30.4	0.95
010451205002	0	62	1	1	1	0	0	0	0	6	61.5	1	9.22543	1	4	0	0	13.4168	0.6441	130.284	7.57176		9	0	NA	-6.677	0	0	0	1	0	81.5	38.5		34	72		240	6				118.26	171.69	25.129	73.454	4.9	30.4
010451206002	1	52	1	4	1	3	3	0	0	9	1.21	1	10.9207	1	4	2.08382	0	19.9991	0.8814	155.8	7.06776		9	45	15.9195	21.595	0	0	0	0	0	129	66.5	1.66	65	92	23.5883	450	9				140.76	785.88	19.33	4.6392		30.4	0.81
010451210002	1	58	1	2	1	0	0	0	0	9	3.62	1	8.3455	0	3	0	0	25.4891	0.6441	152.32	3.59016		9	0	0.388511	15.7201	0	0	0	0	0	112.5	64	1.57	40.7	82	16.5118	280	9				104.58	80.535	53.7374	92.784	5.1	30.4	0.94
010451211001	0	45	1	3	1	0	0	0	0	7	0.68	0	9.6021	1	2	2.50784	0	19.4389	0.6441	199.486	4.2504		9	36	1.77176	14.355	0	0	0	1	0	119.5	72.5	1.51	56	76	24.5603	440	7				116.1	254.88	53.3508	112.887	5.2	30.4	0.88
010451211002	1	45	1	3	1	0	3	0	0	6	1.09	1	8.331	0	3	2.37248	0	22.9682	1.017	142.269	4.96104		9	46	0.437154	19.389	0	0	0	0	0	112	75.5	1.61	55	75	21.2183	430	6				104.22	79.65	62.2426	71.1344	5	30.4
010451212001	0	67	1	1	1	0	0	0	0	3	11.55	1	10.3691	1	4	-0.968415	0	18.2065	0.9605	279.125	7.52472		9	13	NA	-13.424	0	0	0	0	0	138	86.5					200	3				144	442.5	34.0208	145.362	6.2	30.4	1.29
010451213001	1	52	0	1	1	1	3	0	0	9	1.23	1	8.21332	0	3	1.93031	0	19.607	0.6554	135.697	3.69096		9	38	0.54386	19.686	0	0	0	0	0	81.5	38.5	1.68	54	80	19.1327	240	9				98.1	75.225	44.459	82.7324	5	30.4	0.91
010451214001	0	58	1	1	1	0	0	0	0	9	0.48	0	10.1757	1	2	2.42374	0	24.9009	0.5989	185.955	3.8808		9	29	3.08647	11.965	0	0	0	1	0	114.5	80	1.53	45	76	19.2234	330	9				128.16	409.755	39.0466	64.9488	6.4	30.4	0.86
010451214002	1	59	1	2	1	3	3	0	0	9	0.68	0	8.61204	1	2	1.68034	0	22.464	0.791	172.037	4.37136		9	30	0.627929	17.8535	0	0	0	0	0	119	73	1.56	52.5	73	21.573	430	9				104.4	105.315	56.4436	106.315	5.5	30.4
010451216001	0	54	1	1	1	3	0	0	0	1	2.37	1	10.175	1	4	1.97083	0	21.6797	0.6667	144.975	5.09376		9	30	7.92508	15.222	0	0	0	1	0	126.5	79	1.55	60	73	24.974	310	1				125.1	419.49	20.4898	24.7424	5.3	30.4	0.97
010451219001	0	46	1	1	1	0	0	0	0	4	0.97	0	8.09569	0	1	1.91635	1	17.8984	0.6554	173.583	2.77704		4	23	0.337856	12.002	0	0	0	0	0	97.5	58	1.51	44	69	19.2974	200	4				95.04	69.03	59.5364	113.66	5.3	30.4	0.85
010451219002	1	46	1	2	1	0	3	0	0	6	1.22	1	8.99884	1	4	1.97638	1	31.2311	0.8927	212.63	5.21976		7	41	1.14955	20.745	0	0	0	0	0			1.65	60	78	22.0386		6				105.12	153.99	48.7116	143.815	5.4	30.4	1.36
010451220001	1	48	1	2	1	0	3	0	0	5	0.46	0	10.3297	1	2	0	0	22.0159	0.7571	162.372	3.66912		9	0	NA	-8.564	0	0	0	0	0								5				141.84	431.88	29.7682	57.2168	5.5	30.4	0.89
010451220002	0	47	1	1	1	0	0	0	0	5	0.82	0	8.91891	1	2	2.96374	0	20.1112	0.678	161.212	2.96184		9	34	0.926497	11.472	0	0	0	0	0	111	72.5	1.5	42	68	18.6667	180	5				106.2	140.715	42.526	102.449	5	30.4	0.88
010451221001	0	50	1	2	1	0	0	0	0	7	1.91	1	9.25862	1	4	0	0	20.0832	0.7119	197.939	3.25416		9	0	NA	-12.795	0	0	0	0	0								7				129.6	161.955	67.655	98.1964	5.8	30.4	0.87
010451221002	1	54	1	1	1	0	3	0	0	5	0.34	0	8.84708	1	2	2.03283	1	12.6605	0.8814	227.707	4.73256		7	40	0.6712	19.677	0	0	0	0	1	120.5	76	1.65	56	79	20.5693	430	5				107.64	129.21	65.3354	152.32	5.8	30.4	0.86
010451222001	0	56	1	1	1	0	0	0	0	2	0.57	0	9.56542	1	2	6.92384	1	19.495	0.6893	231.573	3.66072		7	21	0	3.033	0	0	0	1	0	114.5	70	1.5		76		230	2				114.3	249.57	59.923	138.789	5.1	30.4
010451222002	1	56	1	2	1	0	3	0	0	9	6.21	1	8.69556	1	4	2.06653	0	11.0079	0.6441	138.016	4.04376		9	41	0.757989	19.84	0	0	0	1	0	109.5	69	1.6	60	76	23.4375	320	9				162.72	73.455	36.3404	103.609	5.7	30.4	0.91
010451223001	0	70	0	1	1	0	0	0	0	3	0.96	0	9.16934	1	2	0	0	22.296	0.452	159.279	2.5788		9	0	NA	-6.973	0	0	0	1	0	121	69.5		34				3				121.86	157.53	42.1394	97.0366	5.1	30.4	1.01
010451224002	1	48	1	2	1	3	3	0	0	7	1.94	1	8.50636	1	3	1.77928	1	19.4389	0.8136	252.836	6.29496		4	38	0.356876	21.357	0	0	0	0	0	112.5	80.5	1.66	63	86	22.8625	310	7				91.62	107.97	114.82	112.501	5.8	30.4
010451225001	1	47	1	1	1	3	0	0	0	6	0.51	0	9.13104	1	2	0	0	13.8369	0.7797	160.826	4.59312		9	0	NA	-8.527	0	0	0	0	0								6				101.34	182.31	63.0158	65.3354	4.9	30.4
010451225002	0	48	1	1	1	0	0	0	0	3	1.29	1	9.7925	1	4	1.86779	0	15.1534	0.6441	168.171	3.09792		9	23	2.92419	12.314	0	0	0	0	0	112	76	1.51	46	72	20.1746	200	3				109.62	326.565	34.0208	60.3096	5	30.4	0.83
014031102002	1	60	1	2	0	1	0	0	0	6	46.3	1	8.5942	1	3	1.3105	0	12.7445	0.7571	147.295	4.88544		9	34	2.5021	25.9442	0	0	0	0	0	132.5	81	1.645	89.9	109.4	33.2222	460	6				101.7	106.2	23.196	100.129	4.9	30.4
014031105002	1	60	1	3	0	3	3	0	0	3	0.59	0	8.83273	1	2	2.39057	1	17.3662	0.7797	229.64	7.51128		4	42	0.850946	17.569	0	0	0	0	0	108	61.5	1.6	49	73	19.1406	240	3				88.02	155.76	56.057	139.949	5.1	30.4
014031107002	1	61	1	3	0	1	3	0	0	5	0.92	0	8.24106	0	1	1.82834	0	10.3357	1.1526	169.331	5.57928		9	32	0.470421	17.5022	0	0	0	0	0	99	61.5	1.59	49.4	77	19.5404	300	5				102.06	74.34	49.0982	112.114	5.6	30.4	1.17
014031112002	0	58	1	3	0	0	0	0	0	7	1.86	1	8.29062	0	3	1.70604	0	13.5288	0.6441	197.166	4.42344		9	24	0.457726	14.0677	0	0	0	1	0	120.5	76	1.575	53.4	92	21.5268	160	7				97.92	81.42	60.3096	122.166	5.4	30.4	1.08
014031113001	1	61	0	3	0	3	3	0	0	6	5.16	1	8.25439	0	3	1.94265	0	15.6576	1.1865	163.145	5.61624		9	42	1.03074	21.6199	0	0	0	0	0	132.5	72.5	1.67	66.3	85	23.7728	470	6				93.42	82.305	31.7012	114.047	5.2	30.4	1.22
014031115001	1	58	1	2	0	3	3	0	0	6	0.66	0	9.20269	1	2	1.83298	0	13.7529	0.8814	173.97	6.384		9	36	2.22245	19.6401	0	1		0	0	124	82.5	1.572	60.9	83.4	24.6441	140	6				107.82	184.08	32.0878	98.583	5.5	30.4
014031202001	1	47	1	4	1	0	0	0	1	8	0.6	0	9.05157	1	2	0	1	13.8369	0.8588	244.718	4.70568		4	0	NA	-8.527	0	0	0	0	0								8				97.38	175.23	43.2992	164.692	5.1	30.4	0.78
014031208002	0	60	1	2	1	0	0	0	0	3	0.36	0	8.74557	1	2	0	0	15.9097	0.6893	262.888	3.29112	15.7	9	0	NA	-13.165	0	0	0	0	0								3	3.4	97.4	269	97.92	128.325	77.7066	167.398	5.1	48.5	0.93
014031211002	1	60	1	2	1	3	3	0	0	8	0.42	0	7.44941	0	1	1.73307	1	19.1588	0.8588	160.439	4.26048	14.1	4	30	0.260186	17.3103	0	0	1	1	0	109.5	73.5	1.565	49.6	78	20.2513	140	8	5.4	91.5	212	74.7	46.02	56.057	97.8098	5.3	43.4
014031212002	1	76	1	1	1	3	3	0	0	3	0.58	0	7.79208	0	1	1.74925	0	11.9323	0.6328	163.532	4.10928	13.3	9	30	0.326064	17.1502	0	0	0	1	0	110	67	1.526	54	80	23.1891	120	3	6.7	93.5	225	85.5	56.64	61.4694	86.5984	5.8	40.9	1.2
014031214001	0	48	1	3	1	0	0	0	0	8	2.22	1	8.51018	1	3	1.1378	1	21.5677	0.7119	190.98	3.16848	13.4	7	22	1.28833	19.3355	0	0	0	0	0	109.5	72	1.58	78.5	106	31.4453	200	8	7.2	92.4	247	87.66	113.28	43.6858	126.805	5.4	41.2	0.96
014031218002	0	48	1	3	1	0	0	0	0	5	0.77	0	8.29896	0	1	1.7098	0	12.6325	0.5537	209.924	3.15672	13.5	9	25	0.734982	14.6216	0	0	0	0	0	110	73.5	1.502	58.4	82	25.8865	230	5	7.7	86.9	325	83.34	96.465	51.0312	135.31	5.2	41.4	0.69
014031219001	0	68	0	1	1	0	0	0	0	10	2.27	1	8.55829	1	3	0.63674	0	11.4001	0.6215	198.712	6.17736	13.7	9	4	0.450635	6.282	0	0	0	1	0			1.295	30.5	71	18.187	60	10	4.5	89.7	95	105.12	99.12	51.8044	129.511	4.7	41.3	1.01
014031225001	1	84	0	2	1	3	3	0	0	6	2.22	1	8.26907	0	3	0	0	17.7864	0.791	206.444	4.32096	17	9	0	NA	-9.896	0	1	0	0	0								6	5.1	98.6	265	101.34	76.995	66.8818	120.619	4.8	51.8	1.4
014031301001	1	72	1		0	3	1	0	0	7	0.31	0	8.28337	0	1	1.59687	1	10.3637	0.9266	191.754	5.97408		7	27	0.245126	16.9081	0	0	0	0	0	108.5	71	1.614	47.1	76	18.0806	70	7				98.28	80.535	95.8768	78.8664	4.8	30.4	1.65
014031303001	1	47	1	2	0	3	3	0	0	8	0.92	0	9.3834	1	2	0	1	13.8089	0.7684	185.955	4.72752		7	0	NA	-8.527	0	0	0	0	0								8				106.2	223.905	39.4332	92.784	5.2	30.4	0.76
014031303002	0	48	1	3	0	0	0	0	0	6	0.51	0	8.3541	0	1	0	0	12.1003	0.6893	157.346	4.88544		9	0	NA	-12.721	0	0	0	0	0								6				95.04	89.385	42.526	97.8098	5.2	30.4
014031306002	1	75	1	2	0	0	1	0	0	6	0.75	0	7.98626	0	1	1.47795	0	18.3185	1.356	178.996	5.50872		9	30	0.722917	20.2984	0	1	0	1	0	106	57	1.64	63.8	89	23.721	300	6				96.3	61.065	32.861	136.47	5.2	30.4	1.62
014031308002	0	51	1	2	0	0	0	0	0	8	1.3	1	9.41824	1	4	1.47569	1	17.5063	0.5763	156.573	3.75816		9	23	2.57523	15.5859	0	0	0	0	0	114	70.5	1.46	66.3	99	31.1034	160	8				127.62	192.93	34.0208	74.2272	5.2	30.4	0.81
014051103001	0	67	1	2	0	0	0	0	0	8	29.24	1	7.87014	0	3	2.34925	0	19.3829	0.7232	201.032	3.64224	11.9	9	26.8	0.303882	11.4079	0	0	0	0	0	127	79.5	1.482	46.5	75.4	21.1717	300	8	12.1	89.1	269	89.64	58.41	60.3096	114.047	5.3	45.4	0.75
014051104002	0	51	1	1	0	0	0	0	0	3	0.33	0	8.64994	1	2	1.73916	0	18.0104	0.7345	187.114	2.26464	12.5	9	24.3	1.1746	13.9723	0	0	0	0	0	120.5	74	1.504	55.5	92.8	24.5356	430	3	11	91.6	273	88.38	129.21	40.593	107.088	5	47.6
014051106001	1	65	1	1	0	3	3	0	0	5	3.73	1	8.21967	0	3	1.70121	0	15.0414	0.7232	119.846	4.2168	11.6	9	30.5	0.465025	17.9284	0	0	0	0	0	121.5	74.5	1.613	51.1	71.2	19.6405	420	5	4.8	87.7	230	99.9	74.34	50.6446	49.0982	5.2	39.1	0.94
014051106002	0	64	1	1	0	0	0	0	0	4	0.26	0	8.29318	0	1	1.51677	0	10.6158	0.6328	149.228	4.40832	12.1	9	16.9	0.497403	11.1421	0	0	0	0	0	106	68.5	1.454	46.1	76.4	21.8058	280	4	5.3	95.7	261	92.16	86.73	55.2838	68.8148	4.7	38	0.78
014051108001	1	46	1	1	0	3	3	0	0	7	0.74	0	9.66285	1	2	2.11909	0	22.38	0.6554	238.919	5.55744	14.9	9	37	3.26726	17.4603	0	0	0	0	0	107	70	1.527	49.8	80	21.3575		7	7.9	98.3	279	87.3	360.195	35.9538	82.7324	5.8	56.1
014051108002	0	45	1	3	0	0	0	0	0	8	2.4	1	8.03503	0	3	1.68883	0	11.5401	0.7345	187.501	3.40872	13	9	23	0.402638	13.6189	0	0	0	0	0	115.5	69	1.535	50.8	79	21.5599		8	13	91.7	289	91.8	67.26	55.2838	104.382	4.5	44.2	0.8
014051110002	1	46	1	1	0	3	3	0	0	3	1.78	1	9.79266	1	4	1.61749	1	15.8817	0.8701	177.449	6.60408	14.5	4	35	4.94148	21.6384	0	0	0	0	0	134	88	1.591	67.9	96.4	26.8244		3	9.5	91.4	273	115.92	308.865	26.6754	66.1086	5.5	53.9	0.46
014051111002	0	77	1	1	0	0	0	0	0	2	1.44	1	9.38738	1	4	0	0	14.7893	0.9266	229.64	4.61328	11.9	9	0	NA	-13.794	0	0	0	1	0								2	6.7	92.4	283	92.7	257.535	57.99	110.954	5.1	47.6	1.11
014051113001	0	46	1	2	0	0	0	0	0	6	0.35	0	8.53261	1	1	1.49872	0	11.9043	0.6441	190.98	2.98704	13.6	9	24	1.04591	16.0137	0	0	0	0	0	117	70.5	1.535	63.4	89	26.9074	240	6	5.9	90.9	293	91.8	110.625	43.6858	114.047	4.6	52.1	0.76
014051113002	1	51	1	1	0	1	3	0	0	5	1.24	1	8.75743	1	4	1.92032	1	14.3691	0.7684	192.913	5.50368	16.9	2	39	1.1294	20.3091	0	0	0	0	0	118.5	61	1.65	58.7	83	21.5611	260	5	7.3	96.5	237	97.74	130.095	40.9796	110.181	4.4	62.1
014051115002	0	46	1	2	0	0	0	0	0	7	0.3	0	8.13511	0	1	1.62165	0	15.9377	0.5311	178.223	4.24536	13.4	9	18.9	0.264851	11.6548	0	0	0	0	0	109.5	75	1.501	42.7	86.1	18.9525	290	7	4.5	98.9	349	90.72	75.225	80.7994	71.521	4.7	40.9	0.77
014051116001	0	62	1	1	0	0	0	0	0	8	0.45	0	9.30791	1	2	1.53654	0	12.3524	0.8362	206.058	3.99504	13.8	9	20	1.43064	13.0163	0	0	0	0	0	118.5	67	1.505	52.6	90	23.2227	200	8	6.8	89.4	267	118.08	186.735	45.6188	113.274	5.4	51	0.92
014051118001	1	83	1	1	0	1	1	0	0		0.33	0	8.41584	0	1	0	0	17.8984	1.0283	158.119	5.73552	13.8	9	0	NA	-9.859	0	0	0	0	0									5.99	87	245	88.02	102.66	40.593	87.7582	4.8	41.4	1.34
014051201001	1	61	1	1	0	3	3	0	0	8	0.38	0	7.71306	0	1	0	0	16.1338	0.791	227.707	4.99128	17	9	0	NA	-9.045	0	0	0	0	0								8	5	95.6	240	95.4	46.905	83.119	120.619	5	46.8	0.96
014051208002	1	59	1	1	0	3	3	0	0	8	1.13	1	9.02893	1	4	1.88539	0	14.089	1.1074	187.888	5.75736	18.9	9	45	1.55133	23.8677	0	0	0	0	0	131	83.5	1.7	75.9	93.8	26.263	570	8	5.6	94.8	202	110.88	150.45	43.2992	104.382	5.5	49.7	1.07
014051210002	0	52	1	1	0	0	0	0	0	6	1.22	1	9.97873	1	4	1.76202	0	13.6969	0.6441	170.877	3.39864	15	9	31.5	7.37805	17.8772	0	0	0	0	0	129	86	1.582	71.6	92.8	28.6088	370	6	10.1	91.1	195	103.68	415.95	25.5156	53.7374	5.9	41.4	0.61
014051211001	1	61	0	1	0	0	3	0	0	2	0.34	0	8.01573	0	1	0	0	18.9628	0.8701	180.929	4.35456	15.1	9	0	NA	-9.045	0	0	0	0	0								2	5	94	227	99.18	61.065	54.8972	102.836	5.5	43.6
014051212002	1	46	1	3	0	3	1	0	0	10	1.25	1	8.96244	1	4	1.79176	0	24.5088	0.9492	239.305	6.07656	16.2	9	34	1.22804	18.9758	0	0	0	0	0	115	65.5	1.555	56.1	81	23.2008	370	10	5	86.6	187	103.14	151.335	44.459	149.614	5.3	44.4	0.71
014051215001	1	58	0	2	0	3	3	0	0	7	0.86	0	8.309	0	1	1.96229	1	14.4812	0.9379	214.95	4.6116	17.5	9	38.2	0.577979	19.4671	0	1	0	0	0	130	83	1.637	56.4	75	21.0466	290	7	7.1	90.2	209	95.58	84.96	50.6446	134.537	4.9	50.6	1.08
014051216002	1	52	1	3	0	3	3	0	0	8	1.65	1	8.33246	0	3	1.72425	0	13.6689	0.9605	196.779	5.91024	16.9	9	33	0.71447	19.1388	0	0	0	0	0	103	76	1.6	55.6	72.2	21.7187	520	8	5.8	96.4	293	96.84	85.845	41.7528	126.805	5.2	47
014051217001	0	60	1	1	0	0	0	0	0	7	0.26	0	8.05169	0	1	2.29522	0	15.6576	0.678	189.821	3.38016	10.5	9	29.1	0.44287	12.6785	0	0	0	1	0	108	70.5	1.508	50.3	80.2	22.119	310	7	2.9	84.8	227	81.54	76.995	57.99	112.114	5.4	31
014051218002	1	54	1	2	0	1	3	0	0	9	0.31	0	8.14195	0	1	1.67172	0	17.3102	0.9718	156.573	4.62336	17.2	9	34	0.336662	20.3383	0	0	0	1	0	109	65	1.71	56.1	75	19.1854	370	9	6.2	92.8	234	99.54	69.03	67.2684	71.1344	5.1	47.4
014051219001	0	46	1	2	0	0	0	0	0	3	0.35	0	8.97736	1	2	1.57739	0	8.59907	0.7345	175.13	3.52968	15	9	22.5	1.18705	14.2641	0	0	0	0	0	123.5	76	1.523	55	90.1	23.7117	340	3	4	97.4	241	106.56	148.68	45.2322	92.0108	5.2	40.9	0.66
014051221001	0	56	1	1	0	0	0	0	0	8	0.33	0	8.62363	1	2	1.21729	0	14.3971	0.7797	205.671	4.20168	13.1	9	20	1.10045	16.43	0	0	0	1	0	102	67.5	1.567	65.7	102	26.7564		8	6.7	83.4	201	94.5	117.705	44.8456	130.284	5.1	36.5	0.91
014051221002	1	57	1	3	0	3	0	0	0	7	0.59	0	7.42786	0	1	1.86804	0	23.2483	1.0396	151.161	4.50744	16.5	9	38	0.294276	20.3422	0	0	0	0	0	108.5	71.5	1.654	59.8	79	21.859		7	4.9	93.9	155	79.2	42.48	52.191	81.5726	4.7	45.5	1.08
014051222002	0	48	1	1	0	0	0	0	0	8	1.22	1	8.69789	1	4	1.76986	1	14.6772	0.8249	189.434	4.49232	14.2	4	30	0.899723	16.9505	0	0	0	0	0	109	68.5	1.597	65.2	83.5	25.5645	200	8	5.8	88.8	284	104.94	114.165	51.8044	109.408	5.5	41.2	0.89
014051225002	1	66	1	2	0	0	0	0	0	7	0.68	0	7.9864	0	1	1.73602	0	15.8817	0.9492	198.326	5.78928	14.9	9	35	0.457503	20.1611	0	0	0	1	0	126	72.5	1.67	59.7	74	21.4063	650	7	4.8	89.2	153	93.6	62.835	49.0982	131.831	5.2	40.8
014051303002	0	46	1	1	1	0	0	0	0	8	3.14	1	8.26013	0	3	1.00317	0	20.1672	0.791	207.604	4.59144	15.2	9	14	0.561487	13.9557	0	0	0	0	0	109.5	72.5	1.505	54.4	83	24.0174	130	8	6.7	92.8	226	91.98	84.075	54.124	125.258	5.1	42.3	0.81
014051307001	1	55	1	1	1	1	3	1	0	6	2.64	1	8.20628	0	3	1.83206	0	16.862	0.8588	157.346	5.05176	15.1	9	35	0.503733	19.1042	0	0	0	0	0	95.5	56	1.636	54	75	20.1756	250	6	4.4	103.2	165	90	81.42	53.3508	75.0004	5.2	42.7	0.88
014051310002	1	62	1	3	1	3	3	1	0	8	4.37	1	9.24518	1	4	1.38031	0	9.27131	0.8927	176.676	3.52632	17.9	9	25	2.27989	18.1119	0	0	0	0	0	115	78.5	1.535	55.8	88.6	23.6819	360	8	4.9	106.7	65	117	177	28.2218	88.1448	5.6	49	1.01
014051314002	1	50	1	3	1	3	3	0	0	7	25.28	1	8.60879	1	4	0	0	22.8001	0.8475	162.759	5.4012	16.9	9	0	NA	-8.638	0	0	0	0	0								7	6.9	93.9	163	105.84	103.545	39.0466	91.6242	5.4	46.5	0.7
014051315001	1	46	1	2	1	1	3	0	0	5	0.3	0	9.22208	1	2	2.44902	0	11.8202	0.9605	211.084	3.54144	15.8	9	54	1.84653	22.0496	0	0	0	1	0	115	70.5	1.615	68.7	86.8	26.3398	400	5	5.8	89.1	203	113.76	177.885	40.9796	130.671	5.2	47.3	0.85
014051316001	0	58	1	1	1	0	0	0	0	7	0.47	0	9.34934	1	2	1.66346	0	19.0468	0.7232	160.052	5.93544	13.7	9	16	2.43125	9.6185	0	0	0	0	0	124	65.5	1.455	37	70.5	17.4774	180	7	4.4	93.1	260	91.44	251.34	26.2888	61.0828	4.6	37.5	0.78
014051316002	1	58	1	1	1	3	3	0	0	9	3.54	1	7.42782	0	3	1.67593	0	21.7638	0.8023	150.387	5.16432	15.7	9	28	0.295415	16.7071	0	0	0	0	0	99	61	1.545	47.2	74	19.7736	270	9	7	105.8	304	77.58	43.365	44.8456	86.2118	4.9	43.8	0.83
014051317001	1	57	1	1	1	0	3	0	0	6	1.26	1	8.51476	1	3	1.50549	0	17.0581	0.8701	177.449	4.74768	16	9	29	0.804663	19.2628	0	0	0	0	0	135	80.5	1.591	57.7	79.8	22.7948	140	6	4.8	96.3	227	89.46	111.51	50.258	88.5314	5.5	44.8	0.79
014051317002	0	49	1	1	1	0	0	0	0	5	0.35	0	8.35925	0	1	1.41933	0	11.7642	0.7006	171.65	4.0992	12.7	9	20	0.69606	14.0912	0	0	0	1	0	129.5	74	1.51	55.4	87.2	24.2972	140	5	3.1	93.5	220	79.74	107.085	56.4436	81.5726	4.9	36.7	0.74
014051318002	1	57	1	1	1	0	3	0	0	9	1.06	1	8.72643	1	4	0	0	17.8424	1.1752	220.362	5.25168	16.8	9	0	NA	-8.897	0	0	0	0	0								9	8.3	97.3	244	84.42	146.025	52.9642	127.965	5.4	47	1.03
014051319001	0	63	1	1	1	0	0	0	0	12	0.24	0	8.35001	0	1	1.62929	0	18.4586	0.8475	245.878	4.368	14.2	9	19	0.332705	11.6615	0	0	0	0	0	106	56.5	1.555	43	77.5	17.7831	160	12	4.1	88	239	84.6	100.005	83.119	135.31	5.3	40.6	0.82
014051319002	1	66	1	1	1	0	3	0	0	9	2.03	1	7.72375	0	3	-40.6504	0	14.089	1.0057	155.413	6.54192	17	9	30	NA	-0.738	0	0	0	0	0	135	66		44	70		230	9	6	96.4	303	91.26	49.56	46.7786	86.2118	5.2	46.6
014643101001	0	50	1	2	0	0	0	0	0	4	3.9	1	9.1025	1	4	1.72949	0	9.88753	0.6215	243.558	4.99128	12.8	9	31	1.32007	17.9244	0	0	0	1	0	106.5	64	1.63	68.8	96	25.8948	350	4	5.14	86.3	209	104.58	171.69	54.8972	155.8	5.7	38.5
014643101002	1	54	1	1	0	3	3	0	0	8	0.53	0	9.35004	1	2	2.34948	1	11.7642	0.8249	223.841	7.12152	14.8	9	46	1.3366	19.5788	0	0	0	0	0	115	65.5	1.63	56.6	81	21.303	250	8	6.08	91.7	92	114.48	200.895	52.191	131.444	5.3	43
014643105001	1	74	1	1	0	3	0	0	0	7	4.33	1	8.81316	1	4	1.7061	0	19.719	0.9605	214.95	6.89304	12.3	9	32	0.987052	18.7562	0	0	0	0	0	124.5	77	1.68	53.4	82	18.9201	410	7	7.56	100	191	97.38	138.06	44.459	145.362	5.3	36.5	1.31
014643108001	1	60	1	1	0	3	0	0	0	7	0.45	0	8.25084	0	1	1.96121	0	11.5681	0.7345	127.191	4.57464	12	9	40	0.687861	20.3956	0	0	0	0	0	128	78	1.59	64.2	92	25.3946	140	7	4.69	67.9	96	90.18	84.96	49.8714	63.789	4.9	36.4	0.96
014643108002	0	59	1	1	0	0	0	0	0	5	0.27	0	8.68844	1	2	1.0902	0	17.3382	0.7006	198.326	3.45744	11.4	9	15	0.993747	13.759	0	0	0	0	0	128.5	68.5	1.546	53.6	86	22.4257	120	5	3.18	94.3	99	90	131.865	46.0054	128.351	4.8	34.9
014643110002	0	55	1	2	0	0	0	0	0	6	1.44	1	8.67378	1	4	2.45543	0	12.9686	0.7232	216.883	3.48264	14.2	9	30	0.664739	12.2178	0	0	0	0	0	127.5	69	1.518	46.4	78	20.1361	30	6	7.17	86.1	165	99.36	117.705	54.124	146.908	4.9	43.5	1.01
014643112001	1	46	1	2	0	3	3	0	0	8	0.41	0	8.62742	1	2	2.21176	0	13.6689	0.565	112.887	5.09208	16.3	9	39	1.1441	17.633	0	0	0	0	0	126	79.5	1.572	48.2	76	19.5048	280	8	5.55	92.8	163	77.4	144.255	38.66	49.0982	4.6	48.8
014643114002	1	59	1	1	0	3	3	0	0	6	1.42	1	8.89965	1	4	2.16354	0	16.694	1.0283	209.537	6.86112	12.5	9	47	1.51421	21.7237	0	1	0	0	0	131	69	1.68	65.9	92	23.3489	330	6	4.48	67.7	144	96.3	152.22	39.4332	150.774	4.8	38.7
014643115001	0	46	1	1	0	0	0	0	0	3	4.08	1	7.8356	0	3	2.75002	0	11.7922	0.6102	141.109	4.70904	11.6	9	30	0.224012	10.909	0	1	0	0	0	134.5	79.5	1.48	40	63	18.2615	220	3	4.54	90.1	155	90.72	55.755	67.2684	65.722	4.9	35.3	0.82
014643115002	1	48	1	1	0	0	3	0	0	6	1.44	1	8.34081	0	3	2.17571	0	19.523	0.8927	203.738	3.94968	13.7	9	40	0.443295	18.3848	0	1	0	1	0	112.5	76	1.66	47.6	69	17.2739	350	6	5.17	96.2	129	91.08	92.04	59.5364	136.083	4.6	40	1.3
014643118001	1	66	1	1	0	0	0	0	0	6	3.37	1	8.35994	0	3	2.17417	0	16.2738	0.7571	124.872	3.80184	11.4	9	35	0.722515	16.0981	0	0	0	0	0	115.5	69.5	1.541	45.8	77	19.2868	140	6	5.37	68.3	170	80.46	106.2	43.6858	66.8818	5	35.3	1.33
014643119002	0	59	1	2	0	0	0	0	0	8	0.72	0	9.0175	1	2	2.43094	0	12.2964	0.5763	166.625	2.77032	12.1	9	25	0.876745	10.2841	0	0	0	0	0	123	78.5	1.49	38.7	63	17.4316	100	8	6.46	92.4	135	107.1	153.99	45.6188	92.3974	4.9	36.5	0.94
014643121001	0	53	0	1	0	0	0	0	0	5	0.34	0	7.94266	0	1	1.88459	0	11.6802	0.6893	177.449	3.57672	11.8	9	21	0.171073	11.143	0	0	0	0	0	108.5	69.5	1.49	42	73	18.9181	60	5	3.93	82.9	107	111.6	50.445	83.119	93.5572	5.5	37.2	1.1
014643123001	0	61	1	1	0	0	0	0	0	8	0.55	0	9.6914	1	2	2.64203	0	28.01	0.5763	191.754	2.9652	13.1	9	34	4.06569	12.8689	0	0	0	0	0	105.5	54	1.504	51.7	84	22.8557	120	8	5.99	89.8	211	98.28	329.22	27.8352	82.7324	5.2	38.9	1.04
014643123002	1	66	1	1	0	3	1	0	0	7	1.5	1	8.48663	1	3	2.23618	0	10.4197	0.7684	204.898	2.64096	13.8	9	36	0.569611	16.0989	0	1	0	1	0	107.5	64	1.505	47.8	76	21.1035	280	7	4.84	98.3	188	89.1	108.855	60.6962	127.578	5	40.7	0.98
014643124002	1	50	1	1	0	3	1	0	0	3	0.74	0	8.7939	1	2	2.21952	0	10.0276	0.791	204.898	5.55912	15.2	9	41	0.811759	18.4725	0	0	0	0	0	113	67	1.621	50.6	71	19.2568	280	3	3.9	90.3	183	104.94	125.67	48.325	137.243	5.5	43.6	1.07
014643203002	1	63	1	1	0	3	1	0	0	3	0.47	0	8.49066	1	1	2.62905	0	13.6689	0.9492	221.135	5.21136	15.3	9	50	0.974408	19.0183	0	1	0	0	0	132.5	82	1.542	60.3	87	25.36	310	3	6.97	89.5	275	89.46	108.855	43.6858	160.439	5.2	45.3	0.92
014643206001	1	55	1	2	0	3	0	0	0	8	0.66	0	9.53644	1	2	2.35265	0	19.747	1.2656	160.052	5.42136	16.7	9	55	4.35503	23.3779	0	1	0	0	0	132	78	1.644	75.7	92	28.0087	470	8	4.58	89.8	109	99.72	277.89	29.3816	54.8972	5.2	49.5	1.15
014643206002	0	45	1	4	0	0	0	0	0	8	1.2	1	9.25143	1	4	2.6065	0	12.7165	0.678	210.31	4.40496	12.4	9	36	2.29932	13.8116	0	0	0	1	0	104.5	69	1.452	56.4	77	26.7514	350	8	5.68	75.3	321	91.98	226.56	38.2734	126.418	5.3	38.8	0.42
014643208001	1	62	1	1	0	0	0	0	0	6	1.64	1	8.48387	1	3	1.84182	0	24.3127	1.1865	165.851	4.30752	11	9	34	0.567938	18.46	0	0	0	0	0	113	69	1.6	54	74	21.0938	320	6	4.29	91.5	127	98.46	98.235	58.3766	93.1706	4.9	33.3	1.35
014643211001	1	59	1	2	0	0	0	0	0	3	0.77	0	9.20856	1	2	2.53842	0	10.8399	1.243	161.599	5.61624	15.5	9	48	1.3166	18.9094	0	0	0	1	0	124.5	72.5	1.619	54.7	80	20.8686	350	3	7.11	93.2	239	101.16	197.355	50.6446	74.6138	5.1	45.4	1
014643216001	1	65	1	1	0	3	3	0	0	8	0.81	0	7.97564	0	1	2.08571	0	15.9097	0.7458	144.975	4.66536	14.4	9	32	0.367891	15.3425	0	0	0	0	0	124.5	77.5	1.503	43.8	73	19.389	210	8	4.83	91.6	305	87.66	66.375	52.5776	81.5726	5	41.5	1.52
014643216002	0	68	1	1	0	0	0	1	0	7	0.32	0	8.68144	1	2	2.19626	0	20.5593	0.3955	126.032	4.59312	13	9	21	0.564673	9.5617	0	0	1	0	0	116.5	65	1.45	38.9	76	18.5018	130	7	6.98	84.4	206	97.2	121.245	57.6034	48.325	5.2	39.9	1.27
014643220001	1	56	1	1	0	2	1	0	0	5	0.91	0	8.92647	1	2	2.41691	0	13.865	0.8362	242.012	4.48056	16	9	49	1.43662	20.2738	0	0	0	0	0	118	72	1.572	63.8	95	25.8176	370	5	6.24	80.5	166	101.88	147.795	41.7528	170.104	5.8	47.6	0.9
014643221001	0	56	1	1	0	0	0	0	0	4	1	1	7.97029	0	3	1.66378	0	12.7726	0.5198	152.707	3.02064	12.8	9	26	0.448761	15.6271	0	0	0	0	0	103	63	1.51	64.7	97	28.3759	190	4	5.62	89.1	198	93.42	61.95	59.1498	87.7582	5.3	39.4	0.86
014643308001	0	58	1	1	1	0	0	0	0	6	0.33	0	8.45357	1	1	2.66546	0	14.3131	0.5424	198.326	3.54144	13.6	9	30	0.390304	11.2551	0	0	0	1	0	112	73	1.534	41.1	73	17.4659	380	6	6.65	89.6	225	89.1	105.315	72.2942	107.088	5.3	39.7	1.01
014643310001	0	45	1	2	1	0	0	0	0	7	4.34	1	8.10977	0	3	2.05113	1	13.6689	0.6215	136.47	4.18152	15.4	7	34	0.870476	16.5762	0	0	0	0	0	119	77	1.53	66.4	91	28.3652	440	7	7.04	96.9	238	81.72	81.42	40.593	80.0262	5.1	46.3
014643310002	1	48	1	3	1	0	3	0	0	8	0.52	0	8.76195	1	2	2.18081	0	12.5765	1.0622	221.908	5.34072	15.8	9	46	1.17274	21.0931	0	0	0	0	0	126	83.5	1.666	61.3	80	22.0857	530	8	8.3	95.6	186	79.74	160.185	50.258	146.908	5.7	48.1
014643311002	0	61	1	1	1	0	0	0	0	6	0.74	0	8.70059	1	2	3.13095	0	10.7558	0.678	192.14	2.8896	13.9	9	36	0.881553	11.4981	0	0	0	0	0	139	74	1.43	48.7	76	23.8153	30	6	4.57	92.03	248	92.34	130.095	50.258	120.619	5.5	40.7	1.07
014643315002	0	57	1	1	1	0	0	0	0	6	7.33	1	8.63084	1	4	2.13684	0	14.3131	0.565	202.965	3.1752	15.1	9	25	0.579894	11.6995	0	0	0	0	0	114.5	80.5	1.536	43.1	69	18.2682	150	6	9.37	99.3	209	97.38	115.05	55.6704	125.645	5	43.8	0.73
018206102002	1	56	1	1	1	3	3	0	0	6	0.39	0	8.54061	1	1	2.52469	0	13.1087	0.8362	206.058	3.38184	14.4	9	50	0.769356	19.8044	0	0	0	0	0	113	67	1.658	56.6	77.2	20.5896	500	6	3.7	91.3	250	91.08	112.395	49.8714	131.057	5	54.7	0.95
018206105001	0	66	1	1	1	0	0	0	1	8	1.14	1	9.12971	1	4	2.3903	0	12.5485	0.8814	179.382	5.2584	11.3	9	30	2.44555	12.5507	0	0	0	0	0	111	60	1.515	50.4	84.5	21.9586	150	8	2.6	97.9	234	91.44	201.78	27.4486	106.702	5.2	44.3
018206105002	1	67	1	2	1	1	3	0	0	8	1.23	1	8.5777	1	3	1.9972	1	17.2822	0.8814	245.491	4.01016	14.4	7	37	0.556771	18.5259	0	0	0	0	0	130.5	77	1.6	55.3	78	21.6016	310	8	7.8	100.5	275	105.3	100.89	62.6292	127.965	5	56.4	0.93
018206107001	1	61	1	1	1	3	3	0	0	8	1.9	1	7.863	0	3	1.61167	0	14.5652	0.8814	198.712	4.67208	16.6	9	29.5	0.295335	18.304	0	0	0	0	0	136.5	80	1.6	53	79	20.7031	380	8	4.7	99.2	248	79.38	65.49	73.454	120.233	5.3	63.7
018206109002	1	71	1	2	1	2	3	0	1	3	1.17	1	7.8652	0	3	1.68873	0	15.1534	0.9153	158.893	4.41504	11.4	9	29.5	0.266372	17.4688	0	0	0	1	0	109.5	68	1.69	45.6	73	15.9658	170	3	6.3	92.1	271	85.32	61.065	61.856	86.2118	5.1	44.3	1.04
018206111002	1	82	1	1	1	0	3	0	0	8	0.27	0	8.58383	1	1	-2.08715	0	14.5652	0.6441	204.511	3.85224	11.8	9	20.5	NA	-9.822	0	0	0	0	0					76			8	4.4	97.2	248	99	107.97	65.3354	111.341	5.2	45.3	0.88
018206115001	0	51	1	1	1	0	0	0	0	4	0.64	0	8.34377	0	1	1.82541	0	14.6212	0.904	160.052	4.88544	11.4	9	23	0.907771	12.5999	0	0	0	0	0	113	75	1.502	48.5	74.2	21.4982	380	4	3.7	105.3	209	67.86	123.9	44.0724	90.851	4.9	42.3
018206116001	1	55	1	1	1	3	3	0	0	2	0.66	0	7.89787	0	1	2.49785	0	15.0134	0.7232	186.341	5.54064	12.7	9	43.5	0.330623	17.415	0	0	0	1	0	121.5	81	1.608	46.8	79	18.0998	500	2	5.2	105.2	222	92.16	58.41	51.4178	111.727	5	47.9	0.78
018206116002	0	60	1	1	1	0	0	1	0	6	0.21	0	8.53452	1	1	2.4302	1	17.9824	0.7571	196.006	4.21008	12.3	9	30.5	0.520281	12.5504	0	0	0	0	0	104	68.5	1.579	45.7	73	18.3296	260	6	3.8	97.6	234	89.82	113.28	63.0158	111.727	5.5	48	0.84
018206202002	1	45	1	1	0	0	3	0	0	4	0.54	0	8.122	0	1	2.29422	0	11.9323	0.9831	142.655	4.96104	15	9	44.1	0.502253	19.2222	0	0	0	0	0	107.5	71	1.589	55.3	75.8	21.9017	410	4	3.1	86.6	208	87.48	76.995	53.3508	73.8406	5.1	50.1	0.85
018206203001	0	49	1	3	0	0	0	0	0	8	0.17	0	8.77542	1	2	2.99443	0	9.57942	0.8927	202.965	4.22016	13.2	9	40.5	0.622486	13.5251	0	0	0	0	0	113	78.5	1.605	47.2	70	18.3228	310	8	5.4	83.4	237	108.36	119.475	56.4436	126.032	5	45.2	0.69
018206206001	0	46	1	1	0	0	0	1	1	7	1.33	1	8.42899	0	3	2.10458	1	14.2851	0.7006	185.955	3.88416	11	4	25.2	0.431181	11.9739	0	0	0	1	0	109	61.5	1.52	43.3	71	18.7413	320	7	3.4	68.9	123	85.5	107.085	70.7478	93.1706	4.8	37.3	0.92
018206206002	1	46	1	3	0	3	1	0	0		0.34	0	8.6086	1	2	0	0	14.8173	0.9379	184.022	5.22648	13.6	9	0	NA	-8.49	0	0	0	0	0									5.2	66.1	220	86.58	126.555	39.0466	109.408	4.8	45.5	0.91
018206209001	0	60	1	1	0	0	0	0	0	3	1.43	1	8.59122	1	3	2.46577	0	26.3014	1.1074	225.001	4.33272	13.8	9	32	0.592348	12.9777	0	0	0	0	0	112	73.5	1.554	49.3	80	20.4148	360	3	4.5	86	158	83.34	129.21	69.2014	124.485	5.1	48.4
018206210001	0	57	1	1	0	0	0	0	0	9	1.22	1	8.23195	0	3	2.47423	0	13.6969	0.8023	180.929	5.31216	11.6	9	27.2	0.482413	10.9933	0	0	0	0	0	117	70.5	1.47	43.1	72.8	19.9454	310	9	5.4	83.9	274	92.34	81.42	49.4848	117.14	5.3	41.1	1.04
018206210002	1	60	1	1	0	0	3	0	1	5	0.57	0	8.34279	0	1	2.45252	1	11.0079	0.9379	234.28	6.04632	14.7	4	45.2	0.450229	18.43	0	0	0	0	0	104	63.5	1.648	50.8	72.1	18.7046	140	5	7.1	86	229	91.26	92.04	63.0158	150.774	4.5	47.5	0.84
018206213001	1	57	1	1	0	3	1	0	0		1.11	1	9.46113	1	4	0	0	12.1563	0.8701	213.79	5.49024	23.4	9	0	NA	-8.897	0	0	0	1	0									5.6	85.6	112	96.48	266.385	46.0054	110.954	4.9	78.3	0.91
018206214002	1	75	1	1	0	3	1	0	0	6	0.91	0	8.77387	1	2	1.72121	0	14.4251	1.0509	193.687	5.60616	14.2	9	31.5	1.04596	18.3011	0	0	0	1	0	114.5	65.5	1.677	51.4	70.8	18.2767	450	6	5.2	94.2	200	90.72	142.485	41.7528	115.98	5.1	48	0.99
018206215001	0	54	1	1	0	0	0	0	0	2	1.82	1	8.49355	1	3	2.41607	0	16.1338	0.8249	209.537	4.01352	12.6	9	30.5	0.846314	12.6238	0	0	0	0	0	99.5	58	1.511	48.7	78.2	21.3305	300	2	8.4	87.2	237	94.32	103.545	39.4332	155.027	4.9	42.5	0.92
018206215002	1	57	1	3	0	0	1	0	1	7	2.68	1	9.00874	1	4	2.54621	1	17.3102	0.9153	240.852	6.28152	15.7	9	49	1.30172	19.2443	0	0	0	0	0	108	77	1.555	59.6	82.8	24.6482	460	7	7.2	85.9	202	102.06	160.185	47.1652	143.815	4.9	53	0.9
018206217002	1	45	1	4	0	3	3	0	0	6	0.36	0	8.97337	1	2	0	0	15.1254	0.5085	202.965	3.97152	14.7	9	0	NA	-8.453	0	0	0	0	0								6	5.2	87.7	246	114.3	138.06	52.9642	121.779	5.1	49.2	0.81
018206219001	1	56	1	2	0	3	0	0	0	8	0.53	0	8.34905	0	1	2.39906	0	20.0552	0.8814	193.3	5.28024	13.7	9	46	0.495564	19.1742	0	0	0	0	0	102.5	60	1.646	54	73.2	19.9312	500	8	5.5	86.3	259	98.46	85.845	56.8302	116.753	5.1	44.8	0.91
018206219002	0	55	1	2	0	0	0	0	0	10	1.27	1	9.01894	1	4	2.36741	0	10.4477	0.6441	228.867	4.92576	13.6	9	31.5	1.10337	13.3057	0	0	0	0	0	121.5	76	1.488	53.7	82	24.2532	280	10	6.2	85.6	223	93.78	176.115	57.6034	136.47	4.8	45.5
018206301002	1	77	1	1	1	0	3	0	0	6	0.62	0	8.93665	1	2	2.05301	0	24.7328	1.0057	148.068	6.42264	8.7	9	32	0.565919	15.5869	0	0	0	0	0	132.5	66	1.598	42.1	69.5	16.4865	320	6	5.9	84.1	242	125.46	121.245	56.4436	52.191	5.1	31.6	1.85
018206303001	0	49	1	1	1	0	0	0	0	7	3.7	1	9.78402	1	4	2.98674	0	11.7362	0.7119	235.053	3.91272	11.4	9	30	2.24782	10.0444	0	0	0	1	0	108.5	68.5	1.424	39.2	67.4	19.3315	290	7	6	88.4	244	115.92	306.21	37.5002	101.289	5.2	38.1	0.77
018206304001	1	64	1	2	1	3	3	0	0	7	7.81	1	8.22991	0	3	2.03216	1	12.8286	0.565	164.692	3.76152	14.9	7	34.8	0.502963	17.1246	0	0	0	0	0	128	72.5	1.621	46.3	75.2	17.6204	410	7	8	92.2	207	84.78	88.5	50.258	102.836	5.1	50.3
018206305001	1	63	1	1	1	3	0	0	0	5	0.63	0	8.32962	0	1	2.08799	0	16.4419	0.9153	175.903	3.73296	11.6	9	35.5	0.455927	17.002	0	0	0	0	0	102	57	1.662	43.2	66	15.6395	320	5	6.6	86.1	272	79.38	104.43	59.5364	94.3304	5	40.2	1.08
018206307002	1	55	1	1	1	3	3	0	0	6	1.17	1	9.92355	1	4	2.77795	0	15.1254	0.9831	335.955	4.788	15.1	9	55	2.50085	19.7988	0	0	0	0	0	105.5	68	1.645	57.1	76.3	21.1011	590	6	8.9	92.4	328	113.58	359.31	49.8714	163.918	4.8	51	0.72
018206308002	0	61	1	1	1	0	0	0	0	2	0.4	0	8.07528	0	1	2.45194	0	17.3382	0.8362	222.682	3.5364	11.4	9	25	0.467739	10.196	0	0	0	0	0	98.5	63.5	1.449	40.9	75.4	19.4799	240	2	5.3	85.6	268	74.88	85.845	51.8044	160.439	5	39.2	0.94
018206310002	0	52	1	1	1	0	0	0	0	4	0.25	0	8.67015	1	2	2.00811	1	17.8704	0.5537	233.506	4.0152	10.1	2	26	0.608466	12.9475	0	0	0	0	0	119.5	61	1.565	47	69.5	19.1897	310	4	4.9	73.7	241	85.5	136.29	67.2684	142.269	5	34.7	1.11
018206311001	1	46	1	1	1	3	3	0	0		2.28	1	9.15119	1	4	2.8188	1	8.37499	0.791	207.991	5.57928	12.8	9	48.5	2.15526	17.2059	0	0	0	0	0	115	69.5	1.588	45.1	65.8	17.8844	430		8	91.9	269	88.02	214.17	28.2218	124.099	4.5	41.9
018206313001	0	70	0	2	1	3	3	0	1	2	0.38	0	7.93276	0	1	3.12917	1	10.1956	0.7571	179.382	4.12608	12.2	4	30	0.274763	9.5872	0	0	1	0	0	116	74	1.508	36.2	63	15.9186	270	2	5.7	94.9	232	87.48	63.72	55.6704	111.727	5.5	42	1.01
018206314002	0	57	1	1	1	0	0	0	0	5	0.92	0	9.1519	1	2	3.19257	0	13.7529	0.9492	225.388	4.70568	12.4	9	31.2	2.15287	9.7727	0	0	0	0	0	115.5	75	1.392	41.1	74.2	21.2111	300	5	9.7	88.5	283	82.62	228.33	31.3146	123.712	4.6	43.4
018206316001	1	51	1	3	1	3	1	0	1	7	0.48	0	7.89217	0	1	2.0534	0	25.6011	0.9944	212.63	5.08032	19.3	9	38.5	0.354213	18.7494	0	0	0	1	0	110	77	1.681	48.9	68.1	17.3051	450	7	5.9	85.5	180	80.64	66.375	54.5106	151.161	5.3	66.6
018206319001	0	64	1	1	1	1	0	0	0	3	0.7	0	8.70236	1	2	2.3205	0	16.4699	0.791	210.31	5.60952	11.8	9	28.9	0.897586	12.4542	0	0	0	0	0	118.5	81.5	1.564	46.8	77.2	19.1325	350	3	5.6	89.7	164	89.46	134.52	44.8456	141.109	5.3	40.2	1.25
018206319002	1	73	1	2	1	1	3	0	0	5	0.62	0	8.18288	0	1	1.38003	0	18.2625	0.8475	194.46	6.216	10.5	9	20.5	0.275432	14.8548	0	0	0	0	0	114	61	1.541	40.7	27.8	17.1391	345	5	6.3	91.2	203	98.64	72.57	69.588	111.341	5	36.4	1.7
018206320001	1	69	1	2	1	3	3	0	0	5	1.31	1	8.26865	0	3	1.78685	1	17.3662	0.8136	194.073	4.242	12.4	4	33	0.56214	18.4683	0	0	0	0	0	121.5	81	1.634	53.5	81	20.0378	380	5	7.8	87.1	268	91.8	84.96	49.4848	128.351	5.2	42.1	0.99
018206321001	0	55	1	1	1	0	0	0	0	4	0.33	0	8.21817	0	1	2.68673	0	17.4782	0.8701	174.743	3.21888	12.5	9	29	0.454425	10.7938	0	0	0	1	0	88.5	58.5	1.522	38.8	74	16.7495	220	4	5.2	85.2	266	88.2	84.075	47.1652	114.82	5.3	42.7
018206321002	1	53	1	1	1	3	3	0	0	8	17.07	1	8.80789	1	4	2.12782	0	17.7303	0.8701	191.754	4.63344	12.5	9	44	0.759464	20.6784	0	0	0	0	0	126	77.5	1.677	59.5	77.5	21.1568	470	8	9.2	92.2	235	104.94	127.44	59.5364	109.021	5	42.3	1.04
018206322001	0	46	0	1	1	0	0	0	0	2	0.78	0	8.39581	0	1	2.37217	0	15.0694	0.6893	220.362	5.01984	12.6	9	30.1	0.53871	12.6888	0	1	0	0	1	105.5	75	1.484	49	75.8	22.2499	160	2	6	88.7	301	77.58	114.165	69.9746	126.032	4.9	42.9	1.05
030476101001	1	57	1	3	0	0	3	0	0	4	0.33	0	7.8902	0	1	2.13059	0	14.3691	0.9379	187.114	5.50368	17.6	9	38	0.328234	17.8354	0	0	0	0	0	112.5	55	1.555	52.3	73.6	21.6292	340	4	8	84.7	185	74.52	71.685	73.454	98.1964	4.7	43.8	0.96
030476103001	1	55	1	2	0	1	1	0	0	6	0.69	0	8.31936	0	1	2.43438	0	16.2738	1.2656	158.893	6.3	16.6	9	50	1.04827	20.5391	0	1	0	0	0	121	71	1.624	62.1	85.4	23.5461	390	6	5.7	80.7	216	95.58	85.845	31.3146	107.088	5.1	42.6
030476103002	0	54	1	1	0	0	0	0	0	4	1.48	1	8.36066	0	3	1.72897	0	18.5986	0.5763	220.749	3.54984	13.9	9	27	0.575227	15.6162	0	0	0	0	0	116.5	63.5	1.567	61.1	85.8	24.883	390	4	3.7	87.2	191	111.06	76.995	52.191	156.573	5.1	35.4
030476104001	0	53	0	1	0	0	0	0	0	7	0.7	0	8.70864	1	2	1.96768	0	12.6325	0.5989	263.275	3.822	13.9	9	22	0.609888	11.1807	0	0	0	1	0	118.5	81.5	1.434	45.3	75.6	22.0293	360	7	4.5	86.4	230	97.74	123.9	64.1756	175.516	5.3	36	0.93
030476105001	0	51	1	1	0	0	0	0	0	8	1.76	1	8.76396	1	4	1.42657	0	16.89	0.6667	248.97	4.32936	13.6	9	22.5	0.819967	15.7721	0	0	0	0	0	104.5	65.5	1.573	61	90.9	24.6532	350	8	6.3	81.3	197	119.52	107.085	50.6446	175.13	5.2	34	0.96
030476105002	1	49	1	3	0	3	3	0	0	8	0.21	0	8.45748	1	1	2.12208	0	13.5288	0.8249	183.248	4.12944	15.2	9	49	0.543065	23.0905	0	0	0	0	0	124.5	79	1.793	64.8	82	20.1565	440	8	5.9	84.2	179	83.16	113.28	75.387	86.985	5.2	39.3	0.95
030476107001	1	59	0	3	0	1	3	0	0	5	1.03	1	8.46826	1	3	1.90752	0	14.8173	0.9605	159.279	5.90016	18.2	9	38	0.777405	19.9212	0	0	0	0	0	121.5	68.5	1.636	59	90.9	22.0437	260	5	10.1	90.9	276	95.22	100.005	46.392	90.851	5.2	46.5	0.86
030476109002	1	76	1	1	0	0	1	0	0	5	1.24	1	8.26519	0	3	1.846	0	12.2404	1.0622	170.877	5.14752	16.2	9	31.8	0.467245	17.2264	0	1	0	0	0	98.5	48.5	1.571	51.9	77.2	21.0288	280	5	5.9	86.2	241	90.54	85.845	60.6962	88.1448	4.7	40.8	1.23
030476116002	1	59	1	1	0	0	3	0	0	4	0.83	0	8.7375	1	2	2.0726	0	15.2094	1.0396	172.424	5.91192	14.4	9	43	1.91205	20.7469	0	0	0	0	0	117	66	1.632	63.5	86.2	23.8415	430	4	6	89.8	164	87.48	142.485	28.995	119.846	5.4	36.9	1.1
030476117001	1	46	1	3	0	0	0	0	0	5	0.84	0	8.18577	0	1	1.81085	0	8.17892	1.0057	197.553	3.83544	17.4	9	44.8	0.84966	24.7397	0	0	0	0	0	122	79	1.668	79.7	100.4	28.6461	600	5	8.3	82.9	178	93.24	76.995	43.2992	134.923	5.1	43.7
030476119001	0	57	1	1	0	0	0	0	0	7	0.41	0	9.17558	1	2	1.50929	0	11.8762	0.7345	248.197	4.032	13.2	9	20	1.70178	13.2513	0	0	0	0	0	100.5	58	1.571	49.2	76.6	19.9348	310	7	6.6	83.5	169	92.88	207.975	38.2734	158.506	5.4	34.4	0.88
030476119002	1	62	1	2	0	1	1	0	0	7	0.76	0	7.93712	0	1	1.69051	0	10.6438	0.7684	131.831	5.44656	12.7	9	35	0.475741	20.7038	0	0	0	0	0	119	76	1.761	56.7	77.6	18.2837	350	7	4.2	84.9	195	89.1	62.835	42.526	75.0004	5.3	33.1	0.92
030476120001	1	55	1	3	0	0	1	0	0	6	2.9	1	9.08349	1	4	1.75269	0	13.3328	1.0283	211.47	5.02488	16.4	9	43	2.34329	24.5337	0	0	0	0	0	106	50	1.743	76.2	90	25.0819	525	6	5.6	85.7	231	103.68	169.92	31.7012	145.748	5.1	41.7
030476120002	0	49	1	1	0	0	0	0	0		0.36	0	8.28806	0	1	0	0	14.5092	0.7006	163.918	4.0572	14.3	9	0	NA	-12.758	0	0	0	1	0									6.2	89.3	240	115.2	69.03	43.6858	109.794	5.3	36	0.6
030476127001	1	48	1	1	0	0	3	0	0	7	0.21	0	7.60003	0	1	2.76142	0	12.2404	0.7119	171.264	4.97952	15.5	9	49	0.274601	17.7445	0	0	0	0	0	107	61	1.62	46.5	65.9	17.7183	420	7	5.1	88.5	212	80.64	49.56	51.8044	98.1964	5.2	38.7
030476202001	1	60	1	2	1	3	3	0	0	5	0.61	0	8.1988	0	1	1.9306	0	9.91554	0.8701	159.666	5.14248	13.8	9	40	0.748411	20.719	0	0	0	1	0	108	60.5	1.705	59.5	79.4	20.4677	400	5	6.6	72.1	210	92.34	78.765	36.727	103.609	4.9	40.8	0.84
030476203001	0	51	1	1	1	0	0	0	0	7	1.23	1	8.20332	0	3	1.03135	1	13.865	0.6328	183.248	4.1748	15.1	4	19	0.575773	18.4224	0	0	0	0	0	120	73.5	1.68	68.8	92.5	24.3764	260	7	6.1	93.9	206	105.84	69.03	49.0982	116.753	4.9	42.4	0.87
030476205002	0	49	1	1	1	0	0	0	0	5	0.38	0	7.42416	0	1	1.70998	0	11.4561	0.6102	158.119	3.02232	12.5	9	29.5	0.274433	17.2517	0	0	0	1	0	125.5	79	1.625	65.4	80	24.7669	210	5	6.7	91.5	268	90.18	37.17	54.5106	87.3716	4.7	35.6	0.6
030476206001	1	55	1	1	1	1	3	0	0	6	0.98	0	9.31284	1	2	2.30862	0	14.089	0.7797	185.181	4.9392	14.5	9	46	2.74963	19.9253	0	0	0	0	0	125.5	76.5	1.646	57.7	76.4	21.2969	510	6	7.5	77.8	239	107.46	206.205	26.2888	113.274	5.3	42.9	0.79
030476206002	0	53	1	1	1	0	0	0	0	5	0.41	0	7.95279	0	1	1.56802	0	15.6856	0.7797	194.073	4.91568	13.2	9	21.5	0.386025	13.7116	0	0	0	0	0	106.5	63	1.51	54.2	84.6	23.7709	300	5	5.4	94.9	190	91.8	61.95	57.6034	118.3	5.4	36.2	0.81
030476210001	0	62	1	1	1	0	0	0	0	7	0.71	0	8.15405	0	1	1.97792	0	15.9937	0.7458	269.847	3.54984	14.4	9	26.5	0.39223	13.3979	0	0	0	0	0	104.5	68.5	1.51	54.3	86.2	23.8147	330	7	5.1	96.1	180	97.02	71.685	65.722	186.728	5	40.9
030476212002	0	60	1	1	1	0	0	0	0	3	1.48	1	7.51591	0	3	1.40242	1	14.9293	0.6328	189.434	5.36088	12.3	7	18	0.260524	12.835	0	0	0	0	0	133.5	74.5	1.51	51	83	22.3674	240	3	8.9	94.6	250	66.96	54.87	71.1344	108.248	5	34.9
030476213001	1	51	1	1	1	0	3	0	0	6	0.84	0	8.99648	1	2	2.30268	0	12.7165	1.1639	280.285	6.9972	17.5	9	51	1.70566	22.1481	0	0	0	0	0	121.5	78	1.692	65.9	86.4	23.0189	550	6	9.7	97.3	251	103.68	155.76	35.5672	211.084	5.2	48.1	0.87
030476213002	0	49	1	1	1	0	0	0	0	7	0.7	0	8.27232	0	1	1.88152	0	17.5623	0.8362	283.764	5.39616	14.3	9	29	0.489445	15.4131	0	0	0	0	0	123.5	77	1.565	59.2	88.4	24.1709	250	7	6.3	94.7	235	113.4	69.03	53.3508	208.377	5.2	38.5
030476215001	0	45	1	1	1	2	0	0	0	5	0.46	0	8.20924	0	1	2.24438	0	15.0134	0.5198	189.047	3.27936	11.2	9	35	0.440399	15.5945	0	0	0	0	0	109.5	68	1.606	57.1	78	22.1383	370	5	8.8	67.8	285	105.12	69.915	56.4436	117.526	4.7	33
030476215002	1	47	1	3	1	3	1	0	1	5	0.75	0	7.8699	0	1	1.68641	1	16.0217	0.9153	155.413	7.9716	14.6	9	41	0.354725	24.312	0	0	0	0	0	117	81.5	1.783	71.3	81.6	22.4278	350	5	5.5	99.8	269	95.4	54.87	61.856	80.0262	4.6	40.1	0.86
030476216001	1	55	1	2	1	2	3	0	0	6	1.41	1	8.07894	0	3	2.10994	0	17.0021	0.8023	167.784	3.74976	15.2	9	43	0.532983	20.3797	0	0	0	0	0	114	59.5	1.656	59.5	74.1	21.6968	550	6	11.3	71.2	252	90	71.685	48.325	98.9696	4.9	44.7	0.9
030476216002	0	53	1	1	1	0	0	0	0	5	1.94	1	8.90043	1	4	1.87973	0	15.6856	0.7006	179.769	5.12568	15.2	9	30.5	1.37356	16.2257	0	0	0	0	0	124.5	73	1.57	63.9	92	25.924	350	5	6.6	83.4	208	115.92	126.555	37.5002	110.568	5.5	42.4	0.79
030476218001	1	55	1	2	1	0	3	0	0	6	0.88	0	8.35844	0	1	2.14066	0	15.1534	0.9605	186.341	4.58304	15.7	9	44	0.484137	20.5544	0	0	0	0	0	116	63.5	1.611	62.9	87.6	24.2359	480	6	7.7	96.6	258	92.7	92.04	74.2272	94.3304	5.1	43.7	0.81
030476218002	0	50	1	1	1	0	0	0	0	6	4.04	1	7.97539	0	3	1.81266	0	15.5175	0.5537	232.347	3.80016	13.7	9	24	0.445257	13.2402	0	0	0	0	0	104	56	1.47	53.4	76.2	24.7119	280	6	7.8	86.8	249	96.66	60.18	49.0982	167.784	5.5	38.3
030476219001	0	53	1	1	1	0	0	0	0	5	0.57	0	7.16376	0	1	1.75442	0	15.9377	0.6893	225.774	3.46752	14.1	9	26.5	0.134261	15.1047	0	0	0	1	0	123	72.5	1.642	54.1	74.2	20.0655	300	5	5	95.8	178	85.86	30.09	73.8406	141.496	4.6	38.4
030476220002	1	65	1	2	1	0	3	0	0	7	0.34	0	8.45369	1	1	1.76285	0	14.7893	0.8249	188.274	4.73256	17	9	33	0.701931	18.7197	0	0	0	0	0	128.5	75	1.613	55.2	75.4	21.2163	500	7	6.4	100.4	241	94.68	99.12	48.325	115.98	5.3	47.4
030476305002	1	49	1	4	1	3	3	0	0	8	0.26	0	7.99784	0	1	1.65923	0	14.2571	0.9718	218.816	5.22144	15.9	9	38	0.458027	22.9022	0	0	0	0	0	112	69	1.678	70.2	88.8	24.9318	460	8	5.2	97.7	156	87.3	68.145	62.2426	139.949	5	44.5
030476306001	0	46	1	1	1	0	0	0	0	7	3.07	1	9.03468	1	4	1.8819	1	12.4644	0.6667	252.45	3.74976	13	7	26	1.34865	13.8158	0	0	0	0	0	117.5	69.5	1.528	52.4	74	22.4432	270	7	8.3	89.7	243	94.32	177.885	45.2322	173.97	5.1	36.1
030476306002	1	46	1	4	1	3	3	0	0	8	1.57	1	7.69886	0	3	2.08441	1	16.4979	1.0057	166.238	4.89048	16	9	46	0.441359	22.0686	0	0	0	0	0	112	81	1.725	62.7	78.6	21.0712	370	8	8.7	97	196	81.72	53.985	44.459	103.222	5.3	45.6	0.9
030476307001	0	50	1	1	1	0	0	0	0	7	0.34	0	8.10324	0	1	1.62649	0	13.1367	0.6215	202.192	3.32472	14.9	9	23	0.313887	14.1409	0	0	0	1	0	126	76.5	1.565	52.8	72.6	21.5578	310	7	4.6	90.4	179	98.28	67.26	72.2942	110.568		40.9	0.87
030476309002	1	49	1	3	1	0	3	0	0	5	1.54	1	8.22297	0	3	2.27892	0	14.8453	1.2995	198.712	5.97912	17.5	9	45.5	0.686601	19.9656	0	0	0	0	0	116	73	1.62	58.2	80.6	22.1765	570	5	6.9	96.7	142	92.52	80.535	42.1394	132.604	5.1	48.1	1.02
030476310002	1	53	1	1	1	3	3	0	0	7	1.19	1	8.83158	1	4	1.58535	0	15.6016	1.0735	245.491	6.2328	15.9	9	32.5	1.75129	20.5002	0	0	0	0	0	128.5	73	1.59	63.4	83.2	25.0781	510	7	6.1	91.5	149	93.78	146.025	33.2476	177.063	5.2	43.5	0.78
030476315001	0	66	1	1	1	0	0	0	0	4	1.15	1	8.5359	1	3	2.06964	0	11.7922	0.7571	207.604	3.60024	14.2	9	29	0.692085	14.0121	0	0	0	0	0	124.5	72	1.565	55.2	82.6	22.5377	310	4	7.6	92.8	184	95.94	106.2	54.124	128.738	5.3	39.4	0.86
030476320001	0	46	1	1	1	0	0	0	0	8	0.45	0	8.08569	0	1	1.81114	0	11.4841	0.6328	197.939	4.3512	13.7	9	26	0.414895	14.3556	0	0	0	0	0	94.5	53.5	1.555	53.7	77.6	22.2082	420	8	7.3	94.3	200	99.18	65.49	54.5106	126.032	5	38.3	0.67
030476321001	1	48	1	4	1	0	3	0	0	7	0.74	0	8.39775	0	1	2.30941	0	10.5598	0.9379	289.177	5.544	16	9	46.5	0.615008	20.135	0	0	0	1	0	117.5	73	1.645	57.5	77.4	21.2489	470	7	10.7	97.7	209	107.82	82.305	46.7786	223.068	5.3	44.2	1.04
030476323001	1	61	1	2	1	1	3	0	0	6	1.92	1	7.95604	0	3	1.92458	0	8.54305	0.904	169.331	5.68008	14.6	9	33.5	0.324248	17.4064	0	1	0	1	0	118	66.5	1.655	45.3	61.8	16.5387	300	6	5.7	101.7	178	87.12	65.49	55.2838	98.1964	5	42.3	1.23
030476323002	0	56	1	1	1	0	0	0	0	6	0.37	0	8.28101	0	1	1.91242	0	11.9883	0.5763	201.032	4.54272	14	9	29.2	0.871728	15.2686	0	0	0	0	0	116	81.5	1.527	61.9	91.4	26.5468	300	6	6.2	96.6	210	95.94	82.305	38.2734	147.295		38.7	0.77
030476324001	1	57	1	1	1	1	3	0	0	6	1.39	1	7.80041	0	3	1.61969	0	11.4001	1.0848	178.996	4.85016	16.8	9	31	0.403161	19.1395	0	0	0	1	0	118.5	67.5	1.639	54.4	78.2	20.2507	470	6	7.2	97.3	103	70.74	69.03	56.8302	99.7428	4.9	46.1	1.34
030476324002	0	48	1	1	1	0	0	0	0	7	0.27	0	7.47665	0	1	2.00229	0	9.91554	0.6328	225.388	3.61872	14.5	9	26	0.163474	12.9851	0	0	0	0	0	119.5	70.5	1.515	49.2	75.2	21.4358	320	7	8.2	94.8	235	95.04	37.17	73.8406	143.042	5.1	42	0.73
030476328001	1	71	1	1	1	0	3	0	0	6	0.27	0	7.90635	0	1	1.79067	0	20.5593	0.9944	238.919	4.81152	14.2	9	31	0.272428	17.312	0	0	0	0	0	124.5	79	1.605	49.5	70.2	19.2157	180	6	8.5	89.7	218	86.4	62.835	71.1344	151.161	5.4	40.9	1.04
031106102001	0	58	1	1	1	0	0	0	0	8	9.34	1	8.56646	1	3	1.70654	0	11.7922	0.8136	203.738	4.3428	14.7	9	27	1.06164	15.8215	0	0	0	0	0	124.5	86	1.591	61.6	92	24.3355	170	8	8.9	89.8	197	108.9	96.465	35.1806	134.923	5.4	41.8	0.67
031106102002	1	60	1	2	1	3	3	0	0	6	8.11	1	8.54058	1	3	2.13332	0	12.0443	0.9266	142.655	5.0316	15.5	9	42	1.38496	19.6876	0	0	0	0	0	117	75.5	1.605	59.7	84	23.1752	300	6	8.9	91.5	186	85.68	119.475	32.0878	75.387	5.1	44.1	0.82
031106103001	0	54	1	1	1	0	0	0	0	7	0.79	0	8.67026	1	2	2.40999	0	9.8035	0.7571	244.331	4.72416	14.2	9	28	0.774823	11.6183	0	0	0	0	0	108	56	1.5	44.1	74	19.6	240	7	6.6	91	288	96.12	121.245	46.0054	165.078	5.4	41.3	0.75
031106103002	1	61	1	2	1	0	3	0	0	5	0.99	0	8.08618	0	1	1.93657	0	7.73076	0.7684	198.712	4.52928	15.8	9	33	0.4342	17.0404	0	0	0	0	0	130	70.5	1.527	50.5	78	21.6577	250	5	5.5	92.1	246	94.14	69.03	52.5776	115.98	4.9	44.5	0.79
031106109001	0	62	1	1	1	0	0	0	0	8	0.48	0	7.90527	0	1	2.17742	0	17.7583	0.7797	184.022	4.1328	14.1	9	25	0.274331	11.4815	0	0	0	0	0	115.5	62	1.477	46.2	76	21.1778	150	8	5.4	95.3	141	103.86	52.215	59.5364	106.702	5.6	40.5
031106109002	1	67	1	2	1	0	0	0	0	6	3.68	1	8.00597	0	3	1.85382	0	13.0807	0.7232	175.13	4.6368	16.3	9	30	0.392676	16.1828	0	0	0	0	0	121.5	62.5	1.565	45.1	72	18.414	430	6	7.9	87.2	301	90.36	66.375	48.7116	99.3562	5.2	48.3	0.8
031106110001	1	59	1	1	1	0	1	0	0	9	0.18	0	8.4996	1	1	1.64497	0	14.3971	0.8249	194.846	6.11184	9.4	9	29	0.775431	17.6295	0	0	0	0	0	115.5	67.5	1.604	48.9	74.1	19.0064	430	9	5.3	70.9	355	92.52	106.2	41.7528	124.099	4.8	31.4	0.76
031106110002	0	59	1	1	1	0	0	0	0	8	0.25	0	8.24955	0	1	2.21715	0	14.8173	0.7232	196.779	3.33648	14.1	9	24	0.473057	10.8247	0	0	0	0	0	118	71	1.481	42	72	19.1487	280	8	8.3	88.4	216	91.98	83.19	49.8714	121.392	5.2	42.3	0.79
031106111001	0	64	1	2	1	0	0	0	0	8	11.65	1	7.95089	0	3	2.07688	0	11.5401	0.6215	235.053	3.38184	13.8	9	24	0.259666	11.5558	0	0	0	0	0	113	74.5	1.462	47.8	95	22.3632	60	8	3.4	85.3	156	94.32	60.18	75.7736	134.537	5.5	40	0.84
031106111002	1	70	1	1	1	0	0	0	0	10	2.58	1	7.98096	0	3	1.55259	1	16.0217	0.9266	217.269	6.4092	15.7	9	33	0.433551	21.2548	0	0	0	0	0	119	68.5	1.667	66.3	87	23.8585	230	10	6.1	92.7	182	110.16	53.1	48.7116	144.975	5.4	45.3	0.99
031106113001	1	62	1	2	1	0	0	0	0	6	0.59	0	7.92892	0	1	1.79956	0	9.66345	0.791	190.594	3.9732	14.4	9	34	0.311532	18.8935	0	0	0	0	0	100	65	1.682	51.7	71	18.2742	470	6	5.8	91.2	222	108.18	51.33	50.6446	120.619	5.3	42.6	0.72
031106114001	0	60	1	1	1	0	0	0	0	5	0.47	0	7.7955	0	1	2.35094	0	11.6242	0.7345	180.156	4.2084	14	9	29	0.374653	12.3355	0	0	0	0	0	101.5	53.5	1.503	48.8	77	21.6024	340	5	6	89.4	186	88.56	54.87	47.5518	110.568	5.5	40.5	0.73
031106115001	1	50	1	2	1	3	0	0	0	9	3.59	1	9.2005	1	4	2.05304	0	12.1283	1.0509	196.779	8.04216		9	45	1.875	21.9187	0	0	0	0	0	108.5	78	1.714	63.3	88	21.5468	490	9				99.9	198.24	39.0466	110.954	5.6	30.4
031106116002	1	58	1	1	1	1	3	0	1	8	0.51	0	8.74308	1	2	2.13547	0	10.9799	0.7684	177.063	4.13952	16.4	9	49	1.28557	22.9458	0	0	0	0	0	117.5	66	1.715	70.1	85	23.8336	600	8	7.5	91	184	89.64	139.83	44.459	94.717	5	47.7
031106119001	1	54	1	1	1	0	3	0	0	8	0.5	0	8.22736	0	1	2.00046	0	14.1451	0.904	182.475	3.54648	17.9	9	39.1	0.508028	19.5455	0	1	0	0	0	109	63.5	1.681	53.6	76.5	18.9683	290	8	11.7	87.7	263	97.2	76.995	48.325	110.568	5.4	51.3	0.68
031106122001	1	59	0	2	1	1	3	0	0	9	0.58	0	7.90106	0	1	2.18944	0	18.1225	1.017	164.692	6.96192	15.9	9	40	0.545933	18.2695	0	0	0	0	0	114	65.5	1.561	54.6	82.1	22.4072	430	9	7.6	94.1	227	81.36	66.375	42.526	98.583	4.8	46.7	0.89
031106123002	1	49	1	3	1	3	3	0	0	6	0.85	0	7.55457	0	1	0	0	13.5008	0.8136	190.207	5.02824	16	9	0	NA	-8.601	0	0	0	1	0								6	8.9	97.4	207	70.74	53.985	44.0724	122.939	5	45.6	0.7
031106124002	1	55	1	1	1	3	3	0	0	8	1.74	1	8.09219	0	3	2.05275	0	15.9657	0.8362	194.073	4.93416	14.9	9	40.5	0.340688	19.7296	0	0	0	0	0	98.5	62	1.671	55.3	73.1	19.8049	300	8	6.9	90.1	229	97.2	67.26	65.3354	106.702	5.1	42.5	0.73
031106202001	1	53	1	4	1	0	3	0	0	6	0.91	0	8.56798	1	1	1.71566	0	11.7082	0.7797	201.032	4.19832	15.7	9	40	1.09292	23.3147	0	0	0	0	0	107.5	70	1.642	75.1	96.6	27.8544	450	6	6.8	89.8	246	99.9	105.315	44.0724	137.63	5.5	45.4
031106202002	0	45	1	1	1	0	0	0	0	7	0.58	0	8.37382	0	1	0	0	12.3244	0.8475	158.893	3.33816	13.3	9	0	NA	-12.61	0	0	0	0	0								7	5.8	88.8	326	99.9	86.73	49.4848	97.4232	5.1	38.8	1.08
031106203001	0	50	1	1	1	0	0	0	0		0.74	0	8.79576	1	2	0	1	16.4699	0.7006	157.733	5.53392	12.4	4	0	NA	-12.795	0	0	0	0	0									8.4	70.5	290	114.84	115.05	39.4332	101.676	5.6	38.1
031106203002	1	55	1	1	1	0	1	0	0	5	0.78	0	7.9864	0	1	1.72316	0	13.5288	0.7006	178.223	4.06224	15.1	9	33.5	0.245409	19.441	0	0	0	1	0	113.5	74	1.727	50.7	74.8	16.999	360	5	7.2	90.2	256	102.24	57.525	68.8148	102.062	4.9	44	0.79
031106205001	1	75	1	1	1	0	3	0	0	3	15.05	1	7.79668	0	3	2.0099	0	11.0639	0.6554	168.171	3.42552	14.2	9	33.5	0.266987	16.6675	0	1	0	0	0	119	60.5	1.656	44.1	77.1	16.0812	130	3	6.7	89.3	218	91.62	53.1	52.9642	100.903	5.1	43.3	1.2
031106205002	0	76	1	1	1	0	0	0	0	7	0.25	0	8.82122	1	2	0	0	12.3244	0.678	185.955	3.77832	12.7	9	0	0.94133	7.7638	0	0	0	0	0	102.5	53.5	1.389	34.5	72.1	17.8819		7	6.1	86.2	260	102.78	131.865	34.794	126.805		38.3	1.24
031106206001	0	48	1	2	1	0	0	0	0	7	1.07	1	8.39229	0	3	1.90563	0	11.8482	0.5424	173.197	4.16976	12.7	9	29	0.559889	15.2181	0	0	0	0	0	101.5	54.5	1.583	57	84.8	22.7464	170	7	5.8	98.3	236	92.34	95.58	61.4694	92.3974	4.7	37.5	0.97
031106206002	1	53	1	4	1	3	3	0	0	4	3.34	1	8.32312	0	3	2.14611	0	15.3495	0.8362	161.212	6.76704	15.4	9	44	0.49463	20.5022	0	0	0	0	0	128.5	77	1.693	57.7	79.5	20.1308	520	4	7	95.3	215	95.94	85.845	59.1498	88.918	4.8	43.6	1.25
031106207001	1	45	1	3	1	3	0	0	0	7	0.39	0	8.25217	0	1	2.18959	0	15.2654	0.9379	243.558	6.8964	16.1	9	44.5	0.576036	20.3234	0	0	0	0	0	122	77.5	1.636	58.4	79.1	21.8196	480	7	7.6	88.8	224	100.8	76.11	47.1652	184.022	5.2	47.9
031106208002	1	52	1	4	1	0	3	0	0	8	0.46	0	8.20463	0	1	2.17806	0	14.7333	0.8814	174.743	3.6204	17	9	43.5	0.494853	19.9719	0	0	0	0	0	128.5	78	1.649	57.2	79.4	21.0356	470	8	8.6	88	222	96.12	76.11	53.3508	110.568	5.5	47.9	1.23
031106209001	0	72	0	1	1	0	0	0	0	6	0.32	0	8.29006	0	1	2.47865	0	13.1087	0.5537	149.228	4.25376	12	9	26.5	0.444823	10.6913	0	0	0	0	0	109.5	67.5	1.472	44.3	76.1	20.445	260	6	5.9	93.9	221	109.8	72.57	49.0982	92.3974	5.1	35.9	0.74
031106210001	1	83	0	1	1	3	3	0	0	2	5.49	1	8.18608	0	3	1.93983	0	16.806	1.0283	170.104	5.57256	14.1	9	31	0.709309	15.9808	0	0	0	0	0	127	71	1.578	46.4	72	18.6339	380	2	7.5	96	188	82.8	86.73	35.9538	124.872	4.8	41	1.65
031106214001	1	52	1	1	1	3	3	0	0	7	0.67	0	8.39961	0	1	2.04799	0	12.3524	0.8814	226.548	4.62504	14.6	9	41.5	0.623784	20.2638	0	0	0	1	0	101	59.5	1.734	54	69.4	17.9596	380	7	7.9	86.4	230	84.42	105.315	52.5776	161.599	5	43.7	1.19
031106216001	0	50	1	1	1	0	0	0	0	6	0.49	0	8.91452	1	2	2.45453	0	12.4644	0.8701	229.254	4.59312	14.9	9	38.5	1.67485	15.6853	0	0	0	0	0	125	86	1.547	61.8	91.4	25.8231	430	6	7	87.1	281	103.14	144.255	34.4074	169.717	5.2	42.4
031106216002	1	49	1	4	1	3	3	0	0	5	0.68	0	8.98365	1	2	2.0037	0	19.1028	1.13	203.352	4.8132	15.5	9	45	2.10812	22.4585	0	0	0	1	0	114.5	64	1.669	68.4	89.2	24.5552	510	5	9.1	94.8	236	94.32	169.035	32.861	134.923	5.3	46.3	1.19
031106217001	0	58	1	1	1	0	0	0	0	5	0.68	0	8.5683	1	1	2.3132	0	19.3269	0.8701	176.29	4.77456	13.6	9	30.5	0.551843	13.1852	0	0	0	0	0	99	59	1.626	46	73.2	17.3987	250	5	4.9	84.4	214	98.28	107.085	54.8972	102.836	5.2	40	1.28
031106219001	1	49	1	3	1	3	3	0	0	8	0.33	0	8.62456	1	2	1.8643	0	16.3018	0.9944	204.125	4.36464	15.9	9	43.5	1.04352	23.3332	0	0	0	0	0	112.5	68	1.776	67	82.2	21.2417	440	8	7	88.8	162	86.76	128.325	46.392	117.14	4.9	45.8	1.28
031106219002	0	49	1		1	0	0	0	0	6	0.81	0	8.64809	1	2	2.00168	0	15.7696	0.5763	210.31	4.61832	10.6	9	31	0.988513	15.487	0	0	0	1	0	118.5	74	1.617	56.7	88.2	21.6852	400	6	8.7	62.7	322	96.84	117.705	41.7528	140.722	4.7	32.7	1.22
031106301002	1	45	1	2	1	1	3	1	0	7	0.57	0	9.34668	1	2	2.23838	0	16.1898	0.8249	184.408	5.49024	17.9	9	43	1.85351	19.2103	0	0	0	0	0	110.5	59.5	1.642	52.3	74.1	19.3979	380	7	6.6	96.9	210	95.22	240.72	41.3662	80.7994	5.1	52.3	1.2
031106303001	1	66	1	1	1	1	1	0	0		2.61	1	8.12243	0	3	0	0	31.0351	0.9492	221.522	8.57136	15.6	9	0	NA	-9.23	0	0	0	0	0									12.4	88.7	316	101.52	66.375	81.186	131.831	5.5	45.3
031106304001	0	46	1	2	1	0	0	0	0	4	1.33	1	8.08919	0	3	1.88426	0	15.2094	0.7345	156.96	3.1416	11.4	9	28.5	0.39151	15.1253	0	0	0	1	0	102	74	1.562	57.3	87.9	23.4851	330	4	5.2	78.3	198	106.74	61.065	57.2168	90.4644	5.2	34.2	1.19
031106305002	1	63	1	2	1	0	3	0	0	8	1.52	1	8.57065	1	3	2.40146	0	17.7864	0.8814	230.414	6.55032	14.6	9	48	0.795777	19.9878	0	0	0	0	0	118	75.5	1.629	60.5	85.4	22.7989	420	8	5.8	89.4	177	101.88	103.545	48.325	170.877	5.4	42	1.17
031106306001	1	57	1	3	1	0	1	0	0	5	16.81	1	8.24617	0	3	2.28711	0	14.9293	0.904	217.656	6.86448	15.8	9	43.5	0.40454	19.0196	0	1	0	0	1	104	66.5	1.727	48.9	72.5	16.3955	160	5	7.5	93	234	97.92	77.88	54.5106	147.681	4.9	45.8	1.17
031106306002	0	52	1	1	1	0	0	0	0	7	0.44	0	8.25824	0	1	1.90326	0	10.3077	0.5876	210.31	2.91816	12.9	9	29.5	0.486804	15.4997	0	0	0	0	0	105.5	68	1.551	61	83.5	25.3575	430	7	7.2	90.3	193	93.78	82.305	66.4952	134.15	4.8	37.7
031106307001	1	56	1	3	1	3	1	0	0	6	0.68	0	7.63958	0	1	1.7531	0	22.52	0.7684	168.558	4.4268	15.2	9	31	0.265153	17.683	0	0	0	1	0	120.5	69.5	1.586	49.6	67.4	19.7186	490	6	5.8	93.2	155	93.96	44.25	52.191	113.66	5.1	43.2	1.06
031106307002	0	56	1	1	1	0	0	0	0	3	0.92	0	8.24079	0	1	1.9974	1	16.4139	0.7345	213.017	3.22896	13	9	29	0.395733	14.5189	0	0	0	1	0	104.5	65.5	1.585	54.8	84.6	21.8133	360	3	5.8	91.6	230	96.3	78.765	68.8148	139.563	5.1	37.3	1.04
031106308001	0	50	1	1	1	0	0	0	0	7	0.55	0	8.09559	0	1	2.2515	0	19.551	0.5763	205.285	4.88544	13	9	34.5	0.269987	15.3231	0	0	0	0	0	117.5	65	1.634	55.1	84.4	20.637	390	7	7.9	84.7	249	104.4	62.835	78.4798	123.325	5	38.7
031106308002	1	49	1	3	1	3	3	0	0	7	8	1	8.67123	1	4	1.93745	0	16.0777	0.904	190.207	5.00808	16.4	9	40.5	1.09688	20.9038	0	0	0	0	0	112.5	74	1.668	60.4	84.6	21.7093	520	7	11	91.5	227	100.62	115.935	38.2734	128.738	5	46.4	1.28
031106311001	0	48	1	4	1	0	0	0	0	8	1.95	1	8.14891	0	3	1.77435	0	10.9519	0.6893	202.965	4.7796	13.4	9	29.3	0.455779	16.5131	0	0	0	0	0	113	75	1.594	63.1	87.9	24.8343	370	8	6.1	88.6	230	91.98	75.225	65.3354	127.965	4.8	40.3	0.93
031106312002	0	64	1	1	1	0	0	0	0	8	1.28	1	7.92956	0	3	0.482408	0	9.88753	0.5537	218.429	2.9652	13.5	9	7.5	0.383283	15.547	0	1	0	0	0	99.5	51	1.541	64.1	97.9	26.9931	170	8	5.5	88.7	235	98.1	56.64	61.4694	154.253	5	39.6
031106313002	1	61	1	1	1	0	0	0	0	6	0.41	0	8.62591	1	2	1.49952	0	20.7554	0.6328	157.346	4.81656	16.6	9	30.5	0.817046	20.3399	0	0	0	0	0	119.5	72.5	1.563	65.6	97.7	26.8526	310	6	7.2	89.5	226	116.64	95.58	49.0982	95.4902	5.6	47.3
031106314001	0	56	0	1	1	0	0	0	0	7	0.72	0	7.84871	0	1	2.30283	0	12.1563	0.6893	234.666	5.9052	14	9	29	0.159267	12.5932	0	0	0	0	0	127.5	79.5	1.488	50.2	78.9	22.6724	290	7	6.1	89.3	230	109.26	46.905	99.3562	135.697	5.4	40.4	0.95
031106315002	0	61	1	1	1	0	0	0	0	8	1.45	1	8.4781	1	3	1.80887	1	8.59907	0.5537	203.352	3.41544	13.7	7	25.5	0.393526	14.0972	0	0	1	1	0	133	80.5	1.525	56.9	94.4	24.4665	250	8	4.1	86.7	263	123.48	77.88	73.8406	119.073	5.4	40.2
031106316002	0	46	1	1	1	0	0	0	0	8	1.81	1	8.64518	1	4	2.32845	0	8.9632	0.5989	202.192	3.612	14.4	9	32.5	0.628881	13.9578	0	0	0	1	0	107	62.5	1.507	54.3	78.1	23.9097	280	8	5.2	91.6	201	93.06	122.13	69.9746	112.887	4.8	41.5	0.88
031106317001	0	54	1	1	1	0	0	0	0	6	3.14	1	8.16458	0	3	2.13088	0	15.0974	0.6215	242.398	4.13112	13.7	9	30	0.343261	14.0787	0	0	0	1	0	109	64	1.564	53.3	87.5	21.7898	380	6	8.7	86.4	291	103.14	68.145	67.655	170.104	5.2	39.3
031106317002	1	55	1	2	1	3	1	0	0	6	0.8	0	7.9501	0	1	2.24386	0	17.0861	0.8588	194.846	6.59736	15.9	9	47.5	0.419533	21.1689	0	0	0	0	0	121	66	1.654	63.7	86.6	23.2846	590	6	5.8	93	188	92.88	61.065	56.057	131.057	5.2	47.6
031106318002	1	51	1	3	1	0	3	0	0	7	1.23	1	8.09632	0	3	0	1	11.0359	0.9153	213.017	4.13448	16.3	9	0	NA	-8.675	0	0	0	0	0								7	8.9	95.6	215	114.12	57.525	48.325	157.733	5.4	47.3
031106319001	1	57	1	2	1	3	3	0	0	3	2.46	1	8.25003	0	3	1.82403	0	14.7052	0.8023	224.615	8.59656	14.1	9	39.5	0.46423	21.6553	0	0	0	0	0	133	83.5	1.719	63	83.9	21.3201	510	3	6.7	89.6	212	104.22	73.455	57.99	154.64	5	42.2	0.95
031106319002	0	58	1	1	1	0	0	0	0	5	1.01	1	8.06101	0	3	0	0	20.4193	0.7797	234.666	5.36424	12.5	9	0	NA	-13.091	0	0	0	0	0								5	5.1	89.6	207	105.3	60.18	88.5314	139.563	5.1	37.9
031106321001	1	68	0	1	1	0	3	0	0	4	2.96	1	8.2266	0	3	2.01441	0	23.5284	0.904	190.207	6.09672	14	9	43.5	0.524762	21.5944	0	0	0	0	0	117.5	71.5	1.681	66.9	83.7	23.675	350	4	9.7	94.6	157	117.36	63.72	48.325	134.923	5.3	40.9	1.07
031106323002	0	52	1	1	1	0	0	0	0	6	0.49	0	8.41616	0	1	1.57628	0	13.1087	0.4859	248.97	4.11264	12.4	9	23.5	0.517101	14.9085	0	0	0	0	0	133	61.5	1.521	59.6	89.9	25.7625	170	6	2.7	73.1	309	104.22	86.73	65.722	173.97	5.7	37.8	0.8
034043101002	0	46	1	1	1	3	0	0	0	7	0.25	0	7.47317	0	1	1.89785	0	14.7613	0.5763	221.522	3.45408	13.8	9	30.5	0.251738	16.0708	0	0	0	0	0	120.5	79.5	1.571	61.7	87.8	24.9996	310	7	6.4	81.7	334	81.18	43.365	67.655	144.202	5.3	37.4
034043102001	0	62	0	1	1	3	0	0	0	10	0.26	0	7.9351	0	1	1.7116	0	7.45066	0.5537	274.486	3.10632	12.4	9	22.5	0.290605	13.1456	0	0	0	0	0	106.5	74	1.573	49.5	79.2	20.0054	290	10	5.3	92.7	335	88.92	62.835	68.0416	195.233	5.2	33.6	0.72
034043104001	0	55	1	1	1	0	0	0	0	7	0.35	0	8.87845	1	2	1.25702	0	11.3441	0.6893	207.218	3.86232	13.7	9	20	2.10002	15.9106	0	0	0	0	0	109	72	1.515	65.7	82.8	28.6246	340	7	5.8	82.8	207	98.28	146.025	30.1548	140.336	5.5	36.6	1.04
034043106001	1	59	0	1	1	3	3	0	0	10	0.51	0	7.40293	0	1	1.79967	0	19.0468	0.8814	213.017	3.98496	14.6	9	36	0.206462	20.0037	0	0	0	0	0	106.5	63.5	1.687	56.6	74	19.8878	330	10	3.8	88	188	74.16	44.25	71.9076	133.377	4.8	39.2	0.99
034043108002	1	56	1	4	1	3	1	0	0		0.48	0	7.83956	0	1	0	0	12.2964	0.8927	164.692	4.63344	14.9	9	0	NA	-8.86	0	0	0	1	0									5.5	84.6	160	83.16	61.065	40.9796	114.434	4.9	38.5
034043109002	0	45	1	1	1	0	0	0	0	6	1.12	1	7.66137	0	3	1.7652	0	16.89	0.8136	202.192	3.40032	14.2	9	27.5	0.223597	15.579	0	0	0	0	0	113.5	73	1.628	55.8	74.8	21.0536	350	6	5.4	80.2	206	87.3	48.675	74.6138	116.753	5.6	37.6
034043111001	1	56	1	1	1	0	0	0	0	6	0.34	0	8.05887	0	1	12.307	0	13.1087	0.7458	223.841	3.30624	16.6	9	33	NA	2.6814	0	0	0	0	0	118	73.5		59.8	74			6	7.6	85.9	214	84.06	75.225	53.3508	153.48	5.1	42.7	0.82
034043113001	1	54	0	1	1	3	1	0	0	6	0.48	0	7.76203	0	1	2.20286	0	16.722	0.9492	216.883	3.87408	16.9	9	42.5	0.236919	19.2931	0	0	0	0	0	99.5	55.5	1.652	53.9	69	19.7501	470	6	6.6	86.7	253	90	52.215	71.9076	136.856	5.5	45.6	0.93
034043115002	0	48	1	1	1	3	0	0	1	8	0.27	0	7.94985	0	1	2.39973	0	11.8202	0.7571	202.965	3.11472	14.5	9	26.5	0.220132	11.0429	0	0	0	1	0	112.5	76	1.485	40.8	69	18.5015	350	8	5.6	85.3	250	101.7	55.755	69.588	121.392	5.4	39.4	0.83
034043118001	0	51	1	1	1	3	0	0	0	6	0.49	0	8.15796	0	1	2.47043	0	12.2964	0.7232	176.29	3.2004	12.8	9	24	0.307251	9.7149	0	0	0	0	0	82	51	1.438	37.1	67.4	17.9414	280	6	6.6	82	205	87.66	79.65	66.8818	88.1448	5.2	34.3	0.98
034043118002	1	59	1	2	1	3	3	0	0	7	0.19	0	8.24456	0	1	1.79992	1	11.8202	0.7232	205.671	4.21344	14.8	9	30	0.294728	16.6674	0	0	0	0	0	90	54.5	1.57	45.8	68	18.5809	220	7	7.6	85.2	249	108.9	69.915	69.2014	110.954	5.4	40.6	0.78
034043119001	0	81	1	1	1	0	0	0	0	2	2.34	1	7.97446	0	3	0	0	14.3131	0.8249	183.635	4.65528	13.1	9	0	NA	-13.942	0	0	0	0	0	124	52.5						2	5.6	85.3	159	88.74	65.49	54.5106	120.233	5.2	35.8	1.32
034043120002	1	66	1	1	1	3	3	0	0	8	0.5	0	8.20596	0	1	2.04673	0	13.5288	0.8023	197.939	6.28152	14	9	32	0.322485	15.6347	0	0	0	0	0	100	55.5	1.55	42.9	71	17.8564	250	8	3.4	85.5	159	97.38	75.225	64.5622	118.686		37.1
034043205002	1	61	1	2	0	3	3	0	0	7	0.52	0	8.20228	0	1	1.80023	0	19.9151	0.9153	210.697	5.68512	10.8	9	33.5	0.397492	18.6087	0	0	0	0	0	119	66.5	1.688	49.7	69	17.4426	290	7	5.1	81.5	218	89.64	81.42	60.3096	134.15	4.2	33.2	0.99
034043207001	1	52	1	1	0	3	3	0	0	4	0.54	0	9.11252	1	2	1.52093	0	12.1003	0.6215	200.259	4.52088	12.1	9	28.5	0.884238	18.7385	0	0	0	0	0	129.5	84	1.568	55.3	77.8	22.4923	430	4	7	79.9	286	99	183.195	73.0674	93.5572	4.9	36.1	0.75
034043208001	0	48	1	1	0	0	0	0	0	6	0.33	0	7.78605	0	1	2.29643	0	8.82315	0.5537	122.939	3.3348	6.4	9	34	0.549429	14.8056	0	0	0	0	0	128.5	75	1.521	58.3	81	25.2006	350	6	7.5	53.6	414	81.18	59.295	41.3662	72.2942	5.1	23.2	0.69
034043209002	1	57	1	1	0	3	3	0	0	8	8.96	1	8.36061	0	3	1.52584	1	15.1534	0.8701	181.315	4.64688	13	7	32.5	0.851004	21.2997	0	0	0	0	0	101	60	1.702	62.1	81	21.4374	410	8	8.2	78.2	196	89.46	95.58	40.9796	123.325	4.7	38.6	1.28
034043211001	1	50	1	3	0	3	1	0	0		6.99	1	9.30331	1	4	0	1	16.806	1.0283	251.29	6.34368	12.9	7	0	NA	-8.638	0	0	0	0	0									9.3	81.2	246	102.06	215.055	33.6342	163.918	5.2	38.2	1.01
034043211002	0	50	1	4	0	3	0	0	0	6	1.2	1	8.26552	0	3	1.38924	0	14.8173	0.5537	200.645	4.09752	15.2	9	20	0.54202	14.3964	0	0	0	0	0	104.5	62	1.551	54.9	76	22.8217	310	6	6.1	78.1	130	88.74	87.615	57.2168	123.325	5.2	47.2	0.74
034043214001	0	58	1	1	0	3	0	0	0	9	3.09	1	7.96111	0	3	1.92245	0	10.0276	0.5876	166.625	3.21552	10.1	9	29	0.60368	15.0849	0	0	0	0	0	102	61.5	1.542	60.5	89	25.4441	280	9	4.7	77.1	220	79.02	72.57	47.1652	104.769	4.5	30	0.8
034043304001	0	45	1	1	1	0	0	0	1	6	0.32	0	8.30386	0	1	1.99747	0	13.1367	0.5198	163.918	2.03616	13.9	9	24.5	0.583144	12.2655	0	0	0	1	0	113.5	65	1.45	48.5	78	23.0678	210	6	8.6	83.5	223	79.38	101.775	58.3766	80.4128	4	37.9	0.97
034043305002	0	57	1	1	1	0	0	0	0	3	3.25	1	8.12479	0	3	2.41671	0	11.8762	0.791	204.898	4.48392	14.3	9	33	0.672517	13.6549	0	0	0	1	0	102.5	56.5	1.551	52.4	77.1	21.7825	190	3	2.6	78.1	231	76.32	88.5	44.459	147.681	4.6	37.4
034043306002	0	55	1	1	1	1	0	0	0	7	1.11	1	8.6194	1	4	2.15572	0	11.0079	0.6328	223.455	3.15	13.3	9	23	0.783219	10.6693	0	0	0	1	0	98	55.5	1.431	43.2	72.1	21.0962	190	7	7.3	85.6	326	73.62	150.45	57.99	134.15	4.8	35.8	0.78
034043308001	1	49	0	1	1	2	3	0	0	4.5	0.94	0	7.6485	0	1	1.75655	0	14.7613	0.9492	178.996	4.59312	13.9	9	33	0.443437	18.7868	0	0	0	0	0	119	71.5	1.591	53.7	73	21.2146	420	4.5	8.4	84.3	210	71.82	58.41	44.459	124.872	4.9	39.5	1
034043309001	0	60	1	1	1	1	0	0	0		0.66	0	9.58248	1	2	1.82414	0	10.1676	0.6554	199.486	2.96184	14.1	9	28	3.61519	15.3497	0	0	0	0	0	114	77.5	1.543	62.2	93.8	26.1251	400		8.5	83.8	207	98.46	294.705	32.861	81.5726	4.9	38.1
034043310002	0	62	1	1	1	0	0	0	0	4	0.41	0	8.23259	0	1	2.17859	0	14.4812	0.6102	242.785	3.16848	15.3	9	24.2	0.461968	11.1081	0	0	0	0	0	113.5	66.5	1.489	43.6	74.6	19.6651	215	4	7.2	89.8	304	83.34	90.27	57.2168	168.558	4.8	41	1.09
034043311001	0	46	1	1	1	0	0	0	0	8	0.35	0	7.3613	0	1	1.95906	0	11.4561	0.6441	184.795	5.08872	14.1	9	28	0.260964	14.2926	0	0	0	0	0	106.5	58.5	1.495	56.7	89	25.3688	300	8	6.9	85.6	169	68.4	46.02	66.8818	114.434	4.5	38.2	0.74
034043316001	0	48	0	1	1	3	0	0	0	5	0.71	0	8.46965	1	1	1.9881	0	12.4925	0.5763	182.475	2.58552	11.3	9	30	1.53041	15.0898	0	0	0	0	0	117	64.5	1.47	62.6	91.4	28.9694	310	5	5.3	61	335	73.8	129.21	35.9538	116.753	4.8	32.2	0.75
034043318002	0	73	1	1	1	1	0	0	0	6	4	1	8.35646	0	3	1.84332	1	11.7082	0.4633	209.924	3.44232	13.8	4	24	0.997664	13.02	0	0	0	0	0	123	84	1.455	57.5	94.4	27.1608	250	6	8.1	93.2	243	81.54	104.43	41.3662	149.614	4.8	38.4	0.84
034043322001	0	82	0	1	1	1	0	0	0	5	0.37	0	8.75888	1	2	1.60871	0	14.033	0.7458	233.12	4.25208	13.8	9	17.5	0.927337	10.8783	0	0	0	0	0	114.5	61	1.497	45.8	81	20.4372		5	6.4	86.7	169	100.62	126.555	41.7528	159.279	5.5	38.4	1.1
034043323001	1	61	0	1	1	1	3	1	0	7	8.21	1	7.8859	0	3	1.81396	0	17.6743	0.8249	241.625	4.85016	14.8	9	32	0.33886	17.641	0	0	0	0	0	106	64.5	1.52	54	81.8	23.3726	270	7	6.4	86.9	253	85.86	61.95	64.9488	167.011	5	39.5	1.08
034676102001	1	49	1	1	1	3	3	0	0	4	0.75	0	8.1952	0	1	2.25507	0	15.9937	0.6554	166.238	4.34784	15.1	9	44.1	0.802621	19.5559	0	0	0	1	0	123	64.5	1.625	55.8	76.8	21.1314	380	4	6.3	87.5	295	84.42	85.845	36.727	122.552	5.4	45	0.92
034676104001	1	51	1	3	1	0	3	0	0	8	0.68	0	8.08921	0	1	1.89724	0	11.288	0.791	242.398	3.78672	15.8	9	39	0.500464	20.5562	0	0	0	1	0	108.5	62	1.628	61.2	80.2	23.091	350	8	7.5	88.6	395	89.82	72.57	54.5106	153.48	5.1	46	0.77
034676105002	0	54	1	1	1	0	0	0	0	10	0.87	0	8.57958	1	1	1.83153	0	13.3608	0.8475	228.481	3.33816	13.8	9	27	0.700333	14.7418	0	0	0	0	0	110.5	68	1.543	57.9	75	24.3191	250	10	4.8	89.7	192	93.96	113.28	60.6962	148.454	5	42
034676106001	1	60	1	1	1	0	3	1	0	4	2.03	1	9.62905	1	4	2.27731	1	12.2964	1.0961	240.079	7.89936	16.9	4	41	2.80424	18.0037	0	0	0	1	0	129	63	1.628	49.7	80	18.752	210	4	7.6	91.9	247	108.36	280.545	30.5414	156.573	5.8	49	1.1
034676109002	0	51	1	1	1	0	0	0	0	9	0.72	0	8.73742	1	2	2.23948	0	16.1057	0.9831	134.15	5.33064	14.9	9	31	1.59068	13.8425	0	0	0	1	0	112.5	75.5	1.555	52	79	21.5052	370	9	5	91.7	184	88.02	141.6	29.7682	80.0262	5.3	44	1.23
034676111001	1	52	1	1	1	0	1	0	0	7	0.61	0	7.90855	0	1	2.11709	0	15.9377	0.8475	154.253	4.872	14	9	45	0.455887	21.2556	0	0	0	1	0	105.5	65	1.686	61.8	77.2	21.7407	450	7	7.1	94.9	172	89.1	61.065	49.0982	100.516	5.3	41	0.89
034676111002	0	49	1	1	1	0	0	0	0	8	0.42	0	8.04389	0	1	1.71473	0	8.59907	0.565	202.578	2.9988	13.3	9	24	0.548203	13.9964	0	0	0	0	0	121	65	1.53	53.8	79.2	22.9826	300	8	5.6	84.4	298	89.1	69.915	44.8456	147.681	5.4	38
034676118001	0	65	1	1	1	0	0	0	0		1.06	1	8.13707	0	3	0	1	15.0414	0.6893	214.176	4.5528	13.6	4	0	NA	-13.35	0	0	0	0	0									4.3	89.7	252	78.84	86.73	50.6446	153.867	4.9	39	0.85
034676120002	1	58	1	1	1	3	3	0	0	8	178.1	1	10.0942	1	4	1.82695	0	13.7249	0.7684	191.367	5.84472	16.7	9	33.4	3.72388	18.2818	0	0	0	0	0	115	77.5	1.611	51.7	71.6	19.9205	450	8	15.7	89.5	172	124.02	390.285	33.6342	51.4178	5.3	48
034676121001	1	49	1	4	1	3	3	0	0	7	2.43	1	9.03697	1	4	1.78967	0	14.2851	0.9605	193.3	7.55832	13.9	9	41.2	1.86071	23.021	0	0	0	0	0	132.5	77.5	1.736	67.6	80.2	22.4309	300	7	4.1	89.8	252	88.38	190.275	39.8198	120.233	5.4	42	1.02
034676121002	0	47	1	1	1	0	0	0	0		0.59	0	9.34617	1	2	0	0	19.8031	0.7119	226.548	4.86864	14.8	9	0	NA	-12.684	0	0	0	0	0									7.7	89.8	221	105.66	216.825	36.727	155.8	5.5	40	0.84
034676122001	0	46	1	1	1	0	0	0	1	8	0.86	0	8.33081	0	1	1.66945	0	19.3269	0.8136	155.8	2.81064	14.2	9	26.8	0.54406	16.0532	0	0	0	1	0	106.5	65	1.591	60.5	80.6	23.9009	380	8	4.8	97.4	193	93.78	88.5	61.856	81.186	5.3	42
034676201002	1	55	1	2	1	3	3	0	0	7	1.59	1	8.59803	1	3	2.12424	1	12.7445	0.9153	157.346	5.70696	16.2	7	46.2	1.34738	21.749	0	0	0	1	0	132	64.5	1.701	64.1	84.8	22.1539	450	7	7.7	88.6	291	74.7	145.14	40.593	90.4644	5.1	45	0.9
034676202001	0	49	1	1	1	0	0	0	0	9	2.05	1	8.0283	0	3	1.51189	1	13.1647	0.678	232.733	3.64896	14.5	7	20	0.464335	13.2285	0	0	0	0	0	120.5	72.5	1.442	54.7	88.4	26.3061	360	9	5.7	90.9	205	90	68.145	55.6704	167.398	5.1	43
034676203002	0	73	1	1	1	0	0	0	0	8	0.98	0	9.71133	1	2	2.4219	1	12.0163	0.6667	150.001	3.2592	13.7	4	26.8	3.77998	11.0657	0	0	0	1	0	131	81.5	1.487	45.6	77.4	20.6226	200	8	5.3	89.6	170	106.56	309.75	25.129	44.459	5.5	41	0.4
034676206002	1	48	1	3	1	0	3	0	0	8	0.22	0	8.46567	1	1	2.42163	0	13.2487	0.9379	190.207	5.0736	16.3	9	43	0.60689	17.7566	0	0	0	0	0	105	62	1.558	50	72.6	20.5985	400	8	3.8	87.4	232	94.14	100.89	53.3508	120.233	5.3	46	0.92
034676208001	1	62	1	3	1	0	3	1	0	3	0.73	0	8.82536	1	2	2.23602	0	8.59907	0.7684	153.094	5.26848	14.6	9	37.2	1.08093	16.6367	0	0	0	1	1	104	59	1.527	48.6	78	20.8429	300	3	6.9	92.8	212	84.96	160.185	47.1652	77.32	5.6	43	1.02
034676208002	0	62	1	1	1	0	0	0	0	4	0.92	0	8.42743	0	1	2.2508	0	15.3495	0.6667	245.878	4.0908	13.3	9	27.5	0.409506	12.2179	0	1	0	0	1	120.5	72.5	1.535	46.8	70.2	19.8623	80	4	3.9	85.3	169	89.82	101.775	75.7736	156.573	5.6	41	0.91
034676209002	1	65	1	2	1	3	3	0	0	8	0.75	0	8.56139	1	1	1.62018	0	20.7274	0.8136	153.094	6.00264	12.2	9	27	0.480068	16.6648	0	0	0	0	0	109.5	56	1.54	48.6	77	20.4925	390	8	7.1	94.3	185	114.66	91.155	59.923	81.186	5.1	39	1.18
034676211002	1	67	1	2	1	2	0	0	0	2	0.39	0	8.09969	0	1	2.21144	0	11.7922	0.7797	155.8	5.23656	15.7	9	35	0.319905	15.8268	0	0	0	1	0	112.5	69.5	1.566	43.2	69.8	17.6157	230	2	6.6	91.1	229	96.66	68.145	58.7632	89.3046	5.1	45
034676212002	0	46	1	1	1	0	0	0	0	7	0.6	0	8.38904	0	1	1.59012	0	15.0414	0.7571	184.022	4.77288	12.9	9	32.4	1.14191	20.3758	0	0	0	0	0	105.5	68.5	1.618	81.4	100.2	31.0933	400	7	7.6	83.5	365	84.96	103.545	45.6188	118.3	5.1	40
034676213001	1	52	1	1	1	2	3	0	0	6	0.63	0	8.56365	1	1	2.2865	1	11.0359	0.8588	189.434	5.00976	16.6	7	44.3	0.996991	19.3746	0		0	1	0	113.5	68	1.604	56.6	73.6	21.9992	360	6	8.2	88.7	152	86.4	121.245	42.9126	128.738	5.3	48	0.97
034676214001	1	55	1	1	1	1	3	0	0	7	5.86	1	7.79511	0	3	2.61075	0	14.7333	1.0509	152.32	4.73088	15	9	53.1	0.404922	20.339	0	0	0	1	0	107.5	71	1.654	59.4	77.2	21.7128	490	7	6.8	87	249	83.16	58.41	51.8044	93.1706	5.1	44	1.03
034676215002	1	54	1	4	1	3	0	0	0	10	1.25	1	8.92518	1	4	2.24231	0	10.6998	0.8362	182.089	3.96648	15.1	9	44.1	0.874157	19.6672	0	0	0	0	0	134.5	84	1.705	52.9	67.5	18.1973	230	10	7.5	89.3	192	106.2	141.6	50.258	107.861	5.4	44
034676217001	1	61	1	3	1	3	3	0	0	8	1.16	1	8.04074	0	3	1.75902	0	16.862	0.8249	197.939	5.86152	16.4	9	41.3	0.603034	23.479	0	0	0	1	0	121	60.5	1.676	75.6	95.4	26.9137	220	8	5.5	89.2	197	96.12	64.605	48.325	144.975	5.5	48
034676217002	0	57	1	2	1	0	0	0	0	6	0.53	0	8.47189	1	1	1.44813	0	16.1618	0.7006	260.182	4.89384	14.9	9	22.8	0.436383	15.7444	0	0	0	1	0	107.5	63.5	1.611	59.9	88.2	23.08	300	6	6.6	89.5	152	106.92	89.385	76.1602	174.357	5.3	44	0.79
034676218001	1	58	0	1	1	1	3	0	0	3	1.4	1	9.13918	1	4	1.36122	0	11.7922	0.904	184.795	5.21472	13.8	9	29.2	1.30287	21.4513	0	0	0	0	0	111.5	58	1.707	62.8	85.2	21.5522	330	3	6.2	96	268	116.28	160.185	45.2322	100.516	5.4	41	0.99
034676220001	1	63	1	2	1	0	0	0	0	9	0.58	0	8.77021	1	2	1.87924	0	16.6099	0.8136	153.094	5.31216	14.8	9	31.3	0.945765	16.6557	0	0	0	1	0	119	66	1.516	49.5	84.4	21.5381	430	9	5.1	86.9	224	117.36	109.74	37.8868	78.4798	5.4	42
034676301002	1	63	1	2	1	3	3	0	1	5	0.84	0	8.85169	1	2	2.0602	1	20.0552	1.1413	166.625	6.52344	14.1	4	39	1.53302	18.9302	0	0	0	1	0	131.5	77.5	1.55	59.4	85	24.7242	310	5	8	72.1	165	91.26	153.105	38.2734	106.702	5.4	44
034676303001	1	63	1	2	1	2	0	0	0	9	0.29	0	8.15693	0	1	1.64515	0	15.9657	0.9718	161.599	4.62168	15.1	9	25.8	0.373328	15.6825	0	0	0	0	0	112.5	59	1.499	45.4	68.2	20.2047	290	9	7.2	91	275	125.1	55.755	45.2322	111.727	5	43
034676305001	0	53	1	1	1	0	0	0	0	8	0.28	0	8.26194	0	1	2.96974	0	9.88753	0.7458	239.692	4.8132	14.9	9	28.9	0.233149	9.7315	0	0	0	0	0	117.5	65.5	1.414	38.9	66.9	19.4559	180	8	5.8	84.8	184	100.62	76.995	90.851	135.31	5.5	42	0.89
034676307002	0	54	1	1	1	0	0	0	0	10	0.68	0	8.55264	1	1	2.42712	0	12.3524	0.6102	178.609	4.11264	13.9	9	29.5	0.54524	12.1543	0	0	0	0	0	108.5	69.5	1.505	46.6	71.1	20.5737	180	10	5.8	90.9	256	97.56	106.2	60.3096	100.129	5.1	41	0.77
034676312001	1	52	1	3	1	3	1	0	0	8	0.57	0	10.3406	1	2	2.26176	1	18.8507	1.2204	286.857	7.1652	18.5	4	58	9.76771	25.6438	0	0	0	0	0	128	70.5	1.656	86.2	106.2	31.4331	460	8	8.4	88	253	120.24	515.07	27.4486	128.351	6.3	53	1.17
034676317001	0	53	1	1	1	0	0	0	0	7	2.04	1	8.90567	1	4	2.05089	0	16.0497	0.3955	166.625	3.90936	13.9	9	30.2	1.40441	14.7253	0	0	0	0	0	110	72	1.538	57.9	84	24.4774	201	7	5.2	85.9	265	94.68	155.76	41.7528	95.8768	5.4	42	0.9
034676318001	1	58	1	1	1	3	3	0	0	5	0.5	0	8.53532	1	1	2.05822	0	25.3771	1.1187	190.594	6.96192	15.2	9	38	0.465026	18.4626	0	0	0	1	0	124	74	1.581	54.3	80	21.7238	340	5	4.9	97.3	245	118.62	85.845	63.4024	117.14	5.1	44	1.01
034676318002	0	51	1	1	1	0	0	0	0	10	1.19	1	8.83012	1	4	2.46364	0	19.2429	1.0735	212.243	5.49696	14.9	9	28	1.27549	11.3653	0	0	0	0	0	120	66	1.475	43.6	74	20.0402	335	10	6.7	86	217	72.54	188.505	43.6858	132.99	5.3	44
034676323001	1	45	0	1	1	0	3	0	0	3	0.32	0	8.91089	1	2	2.12809	1	8.20693	0.7345	260.182	4.00008	17.6	9	41	1.23478	19.2661	0	0	0	1	0	97.5	64	1.64	52.7	69.3	19.594	270	3	6	93.3	260	89.1	166.38	43.2992	185.955	5.3	53	0.9
034676327001	0	52	1	1	1	0	0	0	0	5	0.37	0	7.92242	0	1	2.46565	0	28.9623	0.8023	214.95	4.3764	12.9	9	27.1	0.271127	10.991	0	0	0	0	1	101	63.5	1.503	40.3	64.9	17.8397	130	5	6.1	91.4	266	86.58	63.72	63.0158	136.47	5.3	37	0.91
034676327002	1	62	1	3	1	3	0	0	0	8	0.75	0	8.09596	0	1	1.93843	0	19.0468	0.8362	141.496	4.11936	14.9	9	37.2	0.724342	19.1908	0	0	0	0	0	129	81	1.524	62	88.4	26.6945	180	8	7.8	89.2	255	96.3	68.145	38.2734	96.2634	5.3	42
046746101001	1	65	1	3	1	2	3	0	0	5	2.18	1	9.2868	1	4	1.49142	0	10.3077	1.0735	165.465	4.70736	20.4	9	31	1.60907	20.7855	0	0	0	0	0	110	73.5	1.678	62.3	81	22.1261	280	5	4.4	93.1	181	125.1	172.575	39.8198	91.2376	4.8	33.9
046746103001	0	51	1	1	1	0	0	0	0	8	2.14	1	9.25264	1	4	2.09904	1	12.3524	0.8701	212.243	4.24872	15.5	4	38	1.8519	18.1035	0	0	0	1	0	104	69	1.652	68.7	91	25.1731	190	8	7.7	89	280	94.68	220.365	49.4848	128.351	5.5	32.9	1
046746104002	0	58	1	1	1	0	0	0	0	7	0.57	0	8.725	1	2	2.01149	1	17.1701	0.5763	184.795	3.38688	18.8	4	25	0.981081	12.4286	0	1	0	1	1	126	76	1.512	48.4	74	21.171	140	7	4	86.8	162	85.86	143.37	46.7786	119.073	4.6	31.6
046746106001	1	53	1	1	1	0	3	0	0	5	0.45	0	8.31922	0	1	2.22541	0	9.38335	0.8588	179.382	3.87744	21.3	9	41	0.529057	18.4236	0	0	1	0	0	110	60	1.625	50.7	69	19.2	220	5	3.8	95.4	113	92.7	88.5	52.191	118.3	4.9	36.2	1.16
046746110001	0	72	0	1	1	1	0	0	0	9	5.98	1	8.15288	0	3	2.34044	0	13.6409	0.7684	149.228	3.66912	15.7	9	20	0.294272	8.5454	0	0	0	1	0	120.5	76	1.441	34.9	71	16.8073	170	9	6.7	99.6	307	113.76	61.065	50.258	90.4644	4.7	26.9	1.36
046746111001	0	61	1	1	1	0	0	0	0	2	1.04	1	8.61539	1	4	1.9068	0	15.3215	0.8362	181.315	3.0912	17.8	9	23	0.485353	12.0621	0	0	0	1	0	118	75	1.526	46.3	72	19.8825	130	2	4.6	90.3	158	107.46	102.66	64.1756	102.062	5.4	33	1.1
046746113002	1	56	1	1	1	1	3	0	0	5	1.54	1	8.33514	0	3	1.74135	0	20.1672	1.017	182.475	4.914	16.3	9	36	0.649356	20.6736	0	0	0	0	0	116.5	64.5	1.723	57.5	71	19.3686	420	5	4.2	89.9	209	92.34	90.27	46.392	121.779	4.9	29.5	1.19
046746117002	1	49	1	2	1	3	1	0	0		1.59	1	9.31936	1	4	0	0	17.9544	1.1187	147.681	5.6532	20.7	9	0	NA	-8.601	0	0	0	0	0									7	86.4	145	129.24	172.575	42.9126	75.0004	4.7	32.6	1.18
046746118001	0	53	0	1	1	0	0	0	0	3	4.6	1	8.781	1	4	1.96627	0	11.7082	0.7458	146.908	3.69432	15.8	9	30	1.40334	15.2573	0	0	0	0	0	119	73	1.53	61.1	100	26.1011	320	3	5.1	86.8	211	84.06	154.875	44.0724	80.0262	4.7	30.7	1.11
046746119001	0	49	1	1	1	0	0	0	0		0.44	0	8.83465	1	2	0	0	14.3131	0.6102	177.836	3.74472	15.3	9	0	NA	-12.758	0	0	0	0	0									7.3	87.2	214	108.54	126.555	43.6858	117.913	4.5	27.3	0.86
046746119002	1	51	1	2	1	3	3	0	0	2	7.91	1	8.0481	0	3	2.32273	1	10.5318	0.9605	191.754	3.402	17.3	4	44	0.228859	18.9432	0	0	0	0	0	118	74.5	1.645	51.9	70	19.1794	290	2	6.5	96.3	127	91.8	68.145	93.9438	88.918	4.6	31.5	1.01
046746121001	0	62	0	1	1	0	0	0	0	8	7.06	1	8.74133	1	4	2.55874	0	14.033	0.8362	156.186	3.71616	18.3	9	24	0.786144	9.3796	0	0	0	0	0	126	74.5	1.396	39.8	82	20.4227	120	8	5.5	88.9	212	88.92	140.715	51.0312	91.6242	4.8	31.5	1.29
046746125001	1	60	1	1	1	1	1	0	0		1.88	1	9.11156	1	4	0	0	20.8955	1.017	235.826	5.35416	25.9	9	0	NA	-9.008	0	1	0	1	0									6.5	97.3	108	108.9	166.38	53.7374	157.733	5.4	39.7	1.24
046746128002	0	64	1	1	1	2	0	0	0	5	0.55	0	8.73987	1	2	1.65149	0	9.88753	0.6441	164.692	3.94968	17.7	9	21	0.835499	12.7158	0	0	0	1	0	107.5	73.5	1.565	48.1	74	19.6389	240	5	3.2	89.1	190	92.88	134.52	49.4848	97.0366	4.8	31.9	1.13
046746129002	1	58	1	1	1	3	3	0	1	8	0.67	0	8.52298	1	1	1.79788	0	19.747	0.8588	154.64	3.66576	17.1	9	33	0.581395	18.355	0	0	0	0	0	121	73.5	1.598	52.8	71	20.6767	140	8	6.3	89.5	210	110.34	91.155	51.8044	90.0778	5.1	32.8	1.18
046746132001	0	63	0	1	1	0	0	0	0	8	0.43	0	9.00247	1	2	2.09838	1	17.5623	1.1865	206.058	3.55992	17	7	22	0.790782	10.4843	0	0	0	0	0	136.5	75	1.454	42.5	69	20.103	230	8	5.9	86.4	219	94.14	172.575	63.789	119.073	4.8	30.1	1.07
046746202002	0	46	1	1	1	0	0	0	0	9	1.6	1	9.18791	1	4	1.0921	1	6.86245	0.7345	233.893	3.33816	17	4	18	1.3031	16.482	0	0	0	0	0	103	58.5	1.595	62.5	89	24.5674	150	9	3.9	75.5	162	102.78	190.275	57.2168	132.604	5.8	27.9	0.76
046746204001	0	48	1	2	1	0	0	0	0	8	1.02	1	9.66427	1	4	2.30139	1	17.8704	0.8927	206.831	5.29872	20.9	9	34	2.41553	14.7737	0	0	0	0	0	130	82.5	1.509	58.8	84	25.8225	295	8	4.9	90.8	102	116.28	270.81	43.6858	115.98	5.9	31.3
046746205002	0	59	1	1	1	0	0	0	0	8	1.48	1	8.95537	1	4	1.86223	0	17.6183	0.7797	148.068	3.29784	18.9	9	25	0.707459	13.4248	0	0	0	0	0	118.5	65	1.531	52.7	89	22.4833	170	8	6.9	84.2	132	142.38	108.855	52.9642	72.6808	5.2	28.2	1.08
046746206001	0	47	0	2	1	0	0	0	0	5	0.47	0	9.38648	1	2	1.88889	0	12.2684	0.6893	167.398	2.59224	24.1	9	35	2.28269	18.5294	0	0	0	1	0	103.5	59.5	1.595	73.3	104	28.8126	190	5	6.7	84.4	103	117.18	203.55	40.9796	85.4386	5.6	34	0.88
046746207001	0	47	1	1	1	3	0	0	0	7	0.22	0	8.36165	0	1	2.45748	0	14.3131	0.7571	203.738	3.7464	18	9	42	0.590606	17.0907	0	0	0	1	0	110.5	74	1.585	66.4	93	26.4308	280	7	3	88.5	46	95.76	89.385	63.4024	121.392	5.2	15.7	0.56
046746209001	0	60	1	1	1	0	0	0	0	10	1.5	1	8.84589	1	4	1.96385	0	15.4335	0.8814	156.96	3.80016	19.2	9	26	1.46383	13.2393	0	0	0	0	0	127	66	1.555	50.6	86	20.9262	190	10	4.7	87.9	109	92.88	149.565	33.2476	86.2118	4.9	29.2	1.09
046746210001	0	46	1	3	1	3	0	0	0	7	0.18	0	7.95682	0	1	2.09822	0	16.1338	0.7006	160.826	3.00216	17.1	9	32	0.286522	15.251	0	0	0	1	0	105.5	65	1.599	55.9	74	21.8633	270	7	5.1	83.5	146	111.24	51.33	62.6292	87.7582	5.3	26.6	0.84
046746210002	1	47	1	2	1	3	3	0	0	7.5	1.12	1	8.4062	0	3	2.03987	0	17.7023	0.8814	225.388	3.70776	22.8	9	42	0.656433	20.5895	0	0	0	1	0	103.5	70.5	1.675	58	77	20.6728	390	7.5	3.9	93.1	80	95.4	93.81	49.4848	155.027	5.2	32.3	0.95
046746211002	0	46	1	2	1	3	0	0	0	8	0.49	0	9.81252	1	2	1.85041	0	16.2738	0.6667	214.563	4.85016	22.3	9	30	3.4005	16.2126	0	0	0	0	0	119.5	81	1.559	63.1	93	25.9619	320	8	6.3	87.5	116	115.92	315.06	37.5002	107.475	5.1	32.6
046746215002	1	45	1	1	1	3	1	0	0		1.14	1	7.75904	0	3	0	0	16.1057	0.7232	132.604	3.69264	18.6	9	0	NA	-8.453	0	0	0	1	0									4.4	89	103	92.88	50.445	53.7374	69.9746	5.3	28.4
046746217001	1	49	1	3	1	3	3	0	1	4	0.53	0	8.90264	1	2	1.66234	0	13.977	0.9153	158.506	3.79008	20.9	9	33	1.11894	19.8515	0	1	0	0	1	105	70	1.64	56.5	90	21.0068	190	4	5.6	88.8	104	100.08	146.91	45.2322	83.8922	5.2	31.5
046746217002	0	47	1	1	1	0	0	0	0	12	0.26	0	9.06246	1	2	1.99569	1	17.6743	0.6667	220.749	3.5364	18.6	7	31	1.29865	15.5335	0	0	0	0	0	107	69.5	1.6	57.5	82	22.4609	225	12	6.2	86.6	288	88.2	195.585	54.124	122.166	5.2	27.8	0.81
046746218001	0	49	1	2	1	0	0	0	0	8	1.56	1	8.58132	1	3	1.98469	0	9.8035	0.6554	186.728	4.22016	18.6	9	33	0.887351	16.6273	0	0	0	0	0	116	64	1.545	66.6	86	27.9008	270	8	6.3	89.9	115	103.86	102.66	49.8714	123.325	5.4	27.1	0.87
046746223002	1	50	1	3	1	0	0	0	0	8	0.52	0	8.18945	0	1	2.18643	0	24.7889	1.0283	201.419	5.05512	22.4	9	45	0.54403	20.5815	0	0	0	0	0	110.5	71.5	1.672	58.7	76.1	20.9974	400	8	5.1	90.6	81	92.52	77.88	50.258	135.697	5.5	34.2
046746224001	0	51	0	1	1	3	0	0	0	8	0.64	0	8.07518	0	1	1.65504	0	13.865	0.5763	156.186	2.64432	18.6	9	24	0.416016	14.5012	0	0	0	0	0	128.5	68.5	1.539	56.3	85	23.7701	280	8	4.4	83.9	143	94.32	68.145	59.923	78.0932	5	27.8
046746226002	1	52	1	1	1	3	0	0	0	5	0.51	0	7.73175	0	1	1.91469	0	24.0326	0.9944	158.506	4.0404	18.7	9	31	0.200384	16.1906	0	0	0	0	0	105.5	63	1.485	46.7	71	21.177	300	5	5.8	89.8	104	95.4	47.79	75.0004	73.454	5.5	26.8	1.13
046746227002	1	54	1	1	1	3	3	0	0	5	0.26	0	8.33746	0	1	1.88924	1	13.5288	1.0848	190.594	5.84808	19.1	9	43	0.371716	22.7605	0	0	0	0	0	110.5	64.5	1.756	66.1	76	21.4364	390	5	5.5	88.8	104	107.28	77.88	78.8664	97.0366	5.3	27.5	0.94
046746302001	1	62	1	2	1	1	1	0	0	8	1.16	1	8.32128	0	3	1.8933	0	16.722	1.1187	161.985	5.6028	26	9	39	0.757192	20.599	0	0	0	1	0	109.5	69.5	1.652	62.2	91	22.7914	400	8	3.2	86.1	64	98.82	83.19	41.3662	101.676	4.7	32.8
046746303001	1	49	1	3	1	3	1	0	0		1.97	1	9.29556	1	4	0	0	23.5284	0.9492	188.661	6.7872	22.7	9	0	NA	-8.601	0	0	0	0	0									4.7	87.8	111	124.92	174.345	39.4332	111.341	6	36.1	1.09
046746304001	0	60	1	1	1	3	0	0	0	6	0.67	0	10.1204	1	2	1.62676	0	12.4084	0.8927	289.95	4.54272	19.5	9	26	5.4579	15.9827	0	0	0	0	0	101.5	64.5	1.622	61.1	86	23.2241	280	6	4.4	91	105	108.18	459.315	31.7012	137.63	5.1	26.8
046746306002	1	64	1	1	1	1	3	0	0	8	19.08	1	8.54136	1	3	1.84142	0	19.691	1.13	189.047	5.37768	22.1	9	36	0.67254	19.5501	0	0	0	0	0	118	68	1.615	59.2	79	22.6974	390	8	5.6	92.6	118	106.2	96.465	52.5776	116.367	5.4	29.4
046746310002	1	48	1	3	1	3	1	0	0		0.47	0	9.12509	1	2	0	1	14.7893	1.017	181.315	4.53432	21.9	9	0	NA	-8.564	0	0	0	0	0									6.2	98.9	119	109.8	167.265	48.7116	98.1964	5	34.8
046746311001	0	45	0	2	1	0	0	0	0	3	0.26	0	8.51505	1	1	1.63174	1	11.7362	0.6893	159.666	2.43432	13.6	7	26	0.936063	15.9339	0	0	0	1	0	115	60.5	1.58	60.3	81	24.1548	220	3	3.3	69.9	226	93.96	106.2	43.2992	92.3974	4.8	24.3	0.79
046746312002	0	63	1	1	1	0	0	0	0		0.77	0	8.60841	1	2	0	0	14.9293	0.8475	161.212	6.07488	22	9	0	NA	-13.276	0	1	0	0	1									5.5	91.4	157	95.22	115.05	69.2014	63.789	4.8	30	1.46
046746313001	1	54	1	3	1	1	1	0	0		1.11	1	7.7377	0	3	0	1	17.5343	0.7797	193.3	4.5528	25.9	7	0	NA	-8.786	0	0	0	0	0									4.4	94.5	69	82.26	55.755	55.2838	129.124	4.8	40.4	1.08
046746314001	0	59	1	1	1	0	0	0	0	8	0.4	0	9.90462	1	2	1.58299	0	12.3244	0.791	259.409	5.5692	21.7	9	23	3.35182	14.5295	0	0	0	0	0	116.5	64.5	1.517	59.2	99	25.7247	250	8	4.5	86.5	118	96.48	415.065	48.325	116.367	5.5	29.5	0.97
046746314002	1	63	1	1	1	0	3	0	0	3	0.44	0	8.82194	1	2	1.85287	0	12.4364	0.8588	149.228	4.24536	21.2	9	40	1.22984	21.5881	0	0	0	0	0	129.5	78	1.701	64.8	100	22.3958	320	3	6.1	82.5	107	92.88	146.025	45.2322	73.8406	4.8	27.3	1.06
046746319001	0	63	1	1	1	1	0	0	0	8	0.36	0	8.70151	1	2	1.78398	1	10.6158	0.6893	217.269	3.97488	18.9	4	23	0.659346	12.8925	0	0	0	0	0	119.5	73	1.551	49.6	79	20.6185	210	8	4.9	88.2	123	99.9	120.36	58.3766	129.898	4.9	30.3	0.92
046746321002	1	46	1	3	1	3	3	0	1	6	1.12	1	8.49355	1	3	0	0	10.8959	0.9266	190.594	5.60112	21.5	9	0	1.02538	21.6599	0	0	0	0	0	108.5	67.5	1.685	62.8	76	22.1187	280	6	5.2	87.6	122	84.24	115.935	42.1394	122.939	4.7	29.5
046746322001	0	57	0	1	1	0	0	0	0	8	1.48	1	8.36158	0	3	1.92197	0	15.8817	0.791	209.924	3.066	22.4	9	32	0.533054	16.6496	0	0	0	0	0	113.5	72	1.6	65.2	89	25.4687	340	8	3.6	89.6	87	105.12	81.42	62.2426	127.191	4.9	30.5	1.15
046746323001	0	49	1	1	1	0	0	0	0	9	0.31	0	8.61916	1	2	2.29572	0	16.2738	0.7684	180.156	3.52296	21.2	9	31	0.859363	13.5034	0	0	0	0	0	129.5	71	1.52	51.8	79	22.4204	330	9	4.1	86.2	98	88.74	124.785	49.4848	107.475	4.9	28	0.94
046746325002	0	57	1	1	1	0	0	0	0	6	0.56	0	8.94604	1	2	1.74977	0	11.7642	0.7006	148.454	3.38856	16	9	21	1.48165	12.0016	0	0	0	1	0	105.5	63.5	1.548	44	80	18.3616	250	6	5.3	92.4	191	91.8	167.265	32.0878	82.3458	5	29.9	1.01
046746327002	0	48	1	2	1	0	0	0	0	9	0.25	0	8.47995	1	1	1.86117	0	7.31061	0.6102	194.46	2.87112	15.4	9	28	0.700343	15.0443	0	0	0	0	0	113	64.5	1.491	61.2	89	27.5294	280	9	4.7	74.5	248	90.72	106.2	62.2426	108.635	4.8	28.8	0.66
051606101001	0	69	1	1	1	3	0	0	0	8	0.52	0	8.47995	1	1	1.80205	1	22.2399	0.5424	138.403	3.20376	11.3	9	20	0.808497	11.0985	0	0	0	0	0	86.5	55.5	1.46	46.5	76	21.8146	160	8	3.77	75.34	172	97.2	99.12	39.0466	83.5056	5.4	36.32	0.94
051606101002	1	72	1	1	1	3	3	0	0	6	0.58	0	7.87069	0	1	2.03293	1	13.6969	0.5876	225.001	4.4772	13.5	9	29	0.250125	14.2651	0	0	0	0	0	125	76	1.468	41.5	73.6	19.2573	210	6	5.3	77.16	174	93.96	55.755	63.0158	162.759	5	31	1
051606102001	0	77	0	1	1	0	0	0	0	4	0.77	0	8.30507	0	1	2.13105	1	20.9515	0.5085	199.099	4.07232	10.3	7	19.5	0.450481	9.1504	0	0	0	1	0	118	55	1.403	41.1	81.2	20.8798	160	4	5.45	75.91	123	103.86	77.88	50.6446	137.63	5.7	23.96	1.09
051606104001	1	75	1	2	1	3	3	0	0	8	3.08	1	8.09773	0	3	1.68134	0	17.3382	0.7119	179.382	4.32096	12.8	9	30	0.389326	17.8429	0	0	0	0	0	98.5	58	1.645	50.8	73	18.7729	180	8	6.09	75.17	152	97.74	67.26	53.3508	115.593	5.5	29.58	1.22
051606106001	1	60	0	2	1	3	3	0	0	3	0.62	0	8.29226	0	1	2.29456	0	20.0832	0.7684	205.285	3.94296	14.6	9	39.5	0.537932	17.2146	0	0	0	0	0	113.5	67.5	1.529	51.1	77.8	21.8578	190	3	5.88	73.33	203	100.26	79.65	49.4848	141.496	5.5	33.77	0.93
051606107001	1	68	1	3	1	3	1	0	1	5	1.47	1	7.63266	0	3	2.0305	0	15.9097	0.5424	209.537	4.54944	12	9	40	0.222242	19.6996	0	0	0	0		113	62.5	1.641	59.3	81	22.021	450	5	4.34	72.23	137	86.4	47.79	77.7066	125.258	5	27.51	0.94
051606107002	0	67	1	2	1	0	0	0	0	7	1.48	1	8.33221	0	3	2.28799	0	11.6242	0.5085	210.31	3.28272	12.9	9	25	0.30868	10.9266	0	1	0	0	1	106	61	1.428	47	86.8	23.0484	160	7	7.11	71.07	235	100.98	82.305	87.7582	115.207	5	30.51	0.84
051606108001	1	67	1	2	1	3	1	0	0	8	0.51	0	8.31213	0	1	1.3909	0	16.6379	0.7006	234.666	5.37432	14.2	9	25.5	0.3454	18.3335	0	0	0	1	0	130.5	86	1.573	55.8	79.2	22.5516	150	8	5.11	73.99	94	97.92	83.19	85.4386	138.016	5.2	31.43	1.16
051606108002	0	65	1	1	1	2	0	0	0	4	1.23	1	8.49546	1	3	1.10305	0	20.9515	0.5424	206.444	4.12776	12.4	9	15.5	0.792789	14.052	0	0	0	0	0	108.5	65	1.531	57.1	85.4	24.3605	140	4	4.84	73.28	155	94.5	103.545	48.7116	141.882	5.8	28.38	1.27
051606112001	0	59	1	1	1	0	0	0	0	7	4.08	1	7.80373	0	3	2.45457	0	15.6296	0.6102	191.367	3.83544	11.7	9	29	0.237927	11.8147	0	0	0	1	0	107.5	60	1.514	45.3	73.6	19.7627	220	7	5.38	69.55	152	83.88	58.41	73.454	110.181	5.5	28.05
051606112002	1	59	1	1	1	3	0	0	0	3	14.28	1	7.9087	0	3	1.84771	0	14.9853	0.6328	167.011	3.92784	15.7	9	36.5	0.358578	19.7542	0	0	0	1	0	105.5	61.5	1.624	58.8	76.8	22.2949	210	3	6.82	75.15	215	100.8	53.985	54.5106	103.222	5.4	35.7	0.88
051606115001	1	61	1	1	1	3	3	0	0	4	0.45	0	8.07538	0	1	2.06456	0	10.7278	0.6441	220.749	3.66576	13.1	9	38	0.367403	18.4059	0	0	0	0	0	130.5	74.5	1.55	56.3	82.6	23.4339	330	4	6.23	78.64	121	95.58	67.26	66.4952	145.748	5.3	30.13	0.95
051606115002	0	56	1	1	1	3	0	0	0	4	1.36	1	7.90535	0	3	2.85119	0	12.6885	0.5537	168.944	3.27264	12.3	9	33	0.278442	11.5741	0	0	0	0	0	99	59	1.51	43.7	66	19.1658	250	4	5.7	72.81	214	105.66	51.33	53.3508	108.248	5.4	28.39	0.72
051606121001	1	61	1	1	1	0	3	0	0	6	0.96	0	8.17425	0	1	2.10766	0	24.7048	0.7006	172.037	3.22224	12.6	9	39.5	0.395	18.7412	0	0	0	0	0	110.5	53	1.612	54.6	77.4	21.0118	240	6	6.47	74.48	138	99	71.685	61.4694	97.0366	5.4	30.09
051606121002	0	59	1	1	1	0	0	0	0	6	34.82	1	8.34085	0	3	1.86869	1	16.862	0.5198	165.465	4.494	11.3	9	24.5	0.595236	13.1108	0	0	0	1	0	114.5	67.5	1.572	48.8	80.8	19.7476	250	6	9.48	69.82	131	96.66	86.73	45.2322	105.928	5.7	27.2	0.98
051606201002	0	50	1	1	1	3	0	0	1	5	0.98	0	8.31213	0	1	2.20679	0	9.66345	0.3955	171.65	2.98032	13.9	9	30	0.446359	13.5944	0	0	0	1	0	115.5	63.5	1.55	50.8	74	21.1446	130	5	6.07	71.89	208	97.92	83.19	61.0828	96.65	4.7	30.03	0.93
051606202002	0	72	1	1	1	0	0	0	0	6	2.23	1	8.16369	0	3	1.94516	0	17.4222	0.452	196.779	2.98368	13.2	9	23	0.344865	11.8242	0	0	0	0	0	127	72	1.54	46.4	77.6	19.5649	160	6	6.04	71.61	160	100.44	69.915	61.0828	127.965	5.6	30.89	0.86
051606204001	0	46	1	1	1	3	0	0	0	8	0.6	0	8.25395	0	1	2.21537	1	11.4001	0.5085	209.151	3.6036	12.9	9	27	0.353675	12.1876	0	0	0	0	1	131.5	84	1.457	47.9	70.8	22.564	180	8	5.55	71.76	262	100.98	76.11	70.7478	124.485	5.4	27.84	0.83
051606205001	0	45	1	1	1	0	0	0	0	6	0.99	0	8.7947	1	2	2.00096	0	25.293	0.452	244.331	2.37384	14.4	9	25	0.720563	12.494	0	0	0	0	0	103	70	1.493	47.3	72.6	21.2198	170	6	4.67	76.88	220	96.84	136.29	59.923	165.465	5	32.02
051606206002	0	57	1	1	1	0	0	0	0	5	0.76	0	8.97307	1	2	2.07223	0	18.5706	0.5085	281.831	2.44944	12.4	9	28	0.628673	13.512	0	0	0	1	0	106	69.5	1.516	53.6	84.6	23.322	180	5	11.33	67.82	172	106.74	147.795	83.119	167.398	5.3	27.22	0.95
051606208002	1	64	1	2	1	0	0	0	0	5	0.34	0	8.46343	1	1	1.99257	0	15.3495	0.6441	167.398	3.41544	12.1	9	32	0.315999	16.0597	0	0	0	1	0	125	62	1.581	43	65.6	17.203	270	5	3.61	74.17	128	106.02	89.385	76.9334	79.6396	4.8	25.04	0.97
051606211001	0	48	1	1	1	0	3	0	0	8	3.35	1	7.81498	0	3	2.69135	0	23.6965	0.6667	205.671	2.22264	11.5	9	30.5	0.252877	11.3326	0	0	0	1	0	112	74.5	1.476	42.8	69.4	19.6459	100	8	4.62	75.34	203	87.48	56.64	64.9488	129.898	4.9	26.11	0.87
051606212002	1	67	1	2	1	3	1	0	0	3	2.56	1	7.81806	0	3	1.75219	0	23.9485	0.5876	231.96	4.47048	12.3	9	30	0.165051	17.1214	0	0	0	0	0	117.5	68	1.595	48.3	72	18.9857	210	3	8.02	80.14	167	93.6	53.1	97.4232	121.392	5.5	28.08	0.92
051606213002	0	60	1	1	1	0	0	0	0	1	2.21	1	8.68639	1	4	0	1	12.6325	0.5311	137.243	3.024	9.4	4	0	0.787174	11.8331	0	0		1	0	114	61	1.53	44.7	71.6	19.0952	340	1	4.98	59.72	240	100.62	117.705	43.6858	66.1086	5	24.68	1
051606214001	0	60	1	2	1	1	0	0	1	7	1.39	1	8.47518	1	3	2.13457	0	10.8399	0.5198	236.213	2.6124	13.5	9	27	0.563927	12.6489	0	0	0	0	0	113.5	68.5	1.489	51.2	86	23.093	330	7	6.12	71.4	243	112.86	84.96	51.8044	167.398	5.6	28.86	0.86
051606217001	1	63	0	1	1	3	3	0	0	5	41.2	1	8.19077	0	3	2.0263	0	21.2596	0.678	214.176	4.15968	13.4	9	39	0.223473	19.2469	0	0	0	0	0	115.5	69	1.677	54	79	19.2012	400	5	5.27	78.36	118	121.68	59.295	85.4386	111.727	5.4	29.9
051606218001	0	73	0	2	1	0	0	0	0	7	0.8	0	8.48457	1	1	1.81071	0	9.21529	0.4181	189.434	3.6624	12.6	9	22	0.418539	12.1499	0	0	0	0	0	115	60	1.527	49	78.5	21.0145	290	7	4.74	72.83	224	111.6	86.73	66.4952	109.021	5.6	28.49	0.83
051606219001	0	69	1	1	1	0	0	0	0	7	0.82	0	8.19489	0	1	2.38946	1	11.6802	0.3955	158.506	2.688	11.4	9	23	0.265388	9.6256	0	0	0	1	0	119.5	71	1.445	39.7	80.4	19.0132	120	7	5.12	74.16	157	112.14	64.605	66.8818	75.387	5.3	25.39	0.92
051606220002	0	54	1	1	1	0	0	0	0	5	0.5	0	8.655	1	2	1.49822	0	12.1563	0.5424	195.233	3.08448	13.1	9	19	0.465305	12.6817	0	0	0	1	0	120.5	70.5	1.511	49	83.2	21.4618	110	5	4.86	69.73	173	99	115.935	80.7994	90.4644	5.4	28.12	0.84
051606223001	0	45	1	3	1	0	0	0	0	7	0.76	0	8.99598	1	2	2.22146	0	10.8399	0.6554	189.047	4.00512	14.5	9	29	1.12261	13.0545	0	0	0	0	0	138	85.5	1.457	52.2	82.2	24.5896	310	7	7.88	67.39	213	94.5	170.805	54.5106	98.583	4.8	30.27
051606302001	1	73	1	2	1	0	0	0	0	6	0.79	0	8.09783	0	1	1.7551	0	15.3775	0.8023	167.784	5.59104	10.7	9	31	0.427047	17.6628	0	0		0	0	102	57.5	1.596	52.2	72.4	20.493	270	6	8.1	86.54	367	96.48	68.145	52.191	107.088	5.2	30.85	1.51
051606303001	0	57	1	1	1	0	0	0	1	8	0.92	0	9.12577	1	2	1.52328	0	12.1844	0.5876	167.784	4.27056	11.6	9	24	1.58949	15.7555	0	0	0	0	0	100	53	1.594	60.9	88.6	23.9685	190	8	5.3	83.3	197	99.36	184.965	44.459	85.4386	4.8	32.44	0.83
051606303002	1	57	1	1	1	0	3	0	0	7	4.25	1	7.68541	0	3	2.33894	0	22.0439	0.7232	171.65	3.05592	13.8	9	43.5	0.311789	18.5982	0	0	0	0	0	103.5	56	1.583	54.7	77.5	21.8286	180	7	5.13	83.91	232	91.08	47.79	52.9642	110.181	5.4	36.25
051606307002	0	69	1	1	1	0	0	0	0	4	12.97	1	8.22668	0	3	2.02973	1	19.3549	0.6215	164.305	4.8804	11.6	7	22.5	0.661811	11.0852	0	0	0	0	0	102	56	1.383	50.7	88.6	26.5072	120	4	6.04	84.54	324	87.12	85.845	47.5518	95.1036	5.3	32.26	1.17
051606317002	0	46	1	2	1	3	0	0	0	5	0.34	0	8.38686	0	1	2.23864	0	17.5063	0.5311	202.965	4.26384	11.8	9	30	0.506498	13.401	0	0	0	0	0	104.5	57.5	1.473	53.3	79	24.5653	320	5	6.64	80.58	333	103.32	84.96	60.6962	126.805	5.3	32.65	1.04
051606320001	1	60	1	2	1	3	3	0	0	7	1.81	1	7.98748	0	3	2.31287	1	17.7864	0.5085	208.377	3.70776	15.2	4	39	0.231093	16.8622	0	0	0	0	0	137.5	70.5	1.561	47.5	73.3	19.4934	240	7	5.27	90.24	146	95.04	61.95	81.5726	120.619	5	38.99
051606321001	0	62	1	1	1	1	0	0	0	6	0.56	0	8.12139	0	1	2.36451	0	11.4841	0.4068	200.259	3.3768	11.5	9	27.5	0.321414	11.6303	0	0	0	0	0	104.5	60.5	1.536	43.7	72.2	18.5225	230	6	6.11	81.62	257	100.08	67.26	59.5364	132.99	5.4	31.92	0.84
051606323002	1	56	1	3	1	0	3	0	0	4	0.89	0	8.40071	0	1	2.52013	0	14.7052	0.7797	239.692	4.2924	14	9	47.5	0.333058	18.8482	0	0	1	0	0	115	69	1.648	52.2	72.1	19.2201	270	4	7.67	89.44	789	104.76	84.96	80.7994	143.815	5	36.92	0.88
051606327001	1	57	1	1	1	3	3	0	1	10	4.15	1	8.92584	1	4	1.97299	0	13.8089	0.5537	208.377	4.15968	14	9	36.5	1.0689	18.4998	0	0	0	0	0	125	65	1.572	54.8	78.2	22.1756	370	10	6.9	88.7	274	116.46	129.21	42.1394	140.336	5.4	36.6	0.72
051606327002	0	56	1	1	1	0	0	0	0	5	1.72	1	8.45937	1	3	2.21229	0	20.3633	0.452	175.516	4.10088	10.8	9	29.5	0.664744	13.3346	0	0	0	0	0	94.5	45.5	1.514	52.6	82.2	22.9474	210	5	6.09	85.12	164	95.22	99.12	51.8044	104.769	5.4	29.96
051606328001	0	45	1	2	1	0	0	0	0	5	0.54	0	8.35253	0	1	1.7987	0	22.0999	0.5876	206.831	3.38688	11.6	9	23.5	0.534344	13.065	0	1		1	0	115.5	70	1.467	51.7	77.6	24.0232	160	5	6.32	78.92	215	93.96	90.27	59.5364	136.083	5.2	33.01	1.07
051606329001	1	59	0	1	1	0	3	0	0	8	1.53	1	7.91791	0	3	1.90452	0	15.6576	0.6102	220.362	2.99376	13.2	9	30.5	0.344099	16.0145	0	1	0	0	1	98	61	1.518	45.3	73.2	19.6587	140	8	4.53	87.32	325	91.26	60.18	52.191	157.346	5.5	35.08	1.08
054054101002	0	46	1	2	0	3	0	0	0	6	0.82	0	7.98096	0	1	1.82749	0	16.6379	0.7571	185.568	4.56792	11.3	9	27	0.433432	14.7744	0	0	0	0	0	115	74.5	1.43	62.8	67	30.7106	230	6	6.7	91.7	152	91.8	63.72	64.5622	99.3562	4.7	30.3
054054109001	1	56	1	1	0	3	3	0	0	7	2.3	1	8.67378	1	4	2.09039	1	15.1534	0.5311	197.166	3.85896	15.1	9	47	0.657109	22.4838	0	0	0	0	0	124	75	1.71	67.6	92	23.1182	270	7	6.8	83	160	115.92	100.89	60.6962	109.794	5.3	41	0.88
054054111002	1	49	1	3	0	0	3	0	0	8	2.89	1	9.21507	1	4	2.20135	0	12.4364	0.8249	198.712	5.418	12.8	9	40	1.64487	18.1707	0	0	0	0	0	93.5	61	1.62	48.9	76	18.6328	250	8	5.4	86.3	190	103.68	193.815	35.5672	117.526	4.9	35.6
054054114002	0	46	1	3	0	0	0	0	0	4	0.34	0	9.11058	1	2	2.28654	0	9.69146	0.7345	211.857	3.80016	12.9	9	29	1.16256	12.6829	0	0	0	0	0	115.5	67.5	1.46	50.3	80	23.5973	220	4	9.5	78.2	128	102.78	176.115	52.191	116.753	5.1	36.2
054054115001	0	61	1	2	0	0	0	0	0	5	4.69	1	8.5261	1	3	2.29021	0	17.9544	0.6328	249.744	4.05048	13.6	9	27	0.508019	11.7893	0	1		1		104	63.5	1.45	49.1	87	23.3531	80	5	5.2	89	105	98.28	102.66	68.4282	139.563	4.2	38.3	1.09
054054116001	0	48	1	2	0	0	0	0	0	4	3.89	1	8.89165	1	4	1.66737	0	7.61872	0.6441	149.228	5.1324	11.1	9	21	1.19705	12.5947	0	1	0	1	0	101.5	73	1.52	46.9	77	20.2995	250	4	5.4	81.8	142	102.06	142.485	36.727	80.4128	5.1	31.6	1.13
054054116002	1	50	1	2	0	3	3	0	0	6	0.82	0	7.6048	0	1	2.4614	0	12.4925	0.904	195.233	5.1744	14.2	9	51	0.190122	20.7199	0	0	0	0	0	107.5	57	1.62	62.3	84	23.7388	330	6	9.6	87	149	98.64	40.71	82.3458	102.449	5	39.8
054054119002	1	58	1	1	0	3	3	0	0	7	3.93	1	8.52821	1	3	1.8903	0	12.3244	0.8701	188.661	5.082	15.3	9	40	0.897518	21.1607	0	0	0	0	0	124.5	78.5	1.66	63.9	97	23.1891	250	7	6.5	83.3	153	103.86	97.35	41.7528	122.552	5.6	43	0.69
054054123001	1	58	1	1	0	3	3	0	0	6	0.69	0	8.84718	1	2	1.87869	0	14.9573	0.9153	139.563	6.43776	13.8	9	39	1.3654	20.7591	0	0	0	0		118	80.5	1.59	65.7	88	25.9879	310	6	6.1	86.2	142	94.68	146.91	44.459	64.1756	4.8	39.4
054054203002	0	49	1	3	0	0	0	0	0	8	2.08	1	8.61175	1	4	1.77609	0	14.061	0.5763	190.98	4.1076	11.2	9	29	0.771357	16.328	0	0	0	0	0	121	77	1.6	62	87	24.2188	220	8	6.5	91.1	239	103.5	106.2	53.3508	115.207	5.4	36.4
054054204001	0	46	1	3	0	0	3	0	0	6	0.95	0	9.05062	1	2	2.04636	1	15.7976	0.6554	146.908	3.80184	10.4	9	28	1.4253	13.6828	0	0	0	0	0	123.5	70.5	1.53	51.6	85	22.0428	120	6	7.4	101.4	220	114.66	148.68	35.1806	75.387	5.2	29.1
054054209002	1	49	1	2	0	3	3	0	1	4	0.46	0	8.58772	1	1	2.14823	0	23.6684	1.2204	227.707	5.4684	16	9	40	0.285125	18.62	0	0	0	0	0	114	71	1.57	54	78	21.9076	210	4	9.3	106.3	300	111.24	96.465	116.367	85.4386	5.3	50.1	1.87
054054211001	1	46	1	1	0	0	0	0	0	12	2.5	1	8.57801	1	3	1.30837	0	16.4139	0.8927	189.434	4.86864	14.1	9	27	1.0417	20.6363	0	0	0	0	0	109	77	1.62	61.1	86	23.2815	30	12	8.7	88.6	265	108.18	98.235	35.5672	135.31	5.9	44.6	0.98
054054213001	1	65	1	1	0	0	3	0	0	8	0.28	0	8.18896	0	1	2.06004	1	25.5451	0.8814	161.599	3.8052	14	4	36	0.435303	17.4754	0	0	0	0	0	123	76	1.54	52.8	75	22.2635	180	8	7.7	95.4	190	123.3	58.41	46.0054	100.516	5.6	44.4	0.97
054054213002	0	62	1	1	0	0	0	0	0	7	0.9	0	8.70177	1	2	1.71443	0	14.7613	0.7797	217.269	3.73632	12.6	9	23	0.662022	13.4155	0	0	0	0	0	117	78	1.49	55.5	92	24.9989	180	7	6.6	95.2	139	108.72	110.625	62.2426	134.923	5.7	37.2	1.01
054054217001	0	53	1	3	0	0	0	0	0	4	2.04	1	8.38928	0	3	2.32913	1	10.3917	0.565	240.079	4.23528	12.8	7	31	0.28783	13.3097	0	0	0	0	0	115.5	56	1.55	49.9	70	20.77	220	4	10	90.5	263	109.26	80.535	90.0778	112.114	6.2	40.6
054054218002	0	46	1	2	0	0	0	0	0	5	1.99	1	8.54879	1	3	2.20675	0	13.1927	0.5198	189.821	3.24408	12.4	9	31	0.72079	14.0478	0	0	0	0	0	118.5	74.5	1.51	54.6	76	23.9463	220	5	6	93.8	299	75.24	137.175	68.8148	83.5056	5.2	36.7
054054224001	1	53	1	2	0	3	1	0	0		1.67	1	9.3645	1	4	0	1	8.403	0.8136	175.903	6.75528	14.3	7	0	NA	-8.749	0	0	0	0	0									9.5	96.7	213	117.18	199.125	67.2684	65.3354	5.6	46.4
054054226002	0	65	1	1	0	0	0	0	0	3	0.25	0	8.17212	0	1	2.32021	0	18.2065	0.8475	225.774	3.34488	12.9	9	26	0.250466	11.2059	0	1	0	1	0	114.5	69	1.55	41.3	70	17.1904	90	3	7.6	96.3	181	94.14	75.225	80.0262	121.392	5.4	39.5
054054228002	1	50	1	3	0	0	0	0	0	6	2.61	1	9.6987	1	4	1.83058	1	14.6772	0.7571	189.434	4.15464	15.2	4	38	3.77633	20.7585	0	1	0	0	1	116.5	70	1.62	62.5	95	23.815	320	6	7.7	87.4	268	99	329.22	33.6342	75.7736	5.8	43.7	0.68
054054229001	1	62	1	1	0	0	0	0	0	10	0.53	0	8.51073	1	1	1.81611	0	16.918	0.9492	190.98	6.66456	13	9	40	0.923053	22.0251	0	0	0	1	0	113.5	70	1.65	69.7	92	25.6015		10	6.9	95.4	138	106.92	92.925	42.526	127.965	5.8	41.5	1
054054229002	0	59	1	1	0	0	0	0	0	6	0.73	0	8.89336	1	2	0	0	14.117	1.017	233.893	5.22144	13.1	9	0	NA	-13.128	0	1	0	0	1								6	7.8	95.3	284	88.02	165.495	54.8972	138.403	6.1	40.9	1.33
054054230001	0	46	1	3	0	0	0	0	0	7	1.35	1	8.41356	0	3	1.82932	0	22.0159	0.6102	225.774	3.21552	12.4	9	29	0.681422	15.8529	0	0		1	0	126	81	1.63	57.3	82	21.5665	370	7	7.6	89.3	188	97.02	92.925	47.9384	159.666	5.7	39.1
054054230002	1	48	1	4	0	3	3	0	0	6	0.98	0	8.21709	0	1	1.82729	0	15.5456	1.1752	144.588	6.73008	15.1	9	40	0.640863	21.8903	0	0	0	0	0	116.5	81	1.69	64.1	89	22.4432	420	6	7.7	92.3	126	90	82.305	48.7116	74.6138	5.3	43.3
054054303001	0	46	1	3	0	0	0	0	0	7	1.05	1	8.88171	1	4	1.86355	1	12.4084	0.6893	186.728	2.49984	14	7	35	1.34549	18.7814	0	1	0	0	1	115	83	1.57	75.8	109	30.7518	120	7	5.8	96.8	124	96.84	148.68	53.3508	99.3562	5.1	44.8
054054306001	0	62	1	2	0	0	0	0	0	4	0.66	0	8.20454	0	1	2.1121	0	23.1923	0.7006	213.403	3.29112	14.1	9	26	0.349324	12.31	0	0	0	0	0	135	62	1.54	47	80	19.8178		4	3.3	95.2	154	100.8	72.57	63.4024	120.619	5.1	43.5	1.04
054054308002	0	49	1	1	0	1	0	1	0	8	0.63	0	9.15675	1	2	1.89054	1	10.3357	0.6441	199.872	4.23528	12.2	7	30	1.32477	15.8685	0	1	0	1	0	111	71	1.53	63.5	100	27.1263	90	8	6.6	96.4	82	108.18	175.23	54.8972	104.769	5.4	39.4	0.85
054054309001	1	58	0	1	0	3	3	0	0	4	6.32	1	9.22567	1	4	2.13073	0	14.4251	0.5989	248.97	3.69264	14.9	9	40	1.25722	18.7729	0	0	0	0	0	109	66	1.61	54.3	85	20.9483	250	4	10.3	99.1	233	95.22	213.285	57.2168	138.403	5.8	45.1
054054314002	0	61	1	1	0	0	3	0	0	4	4.24	1	8.93509	1	4	1.8003	1	8.85116	0.6667	188.661	3.05592	14.1	4	21	0.861851	11.6647	0	0	0	0	0	126.5	79.5	1.46	47.9	84	22.4714	140	4	5.2	101.2	189	122.58	123.9	47.1652	113.66	6.2	44.4	0.72
054054316002	0	64	1	1	0	0	0	0	0	6	0.35	0	9.21353	1	2	2.03478	0	11.4561	0.7232	249.357	3.94464	14.1	9	28	1.34448	13.7607	0	0	0	0	0	124	74.5	1.54	54.9	88	23.1489		6	5.4	96.1	252	99	202.665	53.7374	145.362	5.2	45.4	1.1
054054323002	0	50	1	2	0	0	0	0	0	4	0.25	0	8.45178	1	1	2.70752	0	19.0468	0.7345	159.666	3.52296	13.7	9	34	0.588474	12.5576	0	0	0	0	0	105	74	1.5	48.2	82	21.4222	100	4	7.2	103.2	179	94.5	99.12	54.124	83.119	5.1	41.1	0.81
054054325001	0	65	1	2	0	0	0	0	0	5	0.75	0	8.12347	0	1	0	1	14.6772	0.6215	211.084	3.05592	13.4	9	0	NA	-13.35	0	0	0	1	0								5	5.7	92.6	175	96.48	69.915	61.4694	129.898	5.6	42.4	0.85
054054325002	1	64	1	1	0	3	3	0		6	0.44	0	8.38414	0	1	2.24599	0	23.5844	0.8362	269.46	4.1076	16.8	9	49	0.379165	21.8167	0	0	0	0	0	125.5	72.5	1.715	65.4	82	22.2356		6	8.1	109.1	197	115.02	76.11	76.5468	168.558	5.3	53	0.95
054054328002	1	61	1	1	0	1	0	0	0	5	5.92	1	8.73016	1	4	0	1	15.4335	0.9153	280.285	4.90728	15.1	7	0	NA	-9.045	0	1	0	0	0								5	5.1	96.2	129	98.46	125.67	57.6034	194.46	5.2	47.9
054054329001	0	61	1	1	0	3	0	0	0	5	1.07	1	8.60553	1	4	2.37258	0	12.3804	0.6328	204.125	3.45408	12.4	9	28	0.759196	11.8015	0	1	0	0	0	106	63.5	1.48	47.5	83	21.6855	130	5	5.1	99.4	173	99.54	109.74	46.392	133.764	5.6	40.2
054054329002	1	66	1	4	0	3	3	1	0	6	0.63	0	8.36477	0	1	2.31341	0	15.1814	0.9718	195.62	5.44656	15.6	9	38	0.510398	16.426	0	0	0	0	0	94	51.5	1.55	47	67	19.563	350	6	6.3	95.7	155	97.02	88.5	52.5776	127.191	5.4	49.8	1.38
054054330001	0	83	0	1	0	1	0	0	0	4	1.1	1	8.14214	0	3	0	0	14.8733	0.678	199.486	5.80776	13	9	0	NA	-14.016	0	0	0	0	0								4	5.5	106.6	134	104.94	65.49	69.588	118.686	5.5	41.3	1.18
054249102002	0	52	1	3	1	0	0	0	0	8	1.73	1	9.93425	1	4	1.90505	0	16.4979	0.7006	300.002	6.20088	16.1	9	26	3.3986	13.6479	0	0	0	1	0	105	68	1.506	53.9	87	23.7651	350	8	6.2	91.2	215	104.04	396.48	41.7528	163.532	5.8	46.7
054249103001	0	69	0	1	1	0	0	0	0	8	14.69	1	8.55547	1	3	1.76925	1	24.7608	1.0057	172.424	7.10304	11.7	2	18	0.548377	10.1738	0	0	0	1	0	99	64.5	1.48	40.6	75	18.5354	120	8	7.3	96.5	245	94.68	109.74	54.8972	95.8768	5.5	34.1	1.45
054249104002	1	61	1	1	1	0	3	0	0	9	0.76	0	9.08417	1	2	1.55401	0	14.2011	0.7797	139.949	4.80816	16.7	9	32.5	1.5597	20.9136	0	0	0	0	0	117	69.5	1.705	60.7	83.4	20.8805	425	9	7.3	98.8	171	179.46	98.235	22.4228	96.2634	4.9	45.7
054249105002	1	50	1	1	1	3	3	0	0	3	6.22	1	8.37813	0	3	2.25061	0	14.8173	0.8475	146.135	3.402	16.4	9	50	0.521316	22.2162	0	0	0	0	0	112.5	70.5	1.74	63.4	77.1	20.9407	400	3	6.4	103	170	103.5	84.075	58.7632	75.387	5.2	47	1.13
054249106002	0	46	1	1	1	0	0	0	0	3	5.63	1	8.03374	0	3	1.12753	0	23.2763	0.7006	145.362	5.24496	15.8	9	17.5	0.452253	15.5207	0	0	0	1	0	104.5	72.5	1.525	61.4	89	26.4015	150	3	7	96.5	167	88.2	69.915	62.2426	68.0416	5.4	44.5
054249109001	1	48	1	1	1	3	3	0	0	5	3.23	1	8.60604	1	4	1.22594	0	12.0443	0.8701	159.666	6.11016	14.1	9	26.5	0.545724	21.6161	0	0	0	0	0	126.5	87	1.677	63.4	84.9	22.5436	150	5	8.2	103.1	136	124.74	87.615	60.6962	82.7324	5.2	39.8
054249112002	0	53	1	1	1	0	0	0	0	4	3.07	1	8.07148	0	3	1.79091	0	24.1166	0.9153	181.702	4.9392	16	9	21.5	0.359064	12.0051	0	0	0	0	0	117.5	77.5	1.392	51.9	86	26.7848	285	4	8.1	92.6	283	118.62	53.985	56.057	115.98	5.8	46.1	1.35
054249113002	1	64	1	2	1	0	3	0	0	8	1.42	1	9.09562	1	4	1.86448	0	14.3971	0.9266	235.053	6.59064	16	9	31.5	0.904864	16.8948	0	0	0	0	0	118	74	1.54	49.6	74.8	20.9142	275	8	5.9	98.5	129	124.38	143.37	51.0312	162.372	5.4	44.1	1.23
054249114001	0	45	1	1	1	3	0	0	0	5	22.2	1	9.13143	1	4	1.69943	0	7.8428	0.5085	215.336	3.99672	15.2	9	24	1.06035	14.1224	0	0	0	1	0	127	83.5	1.555	52.3	83	21.6292	200	5	7.8	96.4	258	133.02	138.945	44.0724	146.135	5.4	43.3
054249115001	0	48	1	3	1	1	0	0	0	7	5.17	1	8.94324	1	4	2.31523	0	12.8286	0.7684	163.145	4.87368	16	9	30	0.816078	12.9577	0	0	0	1	0	102.5	67	1.59	44.9	64.5	17.7604	300	7	6.8	97.6	180	97.2	157.53	54.5106	78.4798	5.2	46.7	0.97
054249201002	0	65	1	1	1	0	0	0	0	7	2.44	1	9.12303	1	4	2.43519	0	17.1981	0.7458	216.496	5.81616		9	26.5	1.05271	10.8821	0	0	0	0	0	133.5	73.5	1.453	45	82	21.3148	180	7				105.66	173.46	51.0312	131.444	5.6		1.11
054249203001	1	49	1	1	1	3	3	0	0	3	1.43	1	7.8126	0	3	2.55093	0	21.0075	1.017	169.331	6.15048	21.5	9	51	0.267734	19.9927	0	0	0	0	0	108.5	67	1.655	56.4	74	20.5913	500	3	7.4	104	165	96.3	51.33	65.3354	93.1706	5.1	61.1	1.11
054249204002	1	59	1	2	1	3	0	0	0	8	1.19	1	8.3933	0	3	2.35942	0	19.0468	0.9379	201.805	6.68136	15.9	9	51.5	0.769223	21.8274	0	0	0	1	0	117	75	1.742	63	80	20.7608	470	8	6.2	96	150	84.6	104.43	49.0982	132.99	5.2	44.8
054249208002	0	65	1	1	1	0	0	0	0	10	36.2	1	8.95797	1	4	2.50378	0	16.3578	0.5876	249.357	3.0912	13	9	32	1.17276	12.7807	0	1	0	0	0	122.5	67	1.515	51.4	83	22.3943	280	10	8.6	95	263	116.28	133.635	38.66	175.13	5.8	38.2
054249210001	1	63	1	1	1	0	3	0	0	8	59.1	1	8.98513	1	4	0.781239	0	20.1112	0.8249	211.084	4.74096	17.6	9	16.5	0.822239	21.1203	0	0	0	0	0	108.5	63.5	1.715	61.6	80	20.9437	470	8	14.5	96.4	391	134.64	118.59	51.8044	134.923	5.4	51.9	1.54
054249212001	0	71	1	4	1	0	0	0	0	2	48.3	1	8.56384	1	3	0	1	24.8169	0.7119	225.001	5.45496	14	7	0	0.619952	12.3863	0	1	0	0	0	108.5	72	1.553	48.4	79.8	20.0679	30	2	6.4	92.9	282	93.96	111.51	56.057	158.119	5.7	41.6	1.28
054249212002	1	75	1	2	1	1	3	0	0	1	8.86	1	8.71982	1	4	1.38342	0	34.1162	1.5594	163.532	8.83848	17.9	9	25	1.13683	18.0711	0	0	0	0	0	128	72	1.605	54.2	80	21.0402	125	1	10.5	97.2	226	110.7	110.625	32.861	107.861	5.7	52.7	2.7
054249213002	0	58	1	1	1	0	0	0	0	8	0.49	0	8.58809	1	1	2.06927	0	12.6885	0.7006	280.672	3.98664	15.1	9	24.5	0.314306	11.8399	0	0	0	1	0	99	61	1.466	47.9	79	22.2878	210	8	7.6	93	230	153.54	69.915	72.6808	199.872	5.7	44.5	0.95
054249216001	0	50	0	1	1	0	0	0	0	8	0.38	0	8.62939	1	2	2.44228	0	16.862	0.5989	175.903	3.47424	13.9	9	30	0.468273	12.2836	0	0	0	0	0	100.5	60	1.478	48	74	21.9732	390	8	5.8	94.3	282	130.32	85.845	59.5364	103.609	5.1	39.1	0.74
054249217001	1	62	0	1	1	0	0	0	1	2	2.23	1	8.59243	1	3	2.37784	0	15.5175	0.9379	165.078	5.70696	15.9	9	49.5	1.27025	20.8172	0	0	0	1	0	112	71	1.676	62	78	22.0721	550	2	8.5	92.5	248	86.4	124.785	36.3404	100.129	5.5	45.2
054249219001	1	76	0	2	1	3	3	0	0	5	0.75	0	9.68853	1	2	1.53873	0	19.1028	0.9379	192.527	7.0812	15.8	9	27.5	1.66424	17.8719	0	0	0	0	0	129.5	71.5	1.57	55.3	82	22.435	310	5	6.7	99.9	233	141.3	228.33	48.325	100.129	5.4	44.4	1.09
054249222001	0	50	1	1	1	0	0	0	0	10	0.67	0	9.02348	1	2	0	0	17.7583	0.8362	213.79	5.05344	16.5	9	0	NA	-12.795	0	0	0	0	0								10	9.8	89.5	249	125.82	131.865	46.0054	141.496	6	48.5
054249224001	0	67	1	1	1	0	0	0	0	10	0.79	0	9.06125	1	2	2.18943	1	25.0129	0.7006	198.712	5.16264	16.1	7	30	0.861471	13.7022	0	0	0	0	0	115.5	54.5	1.59	52.4	82.6	20.727	150	10	6.3	94.9	114	115.2	149.565	57.2168	117.14	5.8	46.9
054249224002	1	69	1	2	1	2	0	0	0	8	1.48	1	8.62167	1	4	1.91502	0	28.6822	1.0283	157.346	5.84808	15.2	9	36.5	0.532607	19.0599	0	0	0	1	0	94.5	58	1.646	55.9	80	20.6325	290	8	8	98	172	101.16	109.74	69.9746	64.1756	5.5	42.9	1.43
054249301001	0	61	1	2	0	0	0	0	0	7	4.58	1	8.88272	1	4	1.55657	0	12.7726	0.791	225.388	4.06896	14.2	9	20	0.948728	12.8488	0	0	0	0	0	128.5	83.5	1.54	49.6	71	20.9142	120	7	4.6	99	200	93.06	154.875	52.5776	140.722	5.3	40.9
054249302002	1	74	1	4	0	0	3	0	0	7	0.58	0	8.30227	0	1	1.77044	0	18.5426	0.9266	209.924	6.50832	19.2	9	33.5	0.253556	18.9218	0	0	0	0	0	121.5	65.5	1.755	50.1	69.8	16.2661	240	7	6.7	98.1	218	93.96	85.845	96.65	99.3562	5.2	51.3	1.38
054249303001	1	52	1	3	0	0	0	0	0	6	0.58	0	8.21666	0	1	2.08539	0	11.204	0.8475	168.944	6.97368	16.7	9	41	0.472888	19.6606	0	0	0	0	0	116.5	75.5	1.665	54.7	71.8	19.7314	405	6	5.4	94.1	315	100.8	73.455	51.0312	107.475	5.5	48	0.89
054249305001	0	71	1	4	0	0	0	0	0	5	0.84	0	8.98996	1	2	1.35088	0	11.5961	0.5537	219.589	4.54272	15.7	9	18	0.599583	13.3246	0	0	0	1	0	132	79	1.5	56.2	85.5	24.9778		5	7.7	95.7	308	120.06	133.635	83.5056	110.181	5.5	45	0.91
054249309001	0	69	0	1	0	0	0	0	0	8	2.04	1	8.18359	0	3	1.47572	0	17.1981	0.6102	214.563	5.0148	15.3	9	16	0.287135	10.8422	0	0	0	0	0	123	76.5	1.51	42.4	74	18.5957	200	8	6.3	99.3	116	91.98	77.88	76.1602	126.805	5.3	43.8	1.19
054249310001	0	52	1	1	0	0	0	0	0	6	1.83	1	8.77283	1	4	1.74523	0	16.862	0.7797	199.486	6.0564	15.6	9	28	0.844322	16.0437	0	0	0	0	0	126.5	81	1.582	62.1	83	24.813	295	6	6.2	98	148	104.22	123.9	57.6034	116.753	5.6	43.7	1.07
054249310002	1	56	1	4	0	1	1	0	0	7	2.41	1	8.40585	0	3	2.03501	0	22.268	1.0396	172.037	6.132	14	9	40	0.465744	19.6559	0	0	0	0	0	99.5	68	1.682	54.5	76	19.2639	525	7	5.5	97.1	109	93.6	95.58	66.4952	83.5056	5	40.4	1.34
054249312001	0	48	1	3	0	0	0	0	0	5	1.13	1	8.91308	1	4	2.29358	0	14.5372	0.5876	259.795	4.66872	16.6	9	29	0.862554	12.644	0	0	0	0	0	106.5	65	1.521	47.1	75.1	20.3593	450	5	6.2	95.1	210	96.48	153.99	55.2838	180.156	5.3	46.4
054249312002	1	51	1	1	0	3	3	0	0	8	1.96	1	8.8874	1	4	1.62975	0	12.6045	0.8023	134.923	6.28152	20.3	9	37.5	1.24968	23.0097	0	0	0	0	0	116.5	76.5	1.713	69.2	86.8	23.5826	560	8	8.6	89.9	254	109.08	132.75	42.9126	59.923	5.5	56.7
056043106001	1	53	1	2	1	3	3	0	0	7	0.78	0	8.06782	0	1	2.37557	0	14.5932	0.8023	166.625	4.79472	14.6	9	42	0.352458	17.68	0	0	0	0	0	102.5	52	1.505	53.5	80	23.62	210	7	5.2	95.2	104	106.02	60.18	60.6962	102.449	4.9	40.9	1.07
056043106002	0	51	1	3	1	3	0	1	0	7	4.24	1	9.27162	1	4	2.15594	1	13.7809	0.9153	213.403	4.93416	14.3	9	35	1.8234	16.2342	0	0	0	0	0	102	69	1.526	66	101.6	28.3423	300	7	4.2	92	137	108.72	195.585	46.392	127.578	5.3	39.3
056043109002	1	67	1	2	1	0	3	0	0	5	0.1	0	8.52548	1	1	2.10944	1	24.8169	0.8362	248.97	4.80144	14.5	4	36	0.705442	17.0661	0	0	0	0	0	137.5	64.5	1.478	54.5	82.4	24.9487	220	5	5.7	92.2	152	97.38	103.545	54.124	156.96	5.6	41	1.31
056043114001	0	65	0	1	1	0	0	0	0	5	0.77	0	8.21619	0	1	2.03923	0	17.8704	0.8701	202.578	4.32936	11.4	9	26	0.349975	12.7499	0	0	0	0	0	102	63	1.55	49.3	80	20.5203	180	5	4.8	69.4	295	96.12	76.995	69.9746	126.418	5.6	32	1.17
056043201001	0	64	1	1	1	0	0	0	0		0.96	0	8.96095	1	2	2.29036	0	16.0497	0.678	223.841	4.158	13.7	9	31.5	0.831272	13.7533	0	1	1	1	1	105	63	1.487	57.8	95	26.14	110		5.4	96.4	280	124.02	125.67	58.7632	123.325	6.3	38.2	1.01
056043202002	0	67	1	1	1	0	0	0	1		1.07	1	9.50819	1	4	0	0	18.1225	0.5989	251.677	4.21008	12.9	9	0	NA	-13.424	0	0	0	0	1									6.3	91.9	216	115.74	232.755	57.2168	122.166	5.6	36	0.85
056043205001	1	73	1	1	1	1	3	0	0	6	0.9	0	8.64224	1	2	1.89432	1	13.921	0.9492	245.491	6.28488	18	4	37.5	0.696199	19.796	0	1	0	0	0			1.523	67.3	91.6	29.0145	140	6	4.9	93.3	147	109.44	103.545	65.722	165.851	5.6	49.7	1.15
056043205002	0	67	1	1	1	0	0	0	0	5	0.7	0	8.5589	1	1	2.01019	0	18.5706	0.7345	245.878	3.61872	15.6	9	26	0.560988	12.9341	0	0	0	1	0			1.511	52.8	84.4	23.1262	300	5	7.3	86.8	228	109.08	95.58	59.5364	184.022	5.7	41.5	1.19
056043206001	0	53	1	1	1	0	0	0	1	6	4.32	1	9.03624	1	4	1.91173	1	18.3465	0.5537	226.161	3.52632	13.4	9	31.5	1.08995	16.4772	0	0	0	1	0	99.5	57	1.543	66.7	88.4	28.0152	330	6	6.9	89.5	219	124.92	134.52	53.3508	136.083	5.8	37.8	1
056043209002	1	56	1	2	1	3	1	0	0	5	4.72	1	7.81179	0	3	1.61451	0	32.2115	1.0735	166.625	5.27184	15.6	9	32	0.320512	19.8203	0	0	0	0	0	125	75	1.618	58.9	79.6	22.4987	350	5	6.4	94.2	236	85.86	57.525	65.3354	78.0932	6	43.8
056043210001	0	47	1	2	1	0	0	0	0		0.17	0	8.1639	0	1	0	0	22.7721	0.7458	229.64	4.67376	13.7	9	0	NA	-12.684	0	0	0	1	0									5.3	95.1	198	115.02	61.065	68.0416	126.418	5.9	39.5	2.04
056043212002	1	73	1	1	1	3	3	0	1	6	12.9	1	8.37938	0	3	2.0242	1	12.2404	0.7006	150.387	4.15128	13.7	7	36.5	0.755801	18.0318	0	1	0	0	0	100.5	49	1.589	54.5	80.4	21.5848	160	6	6.4	100.5	278	95.58	91.155	41.3662	93.9438	5.4	39.1	1.08
056043213001	1	63	1	1	1	0	0	0	0	7	2.09	1	10.3437	1	4	1.82463	1	15.2094	1.1526	238.919	7.20384	14	7	36.5	5.68233	20.0041	0	0	0	0	0	104.5	59.5	1.571	63.8	92.8	25.8505	290	7	7	88.3	187	117.18	530.115	37.8868	88.5314	5.7	37.7	1.25
056043215001	0	66	1	1	1	3	1	0	0	2	1.61	1	8.40399	0	3	2.83129	0	20.8114	0.6554	239.692	3.39528	14.5	9	27.5	0.194304	9.7129	0	1	0	0	0	105.5	64.5	1.45	39.3	72.2	18.692	150	2	5.4	97.4	329	114.66	77.88	108.635	119.459	4.9	41.1	1.18
056043215002	1	74	1	3	1	3	3	0	0	8	2.67	1	8.48734	1	3	1.93344	0	14.5092	0.9492	215.336	4.65024	14.7	9	31.5	0.464048	16.2922	0	0	0	0	0	131	77	1.585	45.9	70.8	18.2707	90	8	8.1	93.9	281	97.92	99.12	61.856	146.135	5.1	40.5	1.34
056043216002	1	53	1	1	1	3	1	0	0		0.12	0	8.13348	0	1	0	0	31.0071	0.7119	219.202	5.49528	15.7	9	0	NA	-8.749	0	0	0	0	0									6.4	88.2	248	118.44	57.525	55.2838	132.99	5.8	43.1	1.06
056043222001	0	63	1	1	1	0	0	0	0	10	0.48	0	8.56075	1	1	2.4145	0	10.0556	0.6441	209.537	3.51456	12.5	9	22	0.591065	9.1116	0	0	0	0	0	113	69.5	1.369	40.1	83	21.3962	130	10	5.3	90.1	194	99.18	105.315	52.191	143.429	5.6	35.2	1.05
056043222002	1	68	1	2	1	3	1	0	0	8	0.57	0	8.1843	0	1	1.76714	0	12.3804	0.6893	149.228	3.87072	15.4	9	35	0.36282	19.806	0	0	0	0	0	106	67.5	1.678	57.8	84	20.5279	435	8	7	98.3	230	108	66.375	63.0158	73.8406	4.8	41.9	1.05
056043223002	1	70	1	3	1	0	3	0	0	5	1.11	1	8.66624	1	4	2.04185	0	11.7642	0.6554	216.109	3.71616	14	9	31	0.616377	15.1823	0	0	0	0	0	124.5	74.5	1.545	41.6	70	17.4276	180	5	6.7	96.6	196	95.04	122.13	53.3508	144.588	5.8	37.2	0.96
056043224001	0	46	1	3	1	0	0	0	0		0.03	0	9.2893	1	2	0	1	16.89	0.452	144.975	3.30456	7.9	2	0	NA	-12.647	0	0	0	1	0									5.1	75.1	337	110.16	196.47	38.2734	57.2168	5.1	23.8
056043227001	1	54	1	3	1	3	3	0	0	8	1.32	1	8.20633	0	3	1.88889	0	11.0359	0.6441	209.924	4.74936	13.7	9	38.5	0.390822	20.3823	0	0	0	0	0	105	57.5	1.66	59.1	80	21.4472	330	8	3.3	102.8	295	100.98	72.57	66.1086	123.712	5.8	38.8	1.23
056043301002	0	46	1	2	1	0	0	0	0	4	0.16	0	8.90458	1	2	2.37615	1	15.3775	0.6215	228.094	5.08368	17.8	7	39	1.37275	16.4131	0	0	0	1	0	119.5	74	1.511	66.8	92	29.2582	300	4	6.8	84	212	121.5	121.245	39.0466	158.506	6.1	48	0.94
056043303001	1	56	1	3	1	3	3	0	0	1	78.8	1	8.16229	0	3	0	0	24.1446	0.9492	178.223	5.64816	11.4	9	0	0.523025	18.3474	0	0	0	0	1	93	58	1.603	52.1	81	20.2755	325	1	10.2	25.2	323	111.6	62.835	39.0466	107.861	5.5	34.8
056043304001	0	48	1	1	1	3	0	0	0	8	0.45	0	8.65896	1	2	2.03921	0	16.4139	0.6893	205.285	3.21384	13.4	9	35.5	0.681879	17.4087	0	0	0	1	0	117.5	71.5	1.629	65.8	80.4	24.7961	310	8	4.8	85	241	98.64	116.82	69.2014	125.258	5.3	35	0.84
056043304002	1	56	1	4	1	3	0	0	0	6	1.64	1	8.00733	0	3	2.03881	1	19.1308	0.9379	231.573	4.78632	13.9	4	40	0.342041	19.6193	0	0	0	1	0	123.5	83	1.592	59.3	80.2	23.3975	480	6	9.8	91.2	230	95.58	62.835	68.4282	155.413	5.1	39.1
056043307001	0	64	0	1	1	3	0	0	0	3	0.49	0	8.61349	1	2	2.37223	0	14.4251	0.7345	226.934	3.65064	13.6	9	25	0.48346	10.5386	0	0	0	0	0	127	82	1.495	40.7	74	18.2101	180	3	6.8	97.6	289	97.2	113.28	63.789	149.614	5.5	35.7
056043311001	0	48	1	3	1	0	0	0	0	6	0.19	0	9.08447	1	2	2.25792	0	22.7721	0.6328	233.12	4.57296	15.6	9	32.5	1.15926	14.3938	0	1	0	0	0	97	53	1.524	56	86.4	24.1112	240	6	7.6	94.7	243	121.5	145.14	46.0054	148.454	5.6	41.3	1.02
056043312002	0	56	1	2	1	0	0	0	0	8	0.84	0	8.66302	1	2	2.10685	1	16.4979	0.7345	249.744	3.39528	13.9	7	31	0.622195	14.7139	0	0	0	1	0	103	64.5	1.495	60.8	87	27.2033	270	8	4.8	94	176	96.84	119.475	78.0932	156.96	5.4	39.1	1.02
056043314001	0	47	1	3	1	3	0	0	0	3	1.04	1	7.93769	0	3	2.10199	0	23.6404	0.6667	148.841	1.57584	13.9	9	30	0.343245	14.2722	0	0	0	0	1	112.5	70.5	1.52	55.4	83	23.9785	350	3	5.4	93.5	242	97.38	57.525	61.0828	83.5056	5.1	37.5
056043314002	1	46	1	1	1	3	0	0	1	4	1.78	1	9.29777	1	4	1.91422	1	32.2675	0.8814	207.991	5.3256	16.2	7	44	1.06292	22.9859	0	0	0	1	1	122	81.5	1.652	71.5	94	26.1991	350	4	5.7	95.4	220	111.6	195.585	79.6396	99.3562	5.6	43.7	1.2
056043315001	0	55	1	1	1	3	0	0	0	10	0.47	0	8.91302	1	2	2.34923	0	19.9431	0.8362	228.481	3.89256	13.2	9	35	1.24708	14.8985	0	0	0	1	0	97.5	60	1.608	55.3	83	21.3872	320	10	6.3	98	188	93.78	158.415	43.6858	160.052	5.2	35.9	1.24
056043315002	1	59	1	3	1	3	3	0	0	10	2.74	1	8.56911	1	3	2.11432	0	15.0414	0.8362	166.625	3.51792	15	9	44	0.549023	20.8105	0	0	0	0	0	85	50.5	1.665	62	85	22.3647	370	10	6.1	93.6	317	104.4	100.89	68.4282	87.7582	5.6	39.1	0.88
056043318001	0	47	1	3	1	1	0	0	0	4	0.24	0	8.88117	1	2	2.58189	0	14.8733	0.6667	199.486	4.29576	10.6	9	35.5	1.1193	13.7496	0	0	0	1	0	107.5	65.5	1.491	54.3	78.8	24.4256	310	4	8.5	64	257	112.14	128.325	41.7528	111.341	5.7	27.8
056043318002	1	57	1	1	1	3	1	0	0	7	0.13	0	8.56	1	1	2.01435	0	43.9757	0.9153	238.146	3.91944	15.1	9	42.5	0.666103	21.0986	0	0	0	0	0	133	79.5	1.584	67.6	88.4	26.9424	330	7	8.4	84.2	160	112.32	92.925	59.5364	136.856	5.3	39.5
056043319002	1	55	1	3	1	0	0	0	0	8	0.81	0	9.51073	1	2	0	0	17.6463	0.8023	175.13	5.09376	13.8	9	0	NA	-8.823	0	0	0	0	0								8	5.3	91.1	161	88.2	306.21	40.9796	61.4694	5	38.6	0.99
056043323002	1	60	1	2	1	0	0	0	0	8	0.49	0	9.4064	1	2	2.12016	0	19.7751	1.5707	221.522	6.0564	15.9	9	40	1.26064	18.8665	0	0	0	1	0	119	77.5	1.595	56	79	22.0124	390	8	5.4	94.9	207	120.06	202.665	56.4436	98.583	5.8	39.8	1.31
056043324002	0	61	1	1	1	3	0	0	1	7	1.36	1	8.45263	1	3	1.66397	0	15.0694	0.8249	180.542	4.16304	13.4	9	26	0.69465	15.6253	0	0	1	1	0	121	64	1.565	62.6	98	25.5591	350	7	5.3	94.3	71	96.3	97.35	56.057	112.887	4.9	36
056059103001	1	59	1	2	1	3	1	0	0		0.81	0	8.04115	0	1	0	1	15.4615	0.7232	182.862	4.49568	14.1	9	0	NA	-8.971	0	0	0	0	0									7.3	86.6	163	94.86	65.49	56.057	112.114	5.6	35.7	0.94
056059106001	1	56	1	2	1	1	1	0	0	8	0.42	0	8.31444	0	1	0	0	11.6802	1.0509	211.084	5.7036	13.8	9	0	0.57774	21.3144	0	0	0	1	0	107	67	1.644	65.2	84.1	24.1237	220	8	4	86.6	89	94.14	86.73	59.5364	131.831	5.1	33.2	1.17
056059110002	0	62	1	1	1	0	0	0	0	7	1.37	1	8.18872	0	3	0	0	18.1225	0.6554	229.64	3.20544	11.2	9	0	NA	-13.239	0	0	0	0	0								7	5.8	80.9	148	105.66	68.145	55.2838	152.32	5.9	28.6	0.9
056059111002	0	48	1	1	1	0	0	0	0	10	0.33	0	8.25113	0	1	0	0	11.4001	0.7119	153.867	3.2844	12.6	9	0	NA	-12.721	0	0	0	1	0								10	7.3	85.6	86	101.88	75.225	59.5364	78.4798	5.2	32.1
056059113001	0	67	1	2	1	3	0	0	0	3	5.57	1	7.79419	0	3	0	0	12.2404	0.7797	169.331	4.11936	14.5	9	0	0.196806	10.1848	0	1	0	0	1	110	62.5	1.42	43.6	77.4	21.6227	80	3	9.4	88.4	152	97.92	49.56	77.32	75.387	5	36.5
056059116002	1	63	1	2	1	3	3	0	0	8	1.1	1	8.26096	0	3	0	0	20.4473	1.1526	231.96	3.738	14.4	9	0	NA	-9.119	0	0	0	0	0								8	5.1	86	84	110.7	69.915	67.2684	147.295	5	35.7	1.31
056059117001	1	57	1	3	1	3	1	0	0		0.07	0	7.8356	0	1	0	0	24.7328	1.0057	220.362	6.02616	15.2	9	0	NA	-8.897	0	0	0	0	0									3.7	89.8	99	102.06	49.56	96.65	108.635	5	37.6	0.87
056059118001	1	63	1	1	1	3	3	0	1	5	2.34	1	9.4652	1	4	0	1	15.0694	1.1526	204.511	7.15008	16.8	7	0	2.66942	21.6109	0	0	0	0	0	127.5	71.5	1.64	68.3	98	25.3941	180	5	10.9	87.2	135	109.62	235.41	36.727	112.114	5.4	42.1
056059119001	1	45	1	1	1	0	3	0	0	8	0.39	0	7.98268	0	1	0	0	20.1392	0.9831	190.98	5.31216	14.7	9	0	0.421376	21.6385	0	0	0	0	0	116.5	68.5	1.611	66.6	86.6	25.6616	530	8	5.1	85.1	148	108.54	53.985	52.9642	119.846	5.2	37.6	0.78
056059119002	0	47	1	1	1	1	0	0	0	4	2.76	1	8.25836	0	3	0	0	9.60743	0.7119	167.011	5.39448	13	9	0	0.703721	17.0934	0	0	0	0	0	109	56	1.56	67.8	96.4	27.86	170	4	5.8	72.3	176	100.26	76.995	47.5518	97.8098	5	35.4	0.4
056059120001	0	50	1	3	1	0	0	0	0	6	1.35	1	9.07129	1	4	0	0	12.1844	0.6215	203.352	4.41504	14.1	9	0	0.786916	12.3006	0	1	0	1	0	97.5	63	1.485	47.7	75.5	21.6304	160	6	6.9	86.6	82	107.46	161.955	66.1086	97.0366	5.7	38.1
056059203001	0	74	0	1	1	3	0	0	0	3	1.78	1	9.41764	1	4	0	1	9.8035	0.8588	185.181	5.33736	14.3	7	0	2.13252	11.2785	0	0	0	1	0	121	69	1.44	49.5	89.8	23.8715	30	3	5.3	106.9	229	102.6	239.835	38.66	90.851	5	53.8	1.36
056059204002	1	56	1	2	1	3	1	0	0	10	2.02	1	9.8467	1	4	1.97355	0	12.9126	0.7684	169.717	5.00304	13.7	9	41	4.54767	20.7747	0	0	0	0	0	114.5	64	1.516	69.5	98.3	30.2403	255	10	11.7	106.8	107	99.54	379.665	38.2734	67.655	5	51.5
056059205001	1	64	1	1	1	3	1	0	0	6	0.27	0	8.17021	0	1	2.3462	0	18.3465	0.9944	188.274	4.94928	12.2	9	47	0.49213	20.0324	0	0	0	0	0	118	63	1.624	61.2	87.2	23.2049	190	6	5.5	104.7	134	93.96	75.225	57.6034	108.248	5.5	47.7	0.91
056059206001	1	74	0	2	1	3	3	0	1	3	0.38	0	8.17421	0	1	0	0	16.4139	0.8588	187.114	4.45536	18.8	9	0	0.446409	20.1863	0	0	0	0	0	110.5	65	1.691	60.2	81.4	21.0528	180	3	11.6	121.7	115	93.24	76.11	60.6962	101.676	5.4	65.8	1.07
056059212001	0	60	1	1	1	0	0	0	0	6	0.29	0	7.93162	0	1	0	1	13.2487	0.678	186.341	3.53136	13.2	9	0	0.429115	13.5768	0	1	0	0	0	103.5	59	1.518	54.4	85.4	23.6078	210	6	5.6	111.7	268	92.52	60.18	50.258	119.846	5.5	48.9	0.89
056059216002	0	59	1	1	1	0	0	0	0	4	0.78	0	8.6792	1	2	0	0	9.91554	0.791	153.48	3.6372	13.4	9	0	0.765865	15.6221	0	0	0	0	0	107	69.5	1.565	62.2	83	25.3958	160	4	7	109.9	181	99.9	117.705	61.0828	57.6034	5.6	50.4
056059217001	0	59	1	1	1	0	0	0	0	4	0.47	0	8.32946	0	1	3.226	0	6.47031	0.678	187.888	4.02024	13.1	9	32.4	0.426291	10.0434	0	0	0	0	0	99.5	62.5	1.417	41.5	80.6	20.6685	320	4	5.8	102.8	240	85.14	97.35	66.8818	94.717	5.2	47.7	0.78
056059217002	1	59	1	1	1	3	0	0	1	4	0.27	0	8.71791	1	2	1.90004	1	15.7416	0.8362	218.816	4.11096	14.4	4	41.9	0.938126	22.0522	0	0	0	0	0	112	56	1.662	68.6	90.2	24.8349	450	4	4.4	115.8	295	99.36	123.015	54.124	133.764	5.3	46.2	0.9
056059219001	1	48	1	3	1	3	3	0	0	8	1.31	1	8.45178	1	3	0	0	14.5932	0.9831	198.326	6.14544	16.1	9	0	0.839747	22.4472	0	1	0	1	1	110	74.5	1.623	70.7	98.1	26.84	260	8	7.9	117.1	191	94.5	99.12	51.4178	121.392	4.8	51.6	1.02
056059219002	0	48	1	1	1	0	0	0	0	5	1.08	1	9.22404	1	4	0	1	17.8704	0.6667	216.496	5.20632	13.1	2	0	NA	-12.721	0	0	0	0	0								5	9.2	106	295	112.86	179.655	54.124	120.233	5.7	50.9	0.66
056059220001	0	63	1	1	1	0	0	0	0	5	2.89	1	8.64426	1	4	0	0	12.2124	0.8136	244.718	4.1664	13.1	9	0	0.630693	17.2705	0	0	0	0	0	102	50.5	1.594	69.9	96.8	27.5106	100	5	6.7	109.7	151	106.92	106.2	73.8406	151.547	5.2	51.8	1
056059225001	1	59	0	1	1	2	3	0	0	8	0.11	0	9.07712	1	2	0	0	19.1028	0.8475	160.439	5.17272	16	9	0	0.904967	20.7644	0	0	0	0	0	118	69.5	1.713	59.1	80.1	20.1406	280	8	11	112.5	185	119.88	146.025	55.6704	71.9076	5.5	56.3	0.89
056059302001	1	48	1	2	1	3	3	0	0	6	34	1	8.07449	0	3	0	0	13.7529	0.8588	160.439	4.52424	14.9	9	0	0.397189	18.4072	0	0	0	0	0	116.5	78	1.617	50.1	72.3	19.161	370	6	7.9	90.3	121	86.4	74.34	57.99	74.6138	5.3	37.6	0.9
056059302002	0	46	1	1	1	0	0	0	0	6	0.18	0	8.29712	0	1	0	0	12.1003	0.7345	184.022	3.69768	9.4	9	0	0.573302	17.6331	0	0	0	0	0	119.5	71.5	1.616	67.3	91.1	25.7711	360	6	5.1	78.4	221	101.88	78.765	57.2168	111.341	5	25.3	0.84
056059303002	1	49	1	1	1	1	3	0	0	3	0.5	0	9.42562	1	2	0	0	15.8817	1.0622	261.728	5.26008	17.5	9	0	2.06106	21.5807	0	1	0	0	0	116.5	76.5	1.605	67.4	88.4	26.1643	280	3	6.9	86.3	108	104.58	237.18	48.325	167.784	5.8	44.1	0.91
056059307001	0	64	0	1	1	1	0	0	0	2	0.21	0	8.49507	1	1	0	0	17.1981	0.8249	206.831	4.97112	14.6	9	0	0.487375	12.9679	0	0	0	0	0	109	63.5	1.511	52.4	74.2	22.951	80	2	5.6	86.5	135	113.94	85.845	61.0828	128.351	5.8	37.2
056059308001	1	69	0	1	1	1	1	0	1	3	7.62	1	8.2101	0	3	0	1	10.6438	0.7119	211.47	2.93664	15.9	7	0	0.316537	19.3345	0	1	0	1	1	125.5	75	1.641	57.6	81.3	21.3897	150	3	5.1	90	163	106.56	69.03	76.5468	114.047	5.3	40.6	0.84
056059311001	0	55	0	1	1	1	0	0	0	6	23.15	1	8.56203	1	3	0	0	13.4448	0.6554	168.944	3.6876	12.4	9	0	0.67803	15.0648	0	0	0	0	0	110.5	75.5	1.555	59.1	82	24.4414	160	6	8.9	81.3	217	104.58	100.005	56.057	87.7582	5.3	31.9
056059313001	1	65	1	2	1	3	3	0	0	2	1.28	1	8.53684	1	3	0	0	11.9043	0.7232	182.862	4.0572	16	9	0	0.927463	17.4928	0	0	0	0	0	120.5	66	1.529	53.5	86	22.8844	260	2	6.7	87.6	110	87.3	116.82	44.0724	105.542	5.5	41.9	0.85
056059313002	0	65	1	1	1	0	0	0	0	3	0.17	0	8.20802	0	1	0	0	15.1534	0.678	180.542	3.75984	12.9	9	0	0.305093	10.9939	0	0	0	0	0	116.5	69.5	1.44	46.3	78.6	22.3283	220	3	4.8	91.9	127	103.68	70.8	74.6138	90.851	5.4	33.5	0.94
056059314001	1	59	1	1	1	3	1	0	0		0.61	0	8.35163	0	1	0	0	15.8537	0.9153	165.078	3.9228	15.6	9	0	NA	-8.971	0	0	0	0	0									5.2	86.6	114	102.96	82.305	51.8044	85.052	5.5	38.6	0.9
056059314002	0	55	1	1	1	3	0	0	0	6	1.3	1	8.26258	0	3	0	1	13.7809	0.8249	223.455	3.44064	14	9	0	NA	-1.9983	0	0	0	0	0	132	74		56.9	88.8		130	6	9.5	80	231	113.76	68.145	79.6396	127.965	5.8	36.5	0.85
056059316002	1	63	1	2	1	1	0	0	0	3	1.43	1	8.13154	0	3	0	0	12.6325	0.791	184.408	4.7796	13.8	9	0	0.307475	17.8941	0	0	0	0	0	103	65	1.565	53.2	90	21.7212	270	3	8	82.2	150	94.86	71.685	79.253	90.4644	5.8	36	0.89
056302106001	0	46	1	4	0	0	0	0	0	7	9.15	1	8.06492	0	3	2.11948	0	9.29932	0.6554	208.377	4.13952	14.5	9	28	0.280347	13.2108	0	0	0	0	0	110.5	72	1.54	48.6	73	20.4925	210	7	5.8	85.7	203	92.16	69.03	77.7066	113.66	4.8	39.7	0.63
056302106002	1	52	1	4	0	3	1	0	0	5	2.17	1	8.62479	1	4	1.93342	0	14.033	1.2204	187.888	4.78968	17.9	9	39	0.869843	20.1715	0	0	0	0	0	125.5	66	1.545	64	90	26.8116	370	5	5.6	87.7	288	103.14	107.97	51.4178	104.769	5.6	51.9
056302112001	1	55	1	4	0	3	0	0	0	6	0.52	0	8.47039	1	1	1.87403	0	11.5681	0.7232	185.568	4.73256	15.3	9	45	0.703533	24.0124	0	0	0	0	0	119	71	1.752	73	87.2	23.7823	320	6	7.5	89.6	172	103.68	92.04	54.5106	114.434	4.9	44.2	0.84
056302116001	1	57	1	1	0	3	3	0	0	8	3.07	1	8.62118	1	4	2.13365	1	20.1112	0.5763	207.991	5.5944	16.5	9	36	0.613268	16.8725	0	0	0	0	0	106	65	1.557	47.2	75.4	19.4699	190	8	10.9	94.4	230	109.98	100.89	49.8714	132.604	5.5	44.8	0.93
056302116002	0	55	1	1	0	0	0	0	0	7	3.08	1	8.67882	1	4	2.04982	0	14.7333	0.8249	185.181	4.77288	14.5	9	25	0.587275	12.1962	0	0	0	0	0	114	76.5	1.525	45.9	81.6	19.7366	190	7	3.8	95.1	153	104.58	112.395	57.6034	105.542	5.1	40.3	0.81
056302117002	0	48	1	2	0	0	0	0	0	8	1.12	1	8.93352	1	4	2.71795	0	13.1647	0.5876	207.218	4.158	14.9	9	33	0.865025	12.1415	0	0	0	1	0	113	68	1.456	48.1	75	22.6894	280	8	7.3	89.6	169	102.6	147.795	56.4436	116.753	5.1	39
056302118002	0	46	1	2	0	0	0	0	0	8	1.81	1	8.09627	0	3	2.19688	1	11.232	0.5876	161.212	2.81232	14.5	9	30	0.349698	13.6557	0	0	0	1	0	122	79.5	1.495	53.4	85.2	23.8924	190	8	8.3	87	174	109.08	60.18	61.4694	84.6654	5	39.7	0.79
056302120001	1	55	1	4	0	0	3	0	0	5	0.27	0	9.08897	1	2	2.33472	1	19.8871	0.9492	207.991	4.50408	15.1	7	45	0.776228	19.2743	0	0	0	0	0	105.5	62.5	1.605	56.6	75	21.9718	180	5	8.6	92.8	261	100.08	177	80.4128	92.784	5.7	42.1	0.78
056302125002	0	47	1	1	0	1	0	0	0	6	0.8	0	7.96166	0	1	1.51828	0	16.778	0.7345	194.073	4.0992	14.7	9	27	0.561025	17.7833	0	0	0	0	0	101.5	57.5	1.491	75.2	109.6	33.8269	100	6	6.2	90.6	232	93.96	61.065	54.8972	122.166	4.7	40	0.95
056302127001	0	53	1	4	0	0	0	0	0	7	0.47	0	8.48699	1	1	2.51707	0	9.99957	0.5876	205.285	3.92112	13.7	9	30	0.405062	11.9186	0	0	0	0	0	101.5	57	1.521	44.3	74.4	19.149	180	7	6.6	87	228	97.02	100.005	71.9076	108.248	5.2	37.7	0.66
056302127002	1	54	1	3	0	0	0	1	0	5	11.04	1	8.62428	1	4	1.75492	1	19.579	0.8475	153.867	5.33568	15.3	4	40	1.27787	22.7931	0	0	0	0	0	111	57	1.64	72.7	93.2	27.03	360	5	11.6	89.8	161	123.3	90.27	31.3146	98.1964	6	42.8	0.82
056302201002	0	48	1	1	0	3	0	0	0	8	1.17	1	8.7752	1	4	2.34403	0	13.6689	0.6667	169.331	5.44824	13	9	33	1.10699	14.0783	0	0	0	0	0	128	79	1.536	53.7	72	22.761	200	8	6	78.5	268	98.82	130.98	41.3662	96.65	5.5	25.8	0.68
056302202001	0	60	0	1	0	0	0	0	0	5	1.63	1	9.59935	1	4	1.82653	0	10.9799	0.6102	243.171	2.95848	14.6	9	23	2.56375	12.5922	0	0	0	0	1	122.5	77	1.435	53.9	99.8	26.1749	120	5	5.3	86.8	171	102.6	287.625	42.1394	141.496	5.5	42.7	0.4
056302203001	0	45	1	3	0	0	0	0	0	6	0.29	0	8.41616	0	1	2.68484	0	15.3495	0.5989	209.151	4.55448	14.2	9	34	0.545024	12.6637	0	0	0	0	0	99	67	1.48	48.9	79.8	22.3247	220	6	7	87.2	261	104.22	86.73	52.5776	128.738	5.5	39.3	0.72
056302209002	0	55	1	4	0	0	0	0	0	7	2.08	1	8.59146	1	3	1.86777	0	13.2207	0.6328	199.872	6.09168	14.4	9	29	1.18826	15.5265	0	0	0	0	0	113	62.5	1.526	63.1	95.6	27.0969	260	7	7.1	96.1	145	103.14	104.43	36.3404	121.779	5.2	37.7
056302211001	0	48	1	3	0	0	0	0	0	7	3.5	1	9.05896	1	4	1.75428	0	18.7947	0.6893	189.434	5.61288	14	9	30	2.2806	17.101	0	0	0	0	0	118.5	61	1.483	72.3	101.2	32.8743	180	7	8.5	84.1	201	103.32	166.38	35.5672	111.341	5.4	39.4	0.73
056302211002	1	47	1	3	0	1	3	0	0	7	0.57	0	9.02405	1	2	2.21381	0	17.4502	0.8362	182.475	5.46672	15.7	9	52	1.37751	23.4889	0	0	0	0	0	111	72	1.67	73.3	94.6	26.2828	240	7	7.4	86.6	142	110.34	150.45	47.9384	103.222	6.3	44.1	0.87
056302214002	1	70	1	1	0	3	3	0	0	3	0.35	0	8.59183	1	1	1.59537	0	14.5092	0.7458	188.274	5.3256	14.2	9	28	0.477105	17.5508	0	0	0	0	0	120	64	1.595	51.1	76	20.0863	190	3	7.5	86.6	223	100.62	107.085	71.9076	93.1706	5.4	39.3	1.07
056302216001	0	46	1	2	0	0	0	0	0	7	2.11	1	8.64117	1	4	1.72276	0	19.3269	0.5537	226.934	3.5952	14.2	9	23	0.538412	13.3507	0	0	0	0	0	108.5	59.5	1.517	50.6	73.1	21.9877	190	7	7.3	90.5	229	116.28	97.35	60.3096	139.949	5.7	38.5	0.59
056302217001	1	78	0	1	0	1	3	0	0	10	5.34	1	8.47039	1	3	2.06362	0	12.0723	0.9266	199.486	5.80776	16.1	9	36	0.689897	17.4451	0	0	0	0	0	120.5	72	1.62	50.7	76.8	19.3187	200	10	10.3	91.2	204	103.68	92.04	41.7528	129.898	5.3	44.3	1.31
056302301002	0	65	1	1	1	2	0	0	0	4	1.09	1	8.48474	1	3	2.54759	1	12.5205	0.6215	237.372	2.98368	14.5	7	25	0.432852	9.8132	0	0	0	0	0	128	61	1.4	42.4	79	21.6327	260	4	6.1	86.9	240	92.7	104.43	73.0674	134.537	4.9	42.2	0.96
056302302001	1	72	1	2	1	1	3	0	0	5	4.51	1	8.42402	0	3	2.09829	0	12.3804	0.7571	184.795	3.96144	14.9	9	29	0.349405	13.8208	0	1	0	1	0	117	78	1.486	38.2	72.2	17.2992	200	5	3.6	92	245	108.36	84.075	61.856	102.836	5.2	41.4	1.02
056302304001	1	64	1	2	1	0	3	0	0	7	2.92	1	8.80438	1	4	2.46064	1	24.4807	0.9944	185.181	7.09128	15.6	7	52	1.8353	21.1327	0	0	0	0	0	125.5	72.5	1.615	67.4	93	25.8413	360	7	7.9	83.9	184	103.14	129.21	29.3816	122.166	5.3	43.4
056302304002	0	66	1	2	1	0	0	0	0	8	6.23	1	8.1803	0	3	2.29193	0	17.3662	0.3616	204.898	4.17648	14.1	9	30	0.448123	13.0894	0	0	0	0	0	117.5	80	1.495	54.3	89.2	24.295	160	8	6.1	88.1	216	97.2	73.455	59.5364	121.006	5.3	38.7
056302306001	1	46	1	3	1	3	3	0	0	8	0.2	0	8.98374	1	2	2.66004	0	8.76713	0.8249	190.98	5.54568	13.3	9	53	1.00321	19.9245	0	0	0	0	0	134.5	77.5	1.613	57.8	82	22.2157	400	8	5.7	76.1	247	99.54	160.185	57.2168	72.6808	5.3	40.2	0.87
056302307001	1	57	1	2	1	2	3	0	0	6	0.68	0	7.96863	0	1	2.22523	0	14.3691	0.8023	211.47	5.64144	18.4	9	44	0.278444	19.7732	0	0	0	0	0	121	85	1.59	60.4	76	23.8915	300	6	8.8	88.3	276	100.44	57.525	78.4798	112.887	4.8	52.2
056302309001	1	75	0	1	1	3	0	0	0	8	0.68	0	8.28957	0	1	1.53974	0	27.0296	0.7345	149.228	4.92576	15.1	9	26	0.507815	16.886	0	0	0	0	0			1.57	50	78	20.2848	130	8	5.9	95	130	89.1	89.385	56.057	71.521	5	41.2	1.03
056302310002	0	63	1	2	1	1	0	0	0	4	1.59	1	8.1616	0	3	2.22977	0	15.4615	0.6328	189.821	5.67336	12.3	9	22	0.250698	9.8665	0	1	0	1	0	112	69	1.463	38.8	75.8	18.1277	130	4	6.3	85.4	254	95.4	73.455	77.7066	85.052	5.3	35
056302312001	0	71	1	1	1	0	1	0	0		23.45	1	8.43044	0	3	3.32169	0	14.7052	0.8475	182.862	5.54232	14.1	9	29	0.490926	8.7305	0	0	0	0	0	110	70	1.435	36	67	17.4823	240		11.3	83.8	245	97.74	93.81	47.9384	105.928	5.2	39.2	1.06
056302312002	1	76	1	2	1	1	3	0	0	6	2.31	1	8.26455	0	3	1.50368	1	10.7558	0.8136	223.841	4.56792	15.3	4	31	0.628086	20.6161	0	0	0	0	0	125	70	1.601	67.8	93.6	26.4513	550	6	7.7	87.2	212	95.4	81.42	54.8972	129.511	4.8	41.8	1.2
056302313001	0	61	1	1	1	0	0	0	0	6	1.23	1	8.67595	1	4	2.99368	1	14.9293	0.565	195.233	3.42384	14.9	4	30	1.02299	10.0211	0	0	0	0	0			1.31	47.7	88	27.7956	250	6	8.4	88	372	98.1	119.475	42.526	121.006	5.9	41.2	0.8
056302313002	1	62	1	1	1	1	3	0	0	8	3.72	1	8.66813	1	4	1.81541	0	12.3244	0.9605	214.563	4.50744	15.8	9	34	0.868977	18.7285	0	0	0	0	0			1.58	56.5	82	22.6326	320	8	8.1	86.8	229	95.22	122.13	50.258	129.124	4.9	44.2	0.87
056302314001	0	58	1	1	1	0	0	0	0	3	0.74	0	8.29248	0	1	2.77461	0	17.7023	0.6554	251.29	3.696	15.8	9	35	0.537984	12.6144	0	0	0	0	0			1.45	52.8	90	25.113	400	3	9.7	85.7	268	99.18	80.535	54.5106	161.599	5.6	45
056302314002	1	57	1	3	1	1	3	0	0	8	0.33	0	8.47189	1	1	2.53254	0	21.9879	0.8701	259.795	5.25504	17.2	9	45	0.496318	17.7687	0	0	0	0	0			1.565	51.4	76	20.9862	450	8	13.6	88.7	245	106.92	89.385	59.1498	158.506	6.1	49.8	1.12
056302316001	0	85	0	1	1	0	0	0	0	3	35.26	1	8.87067	1	4	1.98649	0	17.5623	0.8588	232.733	4.97952	14.3	9	11	0.669778	5.5374	0	1	0	1	0	104	62	1.286	30.4	72.6	18.382		3	7.9	80.9	295	106.56	133.635	47.1652	144.202	5.5	40.7	1.28
056302318001	0	61	1	1	1	0	0	0	0	5	0.27	0	8.07293	0	1	2.97309	1	22.408	0.6102	218.816	3.42384	11.8	4	30	0.187551	10.0905	0	0	0	1	0	107.5	69	1.468	39.3	73.2	18.2365	250	5	11.7	91.4	165	102.06	62.835	89.6912	117.913	5.3	29.5	0.83
056302319001	0	55	1	3	1	0	0	0	0	7	0.48	0	8.88499	1	2	2.53304	1	12.9686	0.6215	249.744	4.97952	13.7	4	35	1.2829	13.8174	0	0	1		0	92	60	1.525	54.3	84.1	23.3486	370	7	5.1	89.3	204	90.18	160.185	44.459	167.011	5.8	39.4
056302319002	1	55	1	3	1	3	3	0	0	6	1.31	1	9.23945	1	4	1.88651	0	19.0188	1.1639	190.98	6.32352	12.9	9	41	3.07249	21.7332	0	0	1	0	0	109	73	1.64	67.4	94	25.0595	480	6	5.7	82.6	368	90.18	228.33	30.5414	103.222	5	36	1.37
056302320001	0	59	0	3	1	0	0	0	0	3	0.54	0	8.52521	1	1	2.53837	1	24.5928	0.6441	278.739	3.55152	15.8	4	30	0.50332	11.8186	0	0	0	1	0	109	81	1.435	49.7	74	24.1353	300	3	8.5	85.1	225	100.8	100.005	68.8148	157.733	5.5	45.1	0.99
056302321002	0	57	1	1	1	0	0	0	0	8	0.25	0	8.04973	0	1	2.66154	0	15.0694	0.5989	150.774	4.07064	14.7	9	31	0.42995	11.6474	0	0	0	0	0	106	71	1.468	46.6	80.1	21.6239	380	8	4.6	85.8	187	99.72	62.835	46.392	87.7582	5.5	40.9
056302324001	0	64	1	1	1	0	0	1	0	3	0.39	0	9.433	1	2	2.17496	1	17.0861	0.565	193.3	3.96144	15.3	4	32	2.37998	14.7129	0	1	0	0	0	115	75	1.537	60	85	25.3982	270	3	7	85.9	197	108.18	230.985	37.8868	96.65	5.2	40.7
056302324002	1	75	1	1	1	0	0	0	0	8	3.17	1	8.16108	0	3	2.41113	0	19.0748	0.9492	119.073	6.0564	13.3	9	41	0.60537	17.0045	0	0	0	0	0	110	73	1.545	52	73	21.7844	170	8	8.1	92	148	102.78	68.145	37.8868	64.5622	4.8	37.1	1.18
056302325001	0	48	1	2	1	0	0	0	0	6	0.41	0	8.62167	1	2	2.24592	0	14.4251	0.7345	206.444	5.95728	14.7	9	36	0.767471	16.0291	0	0	0	0	0	110	77	1.565	62.2	82	25.3958	200	6	7.7	88.5	209	101.16	109.74	56.8302	122.939	5.3	42.1	0.82
056302325002	1	48	1	3	1	3	1	0	0		2.4	1	8.12851	0	3	0	0	23.6965	0.7684	227.707	5.86656	16.5	9	0	NA	-8.564	0	0	0	0	0									8	92.1	235	93.42	72.57	81.5726	123.325	5.2	46.1	0.76
056302327002	0	61	1	1	1	0	0	0	0	2	4.14	1	8.17425	0	3	1.68304	0	16.4419	0.6102	159.279	3.2424	15.1	9	17	0.360989	10.1008	0	1	0	0	1	104	60	1.487	38.3	65	17.3212	30	2	7.3	94.1	138	89.1	79.65	56.8302	70.3612	4.9	42.3	1
056346101001	1	47	1	2	1	1	3	0	0	4	1.3	1	9.58096	1	4	2.18869	1	21.1756	0.9831	236.599	5.12904	13.5	9	39.5	2.07587	18.0473	0	0	0	1	0	125	85	1.625	47.6	74.6	18.026	360	4	7.5	83.1	209	112.5	257.535	36.3404	150.774	5.2	39.9	0.93
056346102001	0	54	1	1	1	0	0	0	0	6	0.35	0	8.92772	1	2	2.61736	0	16.0777	0.7006	193.687	3.76656	12.7	9	29.5	0.901637	11.2709	0	0	0	0	0	128	71	1.5	42.3	77.8	18.8	300	6	5.6	90.4	212	100.8	149.565	46.7786	114.047	5.3	39.3	1.06
056346102002	1	59	1	3	1	1	3	0	0	3	170.5	1	8.28963	0	3	1.95839	0	15.0694	0.9492	184.795	4.28232	12.3	9	35.5	0.387222	18.1271	0	0	0	0	0	110.5	68	1.6	51.7	77.2	20.1953	320	3	12.3	82.8	133	115.38	69.03	57.6034	110.954	5.9	39.7
056346106001	0	64	1	2	1	0	0	0	0	6	2.09	1	8.87029	1	4	2.35921	1	19.9711	0.7458	209.151	3.26424	11.6	4	28.5	0.63268	12.0803	0	0	0	0	0	116.5	69.5	1.502	48.3	78.4	21.4095	300	6	7.8	86.2	204	101.16	140.715	71.521	114.047	5.5	35.6
056346107002	0	46	1	3	1	0	0	0	0	5	51.6	1	7.80561	0	3	1.64424	1	13.8089	0.7232	173.97	3.0156	11.6	7	24	0.448845	14.5964	0	1	0	0	1	119.5	87	1.527	56.5	86.8	24.2309	360	5	11.2	80	364	89.46	54.87	45.2322	117.14	5.3	37.7
056346109001	1	57	1	1	1	3	3	0	0	5	0.82	0	8.20958	0	1	2.37898	0	19.9711	0.791	192.913	3.5028	13.5	9	40.5	0.399928	17.0241	0	0	0	0	0	107.5	74	1.49	51.7	82.6	23.2872	450	5	4.2	90.1	174	115.38	63.72	55.2838	125.258	5.1	40.9	0.88
056346109002	0	56	1	1	1	0	0	0	0	5	1.91	1	8.92179	1	4	2.87343	0	22.52	0.5989	248.584	3.3264	12.5	9	36	0.668942	12.5286	0	0	0	0	0	123	73	1.5	49.2	81.2	21.8667	350	5	8.6	96.8	257	115.2	130.095	63.789	163.532	5.3	38	0.85
056346111002	1	61	1	3	1	3	3	0	0	6	0.42	0	7.59796	0	1	2.25634	0	18.8507	0.7458	192.913	2.85768	13	9	37.5	0.210358	16.6198	0	0	0	0	0	120	66	1.54	47.6	72.4	20.0708	400	6	8	93	195	102.42	38.94	57.2168	129.511	5.1	40	1.02
056346112001	1	62	1	2	1	0	3	0	0	4	0.57	0	8.14681	0	1	1.88989	0	19.691	0.8701	182.475	4.3764	14.5	9	31.5	0.39086	16.6676	0	0	0	1	0	111	64	1.584	45.6	77.4	18.1742	360	4	6.2	93.3	185	90.72	76.11	56.057	122.939	5.3	43.6	0.97
056346113001	0	59	1	1	1	0	0	0	0	3	1.44	1	10.2148	1	4	1.91678	1	17.3662	0.7006	271.78	3.55992	13.1	9	26.5	2.93481	13.8253	0	1	0	0	0	128.5	71.5	1.554	53.5	91	22.154	350	3	6.7	86.3	184	123.66	441.615	51.8044	119.073	5.8	39.5	0.79
056346116001	0	57	1	1	1	0	0	0	0	5	1.08	1	9.63896	1	4	1.79656	1	20.8955	0.6554	278.739	4.05048	11.6	7	21.5	2.19695	11.9673	0	0	0	0	0	106	72.5	1.451	49.2	74.6	23.3685	300	5	4.5	88.8	150	109.44	280.545	43.2992	164.305	5.9	34.3	0.88
056346117001	1	48	1	3	1	0	3	0	0	6	0.74	0	8.05773	0	1	1.83857	0	15.0694	1.017	179.769	4.73928	13.9	9	35	0.527838	19.0365	0	0	0	0	0	103.5	48	1.573	55.8	75.5	22.5516	450	6	6.6	91.5	157	109.8	57.525	38.66	131.831	5.1	43
056346203002	0	54	1	3	0	0	0	0	0	7	0.76	0	8.60956	1	2	1.74906	0	15.3495	0.6893	189.047	3.48936	9.6	9	26	1.13391	14.8651	0	0	0	0	0	124	80.5	1.495	61.2	91.3	27.3822	280	7	5.7	66.6	196	102.42	107.085	38.66	134.15	4.8	31.8	0.95
056346206001	1	76	0	3	0	1	3	1	0	5	5.14	1	8.16392	0	3	1.5999	0	18.0104	0.904	145.748	4.7292	12	9	30	0.513707	18.7512	0	0	0	0	0	113	66.5	1.663	54.7	80.2	19.7789	340	5	4.3	94.1	144	108.72	64.605	41.3662	88.1448	5.1	36.4	1.18
056346208002	0	69	1	2	0	0	0	0	0	3.5	6.46	1	8.29262	0	3	1.64853	1	15.4055	0.7797	279.512	3.81024	12.7	4	19	0.315435	11.5254	0	1	0	1	1	110.5	65	1.453	49.1	91	23.2568	90	3.5	5.6	91	162	107.46	74.34	79.6396	186.728	5.4	38.4	1.16
056346212002	0	61	1	1	0	0	0	0	1	6	0.37	0	8.95831	1	2	1.7009	0	12.1003	0.6893	182.089	3.62544	12.3	9	20	1.00137	11.7585	0	0	0	0	0	112.5	69.5	1.485	47	81.2	21.313	180	6	4.8	92.2	155	103.32	150.45	47.5518	108.635	5.4	36.9	0.95
056346214002	1	67	1	1	0	1	3	0	0	8	40.3	1	8.41116	0	3	2.00179	0	13.2767	0.7684	168.944	3.71952	13.1	9	38.2	0.897956	19.0829	0	0	0	0	0	106	67	1.625	56.8	78.5	21.5101	330	8	8.6	94.6	146	100.62	89.385	34.794	117.14	5.2	41	1.42
056346218001	0	60	0	1	0	0	0	0	0	3	0.48	0	8.37628	0	1	1.27007	1	13.0807	0.7571	199.486	3.50616	11.7	9	16	0.404576	12.5977	0	0	0	0	0	122.5	71.5	1.477	51.6	82.8	23.6531	400	3	5.5	91.4	226	114.12	76.11	65.722	122.166	5.6	35
056346219001	1	57	1	3	0	1	3	1	0	6	0.59	0	8.00656	0	1	1.88458	0	18.1225	1.2543	144.975	5.25672	14.1	9	33.5	0.302522	17.7758	0	0	0	0	0	121	77.5	1.535	53.1	81.2	22.536	170	6	5.1	94.4	101	99.72	60.18	68.8148	68.4282	5	43.3	1.77
056346219002	0	55	1	2	0	0	0	0	0	6	0.56	0	8.899	1	2	2.4892	0	13.7529	0.6441	188.661	3.92448	11.8	9	26.5	0.655359	10.646	0	0	0	0	0	117	65.5	1.418	43.8	75.6	21.7832	290	6	4.6	91.6	162	108.9	134.52	63.4024	102.449	5.1	35.3
056346303001	0	45	1	4	0	3	0	0	0		0.65	0	8.25656	0	1	0	1	13.3048	0.6893	221.908	3.2676	11.2	9	0	NA	-12.61	0	0	0	0	0									3.3	89.2	180	100.08	76.995	54.124	152.32	5.1	33.1	0.8
056346307001	1	71	0	3	0	3	3	0	0	8	9.46	1	8.56548	1	3	0	0	12.8566	0.8023	224.228	2.49312	16.2	9	0	NA	-9.415	0	1	0	0	0								8	6.8	97.4	161	97.2	107.97	100.129	103.222	4.8	46	1.05
056346315001	0	49	1	3	0	3	0	0	0	8	0.57	0	8.92667	1	2	1.8569	0	19.579	0.7006	241.238	3.82704	13	9	30	1.06307	16.156	0	0	0	0	0	104.5	62.5	1.62	60	80	22.8624	300	8	4	94.3	178	104.4	144.255	50.258	165.851	5	38.5	0.78
056346316002	1	72	1	4	0	1	1	0	0		4.89	1	7.83295	0	3	0	0	34.1162	1.1639	225.774	5.30208	14.8	9	0	NA	-9.452	0	0	0	1	0									15.6	94.2	496	109.62	46.02	73.0674	145.748	5.8	42.9	1.56
056346317002	1	70	1	1	0	0	0	0	0	9	2.42	1	7.98631	0	3	0	0	14.5372	1.1752	270.62	6.43272	15	9	0	NA	-9.378	0	0	0	0	0								9	4.8	100.7	147	99.18	59.295	65.3354	201.419	5	43.8	1.07
056346318001	1	48	1	4	0	0	0	0	0	7	0.42	0	8.67607	1	2	2.18877	0	16.3298	0.8136	184.795	3.07776	15.2	9	49	0.924395	22.387	0	0	0	1	0	130.5	79	1.63	70	82	26.3465	600	7	4.9	96.1	173	105.12	111.51	51.8044	114.82	5	44.7
056346322001	0	65	0	2	0	0	0	0	0	6	0.9	0	7.8566	0	1	2.77624	0	7.42265	0.6667	199.872	3.01896	13	9	30	0.158961	10.806	0	0	0	1	0	103	52.5	1.5	42	75	18.6667	290	6	4.1	106.6	137	94.14	54.87	96.65	98.583	5.3	38.4	0.98
056346323001	1	60	1	4	0	1	1	0	0	9	0.62	0	8.08387	0	1	1.98318	0	11.8762	1.017	200.645	4.75104	18.3	9	37	0.386921	18.6569	0	0	0	0	0	132	68	1.57	56.3	85	22.8407	230	9	5.4	100.1	158	99	65.49	60.6962	130.671	4.9	51.6
056346323002	0	54	1	4	0	0	0	0	0	7	5.41	1	7.4705	0	3	2.23794	0	13.893	0.7684	196.779	3.34824	13.2	9	25	0.109507	11.171	0	0	0	1	0	119	67	1.46	44	70	20.6418	210	7	6.4	96.9	222	99.18	35.4	97.4232	93.9438	5.2	37.6
056346326002	0	48	1	4	0	2	0	0	0	8	1.67	1	8.41841	0	3	0	1	14.3131	0.6328	192.14	2.78544	14.2	7	0	NA	-12.721	0	0	0	0	0								8	8.5	100.7	252	108.9	83.19	54.5106	120.233	5.2	40.1	0.69
056346327001	0	56	1	1	0	0	0	0	0	7	1.55	1	9.08814	1	4	1.55208	0	13.8369	0.7006	237.759	4.4016	13.9	9	22	1.29185	14.1745	0	0	0	1	0	122	78	1.45	60.5	95	28.7753	250	7	5.5	88.8	203	106.38	166.38	53.7374	153.48	5.5	40.1	0.94
056604101001	1	50	1	3	1	0	0	0	0		0.66	0	8.54514	1	1	0	0	18.9628	0.9492	190.98	3.65736	16.7	9	0	NA	-8.638	0	0	0	0	0									7.9	94	233	109.62	93.81	51.4178	112.501	5.4	44
056604104001	1	79	1	1	1	3	3	0	0	7	1.37	1	8.0938	0	3	1.80434	0	18.9908	0.8249	207.604	4.3764	15.3	9	25	0.294009	13.8555	0	0	0	0	0	94.5	55	1.49	39.5	65.2	17.792	170	7	7.6	93	199	94.86	69.03	62.2426	126.418	5.6	41.6	1.02
056604105001	1	49	1	3	1	0	0	0	0	7	0.65	0	8.16601	0	1	1.94914	1	17.9264	0.7232	243.558	4.92576	17.2	9	35	0.583541	17.9566	0	0	0	1	0	121	65.5	1.508	54	77.5	23.746	450	7	5.5	93	230	94.68	74.34	45.6188	178.609	5.5	45.5	1.4
056604105002	0	49	1	2	1	0	0	0	0	7	2.29	1	8.08102	0	3	1.74149	1	20.0832	0.8814	165.851	7.08792	15	9	19	0.290221	10.9102	0	0	0	1	0	130	77.5	1.449	42.3	69	20.1467	110	7	6.3	89	143	96.12	67.26	67.655	86.985	5.9	40.2	1.58
056604114001	1	58	1	1	1	3	3	0	0	3	0.65	0	7.7077	0	1	1.68942	0	19.9151	0.9492	193.687	5.23824	16.9	9	31.5	0.216193	18.6455	0	0	0	1	0	115.5	62.5	1.553	56.8	78.9	23.5508	170	3	8.1	95	308	91.44	48.675	82.3458	95.8768	4.9	44.4	1.23
056604120001	0	52	1	3	1	3	0	1	0	4	3.74	1	8.62792	1	4	1.41227	0	13.0807	0.6667	215.723	4.116	15.5	9	18.5	0.659126	13.0995	0	0	0	0	0	104	65.5	1.48	52.5	85.5	23.9682	250	4	5.6	94	205	100.98	110.625	59.5364	125.258	5.1	41.1	0.83
056604122001	0	46	1	2	1	0	0	0	0	7	0.86	0	8.54258	1	1	1.29432	0	11.6522	0.6102	224.615	4.04376	11.7	9	21	0.60863	16.2247	0	0	0	0	0	124.5	66	1.69	55.9	89.1	19.5721	210	7	7.7	76	120	91.26	112.395	61.0828	150.774	4.6	31.6	1.12
056604129001	0	65	1	1	1	3	0	0	0	8	0.4	0	8.52534	1	1	1.63046	0	18.2905	0.5537	194.846	3.77664	13.9	9	16	0.420652	9.8132	0	0	0	1	0	100.5	64	1.4	42.4	78	21.6327	230	8	5.4	88	216	105.48	95.58	68.8148	97.0366	5.2	37.4	0.93
056604129002	1	76	1	1	1	3	3	0	0	10	0.9	0	8.58864	1	1	1.46577	0	17.4502	1.0283	170.877	6.45456	13.6	9	26	0.593682	17.7381	0	0	0	0	0	110	60	1.608	52.5	79.8	20.3043	280	10	6.6	106	170	108.36	99.12	54.5106	90.851	4.4	34.1	1.25
056604131001	1	70	1	3	1	3	0	0	0	5	3.83	1	8.77066	1	4	1.72931	1	20.8394	0.6215	174.357	7.5432	14	7	30	0.415731	17.348	0	0	0	0	0	123.5	72.5	1.65	47	76.2	17.2635	190	5	5.3	104	141	99.72	129.21	88.5314	42.9126	5.6	36.3	1.17
056604133001	1	56	1	1	1	3	3	0	0	5	1.71	1	8.12514	0	3	1.86873	0	16.666	0.7684	219.202	5.01312	15.6	9	40.5	0.498439	21.6725	0	1	0	1	0	118	51.5	1.645	67	95.2	24.7596	340	5	5.8	93	212	89.82	75.225	61.4694	144.588	5.9	41.4	0.99
056604134002	0	55	1	1	1	3	0	1	0	2	0.75	0	7.53012	0	1	1.64448	1	18.1785	0.5198	179.769	2.5368	14.9	9	22	0.227007	13.3781	0	0	0	1	0	91	60	1.511	52.8	89	23.1262	250	2	4.9	92	191	100.26	37.17	57.2168	108.248	5.2	40.6
056604136002	1	60	1	2	1	1	3	0	0	9	0.33	0	7.96913	0	1	1.6132	0	15.7416	0.7119	161.599	5.40624	17.1	9	32	0.549571	19.8363	0	0	0	1	0	125	75	1.572	62.3	91	25.2106	210	9	5.4	96	182	103.68	55.755	40.2064	114.434	5.8	44.7
056604137001	1	62	1	1	1	3	3	0	0	10	1.95	1	7.54586	0	3	1.12917	0	17.8984	0.8475	174.357	3.05256	15.9	9	22.2	0.275687	19.6604	0	0	0	0	0	95.5	58.5	1.622	59	77	22.4259	390	10	5.2	92	246	87.3	43.365	57.2168	116.753	5.8	41.9	1.14
056604201001	0	58	1	1	1	0	0	0	0	5	0.23	0	8.74835	1	2	1.89086	0	8.85116	0.678	235.053	3.10632	14.6	9	20	0.577519	10.5772	0	0	0	0	0	102	55	1.449	42.3	73.8	20.1467	270	5	4.5	93.5	293	101.7	123.9	62.6292	140.336	5.2	38.2	0.67
056604203002	1	75	1	1	1	3	3	0	0	7	0.69	0	8.32985	0	1	1.80021	0	13.921	0.9266	204.125	6.0144	16.4	9	30	0.236914	16.6647	0	0	0	0	0	105.5	59	1.589	47.8	74	18.9313	200	7	6.7	98.1	223	124.92	66.375	84.2788	98.9696	5.5	41.8	0.93
056604206001	0	60	1	1	1	0	0	1	0	6	0.32	0	7.90309	0	1	1.25276	0	16.9461	0.6102	200.259	3.39864	13.6	9	13	0.27424	10.3771	0	0	0	1	0	103.5	70.5	1.43	42.7	67	20.8812	100	6	6	90.8	226	91.26	59.295	64.5622	118.3	5.1	35.5	0.76
056604207001	0	75	1	1	1	3	0	0	0	4	0.39	0	8.641	1	2	2.02431	1	26.5535	0.9379	264.048	5.77248	14.3	4	24.5	0.6602	12.1029	0	0	0	0	0	116.5	70.5	1.47	52.3	88.2	24.2029	160	4	7.5	90.3	244	119.52	94.695	51.0312	175.903	5.5	37.9	1.1
056604211001	0	56	1	1	1	0	0	0	0	4	0.26	0	8.12837	0	1	0	0	17.9824	0.5537	230.027	3.12144	14.8	9	0	0.227967	9.8838	0	0	0	1	0	102	64	1.435	39.1	65	18.9877	210	4	6	91.7	279	106.38	63.72	76.1602	137.63	5.9	38	0.62
056604212001	1	57	1	1	1	2	1	0	0		1.4	1	8.02189	0	3	0	0	20.5033	0.8136	254.769	5.91192	16.8	9	0	NA	-8.897	0	1	0	1	0									8.6	91.4	274	111.06	54.87	75.387	155.027	5.7	43.2	0.69
056604213001	1	72	0	1	1	1	1	0	0	8	0.81	0	8.52021	1	1	1.42203	0	17.1981	1.0396	193.687	5.89008	14.8	9	27	1.15718	18.987	0	0	0	0	0	99	60	1.572	60.2	90	24.3608	270	8	5.2	96	196	85.86	116.82	38.66	122.166	5.6	35.9	1.12
056604216001	0	46	1	1	1	3	0	0	0	6	5.68	1	8.58433	1	3	1.90266	0	8.34698	0.7458	180.542	3.89256	14.4	9	30.5	1.05579	16.0302	0	1	0	0	0	110	60	1.468	67.2	97	31.1829	180	6	8	90.1	401	90.18	118.59	51.4178	98.1964	5.2	37
056604217001	1	57	1	1	1	1	1	1	0	4	0.43	0	8.64043	1	2	1.85515	0	14.5092	0.678	204.125	4.46544	12.7	9	34	0.450767	18.3274	0	0	0	1	0	109	56	1.61	51.8	75.8	19.9838	320	4	6.7	86.5	359	114.12	99.12	70.7478	105.542	5.8	34.3	0.75
056604220002	0	45	1	1	1	3	0	0	1	5	0.62	0	7.98991	0	1	2.4542	0	24.9289	1.13	208.764	6.43272	13.7	9	27.5	0.156618	11.2053	0	0	0	1	0	95.5	66.5	1.488	40.9	68	18.4721	200	5	6.9	92.5	217	117	50.445	88.5314	98.9696	5.3	35.6	1.39
056604221001	1	52	0	3	1	3	1	0	0		0.61	0	9.65965	1	2	0	0	13.6969	0.8814	210.31	4.26384	15.4	9	0	NA	-8.712	0	0	1	0	0									8.3	100.8	276	120.06	261.075	36.3404	107.861	5.5	39.9	1
056604222001	0	60	1	2	1	0	0	0	0	8	0.55	0	8.54716	1	1	1.81412	0	13.893	0.8362	238.146	3.3012	13.7	9	19	0.355156	10.4734	0	0	0	1	0	121.5	79.5	1.439	42.7	78.4	20.6208	250	8	6.6	86.6	258	113.04	91.155	76.1602	133.764	5.6	37	0.76
056604223002	1	47	1	3	1	3	3	0	0	6	0.5	0	8.37713	0	1	1.94005	0	22.548	0.7232	238.146	3.77664	17.2	9	40	0.492078	20.618	0	0	0	1	0	117	60.5	1.647	59.7	78.5	22.0083	550	6	6.1	92.7	302	96.3	90.27	66.4952	141.882	5.6	42.7	0.67
056604301002	1	61	1	2	0	3	1	0	1	8	2.1	1	7.49449	0	3	2.07107	0	17.1421	0.8475	161.599	3.80856	16.5	9	35.5	0.253159	17.1409	0	0	0	1	0	117	75	1.54	50.3	74.5	21.2093	200	8	4	99.7	198	94.5	38.055	49.0982	97.8098	5.7	52	0.76
056604302001	1	66	1	1	0	3	3	0	0	7	0.5	0	7.97441	0	1	1.90089	0	18.7107	0.7684	196.779	6.58224	13.7	9	32	0.190297	16.8342	0	0	0	1	0	110.5	58	1.516	51	77.5	22.1907	300	7	5.3	96.8	190	102.6	56.64	100.129	90.0778	4.9	42.3	1.05
056604303001	0	59	1	1	0	0	0	0	0	8	0.22	0	8.44343	0	1	2.02866	0	10.5878	0.4972	219.589	4.15968	13.6	9	19	0.308191	9.3658	0	0	0	0	0	104	56.5	1.415	38.1	66.5	19.0288	240	8	5.1	94.6	215	112.86	82.305	71.9076	138.403	6.1	42.4
056604303002	1	67	1	1	0	1	1	0	0	5	0.82	0	8.33617	0	1	1.7466	0	17.1701	0.9831	171.264	5.04168	13.5	9	31	0.635182	17.7488	0	0	0	0	0	119.5	76.5	1.54	54.6	88.8	23.0224	330	5	8.2	70.4	207	104.76	79.65	44.459	111.341	5.4	43	1.4
056604305001	0	54	1	1	0	3	0	0	0	6	16.37	1	8.19337	0	3	0	0	9.2433	0.5763	225.001	2.91816	16.5	9	0	NA	-12.943	0	0	0	0	0								6	4.5	96.3	90	86.04	84.075	51.0312	143.042	5.3	52	0.6
056604305002	1	62	1	2	0	3	3	0	0	8	2.41	1	9.07821	1	4	1.72816	0	13.865	0.7232	211.084	7.09968	20.6	9	33	1.64717	19.0954	0	0	0	0	0	114.5	67.5	1.571	58.9	91.2	23.8651	300	8	6.5	93.6	123	104.22	168.15	38.2734	130.671	5.7	63	0.76
056604311001	0	47	1	1	0	0	0	0	0		1.75	1	7.96521	0	3	0	0	19.0748	0.678	167.398	3.51456	14.8	9	0	NA	-12.684	0	0	0	1	0									7.7	92.5	197	104.94	54.87	66.1086	93.9438	5.9	45.1	1.01
056604311002	1	50	1	2	0	3	0	0	0	9	0.5	0	8.20841	0	1	1.89667	0	13.893	0.9266	216.883	5.80104	15.6	9	38	0.382308	20.0351	0	0	0	0	0	115.5	62	1.556	62.3	90.2	25.7317	420	9	7.5	98.1	236	106.38	69.03	72.2942	127.191	5.4	48.6	0.82
056604312001	1	48	1	2	0	3	3	0	0	5	0.47	0	8.3593	0	1	2.06409	0	20.2232	0.904	174.743	4.10256	15	9	44	0.903885	21.3169	0	0	0	0	0	121	69	1.631	64.4	86.4	24.2091	300	5	8.8	85	310	98.46	86.73	37.8868	111.727	5.6	47.4	0.72
056604312002	0	48	1	3	0	0	0	0	0	7	1.62	1	9.50521	1	4	1.7931	0	18.0104	0.7119	209.151	6.13704	16.3	9	30	2.94623	16.7308	0	0	0	1	0	133	78.5	1.544	67	95.4	28.1048	280	7	7.6	98.1	142	116.28	230.985	34.0208	120.619	5.4	48.7	0.71
056604313002	0	65	1	1	0	3	0	0	0	5	3.97	1	8.06552	0	3	1.84485	0	18.2345	0.6554	215.723	5.77248	21.3	9	20	0.28974	10.841	0	0	0	0	0	127	70	1.469	43.9	85	20.3433	160	5	4.8	96.3	156	99.9	63.72	65.722	126.032	5.2	67	0.98
056604314001	0	53	0	1	0	0	0	0	0	6	3.18	1	8.48668	1	3	0	0	8.23494	0.4972	178.996	3.57672	11.9	9	0	NA	-12.906	0	0	0	0	0								6	4.2	84.6	55	92.88	104.43	43.6858	112.887	5.6	14.1	0.96
056604317001	1	46	1	4	0	3	3	0	0	6	0.78	0	8.79333	1	2	2.31599	0	13.865	0.904	126.418	6.27984	14	9	43	1.06957	18.5666	0	0	0	0	0	114	69	1.634	49.6	71.2	18.5771	500	6	6.7	70.7	204	94.86	138.945	39.4332	51.8044	4.7	44.7	1.05
056604320002	1	62	1	1	0	1	3	0	0	4	0.47	0	8.7004	1	2	1.32315	1	20.9795	0.9153	152.32	5.58768	15.6	9	20	0.792574	15.1155	0	0	0	1	0	108	61	1.466	44.1	73.6	20.5197	170	4	3.9	99.1	168	111.24	107.97	40.9796	79.6396	5.8	47.1	0.91
056604324001	0	45	1	1	0	0	0	0	0	6	0.73	0	8.42685	0	1	1.98121	0	12.6325	0.678	170.877	3.75312	11	9	26	0.65877	13.1233	0	0	0	1	0	111	75	1.449	53	87.6	25.2429	370	6	5.9	64.3	211	96.48	94.695	52.5776	102.062	5.5	34.4	1
056604325002	1	50	1	3	0	0	0	0	0	8	1.07	1	8.70204	1	4	2.26845	0	17.6183	0.6441	304.641	3.90936	14.9	9	42.5	0.697912	18.7353	0	0	0	0	0	132.5	82	1.568	54.9	82.5	22.3296	640	8	5.6	92.8	184	106.2	113.28	56.8302	213.017	5.9	45.6	0.99
056604326001	0	69	1	1	0	0	0	0	0	7	0.39	0	7.89383	0	1	1.77819	0	24.5368	0.7232	191.754	4.2504	14.1	9	17	0.220088	9.5603	0	1	0	0	0	123	70	1.392	42.3	75	21.8304	200	7	4	99.9	213	108.18	49.56	68.4282	100.129	5.8	42.7	0.97
056604328001	1	48	1	3	0	3	3	0	0	7	0.58	0	7.99524	0	1	1.82129	0	25.7412	0.9492	193.3	6.2916	18.7	9	40	0.487521	21.9624	0	0	0	0	0	115.5	76	1.63	67.8	92.2	25.5185	400	7	7.5	101.9	232	104.76	56.64	48.325	121.779	5.3	57.1	0.94
056604329001	1	50	1	2	0	3	3	0	0	6	15.16	1	9.15357	1	4	2.05801	0	12.4084	0.8701	180.156	5.30208	15.6	9	39	2.0438	18.9503	0	1	0	0	0	104	67.5	1.543	57.4	87.5	24.109	450	6	6	90.6	168	118.62	159.3	28.995	102.062	5.7	46.4	0.91
056604329002	0	46	1	3	0	3	0	0	0		0.28	0	8.74303	1	2	0	0	11.5961	0.6667	135.31	2.82912	10.1	9	0	NA	-12.647	0	0	0	0	0									7.6	73.3	286	101.16	123.9	37.8868	66.8818	5.7	31.8	0.66
056604332002	1	48	1	3	0	3	3	0	0	6	0.53	0	8.28806	0	1	1.47705	0	19.635	1.0396	276.419	4.36464	14.7	9	26	0.501766	17.6026	0	0	0	0	0	104	65	1.54	50.2	73	21.1671	300	6	4.6	89.5	176	115.2	69.03	44.8456	221.135	6.3	44.2
057457101002	1	58	1	1	1	3	3	0	0	6	0.44	0	7.85654	0	1	1.84313	1	12.2684	0.9266	206.444	4.7124	15.9	9	34	0.214106	18.4469	0	0	0	1	0	118	63.5	1.612	52.5	75.2	20.2036	170	6	5	98.2	300	104.22	49.56	75.387	136.47	5.7	50.3	1.11
057457102001	0	67	0	1	1	0	0	0	0	4	0.63	0	8.37448	0	1	2.0741	0	10.6438	0.678	152.707	4.16808	10.5	9	23.2	0.412626	11.1856	0	0	0	1	0	112	59	1.546	41.8	88.4	17.4887	270	4	5.9	93.3	255	104.22	83.19	54.5106	93.9438	5.5	34.4	0.99
057457103002	0	50	1	4	1	0	0	0	0	5	0.46	0	8.38725	0	1	2.14817	0	13.5288	0.678	173.583	4.03704	12.3	9	28.5	0.482899	13.2671	0	0	0	0	0	106	63.5	1.514	51.1	88.8	22.293	330	5	7.1	86.8	305	94.5	92.925	64.9488	108.248	5.8	40.1	0.91
057457104001	0	61	1	1	1	0	0	0	0	8	1.61	1	7.92207	0	3	1.75847	0	24.5088	0.6102	159.279	2.85768	11.4	9	20	0.215747	11.3735	0	0	0	0	0	91	53	1.44	47.5	79.8	22.907	170	8	6.2	94.4	212	103.86	53.1	81.186	84.2788	5.7	35.7	0.8
057457105002	1	56	1	1	1	3	3	0	0	5	3.06	1	8.60573	1	4	2.36483	0	16.75	0.8701	196.393	4.66872	13.1	9	40.2	0.630191	16.9991	0	0	0	1	0	112	64	1.578	46.5	78.8	18.6741	410	5	6.8	90.1	291	86.94	125.67	58.7632	103.609	5.5	42.5
057457109002	0	56	1	1	1	3	0	0	0	6	0.65	0	8.82359	1	2	1.45077	0	23.4164	0.6667	158.119	4.6536	11.9	9	20.2	0.827265	13.9236	0	0	0	1	0	119.5	72.5	1.45	59.2	102.2	28.157	230	6	8.2	86.6	350	117.18	115.935	57.2168	93.1706	5.6	38.9
057457112001	1	68	0	1	1	3	3	0	0	4	0.83	0	7.67263	0	1	2.19591	0	11.4561	0.9153	127.578	3.87072	14.9	9	38	0.241745	17.3049	0	0	0	0	0	93	53	1.612	48.5	66.5	18.6643	140	4	6.2	93.2	286	91.62	46.905	58.3766	73.454	5	45.8	1.14
057457117001	1	69	1	2	1	3	3	0	0	8	3.53	1	9.01358	1	4	2.04974	1	9.29932	0.7684	205.671	6.10512	14.1	9	37.5	0.551903	18.295	0	1	0	0	0	124.5	70.5	1.616	53.6	84.4	20.5249	140	8	5.4	95.4	383	112.5	146.025	87.7582	105.155	5.2	44.1	1.08
057457120001	0	61	1	1	1	0	0	0	0	6	1.02	1	8.92217	1	4	2.01982	0	20.3913	0.5311	152.32	4.6032	11.9	9	27	0.699196	13.3675	0	0	0	0	0	112.5	76	1.455	57	86	26.9246	280	6	8.5	88.7	311	122.76	122.13	68.4282	76.9334	5	39.1	0.85
057457121001	1	45	1	1	1	0	3	0	0	6	1.42	1	8.44024	0	3	1.83989	0	14.7333	0.8475	146.908	4.36296	13.8	9	37.8	0.633223	20.5447	0	0	0	0	0	113	65	1.617	60.6	96.4	23.1768	300	6	6.3	87.2	344	112.5	82.305	48.7116	88.918	5.5	44	0.79
057457121002	0	48	1	3	1	0	0	0	0	3	1.03	1	8.06485	0	3	1.94039	0	17.5623	0.7232	170.877	4.85352	12.1	9	24.2	0.402592	12.4717	0	0	0	1	0	125	68.5	1.458	49.7	86.8	23.3798	290	3	6.3	88.7	330	88.74	71.685	60.6962	110.181	4.8	39	0.84
057457125001	1	52	1	3	1	3	3	0	1	6	0.58	0	8.69052	1	2	1.7831	0	11.8482	0.7684	159.666	3.42384	13	9	32.5	0.726384	18.2267	0	0	0	0	0	81.5	46	1.632	49.1	84.6	18.4349	420	6	5.5	96.9	293	99.54	119.475	49.4848	97.8098	5.5	41.3
057457126002	0	54	1	1	1	0	0	0	0	3	0.54	0	7.98382	0	1	1.94342	0	13.0807	0.7345	172.037	3.21216	12.6	9	28	0.405356	14.4076	0	0	0	1	0	107	70	1.528	57	80.2	24.4134	240	3	6.5	87.9	316	88.38	66.375	61.0828	110.568	5.5	39.5
057457204001	1	52	1	1	1	0	3	0	0	7	2.28	1	7.61746	0	3	1.68752	0	23.1643	0.8362	166.238	4.0992	15.2	9	28	0.257344	16.5924	0	0	0	0	0	107	67.5	1.546	45.4	65.3	18.9949	480	7	7.2	89.8	351	93.78	43.365	49.4848	119.073	5	36.7	0.85
057457204002	0	46	1	1	1	0	0	1	0	6	0.32	0	7.83074	0	1	1.68066	1	14.061	0.5989	150.001	3.46416	9.7	4	23	0.260534	13.6851	0	0	0	0	0	100.5	56	1.523	52	76.5	22.4183	340	6	6.4	71.1	244	93.24	53.985	70.7478	90.0778	4.7	26.7
057457206001	0	68	1	1	1	0	0	0	0	8	0.38	0	8.6149	1	2	1.44723	0	9.13126	0.4746	163.532	2.20752	12.7	9	13	0.408692	8.9827	0	0	0	1	0	102.5	59	1.45	35.9	68.5	17.0749	30	8	5.3	69.9	168	117.54	93.81	56.8302	103.222	5.6	33.5	0.98
057457208001	1	64	1	2	1	0	3	0	0	3	0.48	0	9.99481	1	2	1.72448	1	14.4532	1.2543	239.692	4.86528	14.8	7	33.5	2.57395	19.4261	0	0	0	0	1	122	73.5	1.598	59.5	88.6	23.3004	300	3	8.8	84.6	102	162.36	269.925	39.0466	150.001	5.9	34.4
057457209001	1	53	1	2	1	0	3	1	0	6	62.1	1	8.64888	1	4	0.735786	1	10.9239	0.6328	160.826	3.47424	13.5	4	12	0.689728	16.3091	0	0	0	0	0	100.5	63	1.532	44.9	75	19.1306	330	6	11.1	76.9	180	117.18	97.35	41.3662	109.021	5.8	33.3	1.23
057457214001	1	45	1	3	1	0	3	0	0	7	3.17	1	7.95916	0	3	1.93754	0	21.5677	0.7458	199.486	4.02192	14.1	9	38	0.219245	19.6125	0	0	0	0	0	104.5	49	1.685	52	74.5	18.3149	450	7	8.9	69.1	155	89.82	63.72	89.6912	117.913	5.5	34.6	1.07
057457214002	0	51	1	1	1	0	0	0	0	6	0.42	0	7.75126	0	1	1.99478	0	17.2822	0.7232	158.119	3.95304	18.2	9	22	0.23663	11.0288	0	0	0	0	0	109.5	51.5	1.467	42.3	69.2	19.6553	370	6	6.9	91.1	156	92.16	50.445	61.4694	104.769	4.8	41.8	0.92
057457217002	0	67	1	2	1	0	0	0	0	3	1.36	1	8.50203	1	3	1.65458	0	13.1367	0.8814	178.223	4.75608	15.5	9	15.2	0.415829	9.1866	0	1	0	1	0	98.5	63	1.37	41.2	85.8	21.9511	260	3	6.5	89.4	123	123.66	79.65	57.6034	125.258	5	36.4
057457218002	1	70	1	2	1	0	0	0	0	5	1.56	1	7.90194	0	3	0	1	10.8679	0.9831	144.202	4.60656	13.7	4	0	0.312965	15.2175	0	0	0	0	0	106	57	1.505	44	73.8	19.4258	290	5	6.4	87.1	189	93.96	57.525	53.7374	93.9438	5	31.8	1.69
057457301002	1	67	1	1	1	0	3	1	0	8	1.16	1	7.76196	0	3	2.25293	0	24.1446	0.7345	154.64	4.10592	13.3	9	44.6	0.178048	19.7964	0	0	0	0	0	119.5	74.5	1.652	59	94.8	21.6188	290	8	2	101.9	124	108.36	43.365	86.985	76.5468	5.4	44.8
057457302001	0	48	1	1	1	0	0	0	0	7	0.48	0	9.38277	1	2	1.6125	0	14.7333	0.6667	184.408	3.95976	14.8	9	27	2.34305	16.7442	0	0	0	0	0	137	75	1.52	68.4	92.4	29.6053	200	7	10.3	99.3	344	115.74	205.32	39.4332	115.98	4.5	48.9
057457305001	1	53	1	2	1	3	0	0	0	7	0.35	0	7.98688	0	1	1.68236	0	25.6292	0.9944	184.022	3.95976	14.1	9	34	0.433656	20.2097	0	0	0	1	0	103	52.5	1.635	59.4	75.2	22.2204	490	7	5.6	99.9	218	91.08	64.605	54.124	140.336	5.5	45.7	1.15
057457306001	1	53	0	2	1	3	3	0	0	4	0.1	0	8.38501	0	1	2.50544	0	16.2458	0.7006	164.305	4.78128	13.7	9	38	0.253423	15.167	0	1	0	1	1	105.5	66	1.492	41.2	66.5	18.508	230	4	7.9	98.5	300	111.24	78.765	85.8252	77.7066	5.4	45
057457308001	0	70	0	1	1	3	0	0	0	4	0.15	0	8.66755	1	2	2.15776	1	14.8733	0.4859	218.816	2.25456	13.9	9	21.9	0.32878	10.1494	0	0	0	0	0	128	69	1.492	40	86.4	17.9689	200	4	5.7	97.9	201	109.44	106.2	86.5984	128.738	5.9	46.2	0.8
057457309001	1	69	1	2	1	1	3	0	0	7	0.74	0	8.68306	1	2	1.59657	0	14.4812	0.9266	191.367	5.62296	15.7	9	28	0.751041	17.5376	0	1	0	0	0	114	72.5	1.538	54	86.5	22.8287	240	7	8.4	91.5	296	117	100.89	47.1652	127.578	5.8	51.8	1.25
057457310001	1	66	1	1	1	3	1	0	0	8	0.17	0	7.71483	0	1	1.98168	0	21.0355	0.5198	153.48	3.90264	13.5	9	31.2	0.236143	15.7442	0	1	0	1	0	116.5	69.5	1.544	43.8	85.4	18.373	310	8	7.2	97.5	242	84.42	53.1	63.789	87.3716	4.9	46.6	1.07
057457313001	1	66	1	1	1	0	0	0	0	8	0.4	0	7.7164	0	1	2.09338	1	20.2512	0.8475	190.207	3.53304	14.3	4	37.8	0.248148	18.0569	0	0	0	0	0	102	59	1.596	52.9	84.8	20.7678	490	8	4.7	98.5	271	97.56	46.02	61.4694	128.738	5.4	47.8	1.05
057457313002	0	63	1	1	1	0	0	0	1	8	0.7	0	8.09652	0	1	2.37291	0	27.1137	0.7458	197.939	3.78672	13.7	9	19.6	0.189173	8.2599	0	0	0	1	0	106	59.5	1.385	34.8	75.6	18.1418	270	8	6.7	98	190	100.26	65.49	86.985	120.233	5.3	45.1	1.01
057457317002	0	45	1	1	1	0	0	0	0	6	1.43	1	8.72642	1	4	1.79109	1	10.6438	0.6554	193.3	2.82408	13.6	7	26.9	0.718203	15.0188	0	0	0	1	0	124.5	65	1.554	57	85.5	23.6033	250	6	6.6	95.4	258	102.42	120.36	61.4694	119.846	5.5	45.7
057457318001	1	55	1	1	1	3	1	0	0		0.4	0	9.00528	1	2	0	0	18.4306	0.9605	187.888	4.39992	15.1	9	0	NA	-8.823	0	0	0	0	0									5.8	96.5	298	97.92	166.38	57.6034	115.98	5.1	49.9	0.97
057457318002	0	55	1	1	1	3	0	0	0	6	2.46	1	8.7905	1	4	1.80571	0	15.9377	0.565	199.486	3.56496	11.4	9	22.8	0.777882	12.6266	0	0	0	1	0	103.5	63	1.457	51.9	85.6	24.4483	230	6	5.6	94.9	186	102.42	128.325	58.7632	119.846	5.1	37.9	0.75
057457320002	1	62	1	1	1	3	0	0	0	8	1.22	1	7.83843	0	3	1.77968	0	12.9966	0.7684	140.722	3.94968	11	9	30	0.2549	16.857	0	0	0	0	0	136	60.5	1.553	48.3	73.1	20.0265	270	8	7	74.6	227	98.82	51.33	62.6292	62.2426	4.7	39.7	1.07
057457321001	1	53	1	1	1	0	0	0		5	0.04	0	8.80205	1	2	2.52668	1	10.2517	0.5989	194.46	3.92448	13.9	7	39.2	0.709234	15.5144	0	0	0	0	0	136	75.5	1.492	43	82.4	19.3166	440	5	5.7	97.9	201	116.46	114.165	46.392	117.913	5.6	46.2
057457322001	0	68	1	1	1	0	0	0	0	6	0.58	0	8.35472	0	1	2.08675	1	20.8394	0.7797	168.558	3.44232	11.6	4	21	0.42673	10.0635	0	0	0	0	0	101	53	1.45	41.5	75.3	19.7384	220	6	6.4	98.6	223	97.02	87.615	58.7632	96.65	5.7	40.2
057457323002	0	69	1	1	1	0	0	0	0	8	1.63	1	8.79795	1	4	1.84811	1	13.865	0.5424	175.13	3.55488	13.3	7	18	0.655636	9.7397	0	0	0	0	0	112.5	62.5	1.425	41.4	79.1	20.3878	70	8	4.2	88.9	189	107.64	123.015	54.5106	107.475	5.7	46.2	0.85
057457325002	0	68	1	1	1	0	0	0	0	2	0.34	0	9.32244	1	2	2.22839	0	9.10325	0.7571	232.733	3.22728	15.5	9	24	1.09752	10.7701	0	1	0	1	0	121.5	58.5	1.498	42.5	69.3	18.9394	180	2	9.6	100.4	266	94.68	236.295	61.0828	140.336	5.4	50.9
057457326002	1	84	1	1	1	0	3	0	1	3	0.94	0	8.34483	0	1	1.43321	0	13.3888	0.9492	172.424	4.22184	15.5	9	23.6	0.575725	16.4665	0	0	0	0	1	119.5	57.5	1.506	53.1	83.6	23.4123	370	3	7	97.4	198	93.24	90.27	55.2838	108.248	5.5	52.1	1.23
057457328001	1	61	1	2	1	0	1	0	1	6	4.58	1	8.16829	0	3	1.85536	1	8.73912	0.9153	191.754	5.25672	14.1	7	32.1	0.380107	17.3012	0	1	0	1	1	106	66	1.564	49.8	82.4	20.359	120	6	8.9	95.3	279	93.78	75.225	63.0158	125.645	5.6	45.7	1.17
057457328002	0	60	1	1	1	3	0	0	0	3	3.4	1	8.71226	1	4	2.00773	1	17.8984	0.5763	151.161	3.50952	12.5	9	22.8	1.08797	11.3561	0	0	0	1	0	106.5	70	1.379	50.6	99.8	26.6086	290	3	9.2	88	232	100.98	120.36	40.593	92.3974	5.7	41.9	1.02
057457330001	0	68	1	1	1	0	0	0	0	5	2.19	1	7.83074	0	3	1.53876	1	25.9373	0.6893	181.315	3.17688	12.9	2	19	0.248521	12.3476	0	0	0	1	0	124	76.5	1.438	54	93.2	26.1142	180	5	7.9	99.1	263	93.24	53.985	81.5726	106.702	5.2	42.8
057457330002	1	70	1	2	1	0	0	0	0	5	0.35	0	8.1371	0	1	1.82854	0	15.6296	0.904	178.996	3.94632	14.3	9	34	0.399205	18.5941	0	0	0	1	0	111	64	1.642	53.9	79.3	19.9914	240	5	9.7	95.1	224	90.9	75.225	61.856	120.233	5.4	47.6	1.13
057457331002	1	68	1	1	1	3	3	0	0	3	0.6	0	8.60196	1	2	1.99252	1	18.5986	0.9153	206.444	4.31928	15.1	4	33.2	0.474541	16.6623	0	0	0	0	0	121	79.5	1.579	47	86.4	18.851	190	3	6.5	97	201	105.12	103.545	64.9488	139.176	5.2	49.7	1.08
057457335001	0	70	0	1	1	0	0	0	0	3	1.36	1	8.89682	1	4	1.93842	0	24.9009	0.9831	193.3	4.3596	13.3	9	25	0.794731	12.8971	0	0	0	1	0	124.5	82	1.462	55.9	92.8	26.1527	200	3	6.1	97.1	212	111.6	130.98	63.0158	128.738	5.5	44.4	1.18
057633101001	1	51	1	1	1	0	3	0	0	10	4.04	1	9.17131	1	4	0	0	9.01922	0.7571	163.145	5.6952		9	0	NA	-8.675	0	0	0	0	0								10				126.36	152.22	32.0878	90.851	5.5	30.4	1.02
057633206002	0	80	1	1	1	0	0	0	0	2	1.99	1	10.0393	1	4	0	1	21.0915	0.8475	337.115	4.91568		8	0	NA	-13.905	0	0	0	0	0								2				105.66	433.65	28.6084	185.955	5.3	30.4	0.58
057633208001	0	60	0	1	1	1	0	0	0	5	3.02	1	8.42139	0	3	0	1	12.0723	0.8023	165.078	4.69056		3	0	NA	-13.165	0	0	0	0	0								5				66.24	137.175	45.2322	87.7582	4.5	30.4	1.14
057633230002	1	78	1	1	1	3	0	0	0	3	31.08	1	8.89234	1	4	0	0	14.7333	0.791	150.001	3.612		9	0	NA	-9.674	0	0	0	1	0								3				109.62	132.75	44.0724	84.6654	4.5	30.4	1.43
057633302001	0	59	0	1	1	0	0	0	0	7	0.27	0	8.86	1	2	0	0	18.7667	0.7006	124.099	3.61872		9	0	NA	-13.128	0	0	0	0	0								7				171.18	82.305	41.7528	71.521	5.1	30.4	0.85
057633305001	1	49	1	1	1	1	0	0	0	8	1.4	1	9.49588	1	4	0	0	9.91554	0.8588	264.821	4.53768		9	0	NA	-8.601	0	0	0	0	0								8				104.4	254.88	39.8198	180.156	5.1	30.4	0.71
057633308001	0	62	0	1	1	0	0	0	0	8	0.89	0	9.32281	1	2	0	1	19.8031	1.0283	218.816	4.84848		3	0	NA	-13.239	0	0	0	1	0								8				127.08	176.115	41.7528	142.655	5.2	30.4	1.1
057633311001	0	50	0	1	1	0	0	0	0	8	8.77	1	8.66079	1	4	0	1	6.97449	0.565	154.253	4.0404		8	0	NA	-12.795	0	1	0	0	0								8				98.82	116.82	35.5672	98.583	5.2	30.4	0.68
057633313001	0	49	1	2	1	0	0	0	0	6	1.91	1	8.14256	0	3	0	1	11.5121	0.7119	157.346	3.44064		6	0	NA	-12.758	0	0	0	1	0								6				93.6	73.455	40.2064	106.702	4.8	30.4	0.83
057633313002	1	55	1	1	1	1	0	0	0	3	0.83	0	8.59796	1	1	0	0	15.2374	0.904	192.913	5.17944		9	0	NA	-8.823	0	0	0	0	0								3				62.82	172.575	30.928	134.537	5.1	30.4	0.98
057633314002	0	62	1	1	1	0	0	0	0	3	1.49	1	9.38191	1	4	0	1	14.9013	0.678	177.836	3.1164		3	0	NA	-13.239	0	1	0	0	1								3				108.18	219.48	30.928	111.341	4.7	30.4	0.95
057633315001	1	57	1	1	1	1	0	0	0	6	0.74	0	8.51495	1	1	0	1	11.6522	0.7345	204.511	5.22312		6	0	NA	-8.897	0	1	0	0	0								6				78.84	126.555	52.191	132.99	5	30.4	0.74
057633317001	0	62	1	1	1	0	0	0	0	10	0.59	0	8.64863	1	2	0	1	14.3971	0.678	203.352	2.99712		8	0	NA	-13.239	0	0	0	0	0								10				113.04	100.89	73.454	119.846	5.3	30.4	0.93
057633318001	0	66	0	1	1	0	0	0	0	9	3.77	1	9.72017	1	4	0	1	11.204	0.5989	143.042	4.18488		6	0	NA	-13.387	0	0	0	1	0								9				112.32	296.475	22.0362	66.4952	5	30.4	0.93
057633320002	0	46	1	1	1	0	0	0	0	8	0.39	0	8.36811	0	1	0	0	15.8257	0.6893	151.161	2.84256		9	0	NA	-12.647	0	0	0	0	0								8				152.1	56.64	66.1086	77.32	4.9	30.4	0.83
057633321001	0	59	0	1	1	0	0	0	0	3	0.48	0	8.79647	1	2	0	1	15.1814	0.6215	165.465	3.85224		8	0	NA	-13.128	0	0	0	0	0								3				89.46	147.795	42.526	94.717	5.4	30.4	0.76
057633322001	0	77	1	1	1	0	0	1	0	3	33.39	1	9.22088	1	4	0	0	11.3441	0.5763	119.846	3.56832		9	0	NA	-13.794	0	0	0	0	0								3				142.74	141.6	24.7424	66.8818	5.3	30.4	1.27
058202102002	1	51	1	2	0	3	0	0	0	5	2.65	1	8.9273	1	4	2.23979	0	21.3996	0.9153	197.166	6.5856	14	9	43.1	1.36151	19.2429	0	0	0	0	0	118.5	85.5	1.572	57.5	76.8	23.2682	350	5	5.57	98.4	145	85.14	177	47.5518	110.954	5.4	40.6	1
058202104001	1	66	1	1	0	1	3	0	0	3	18.73	1	8.55821	1	3	1.81399	0	20.4753	0.9718	144.202	5.01984	10.8	9	38.1	1.26109	21.0034	0	0	0	1	0	105.5	67	1.691	62.9	81.2	21.997	220	3	4.19	90.8	117	100.62	103.545	30.5414	92.3974	5.2	32.3	1.21
058202104002	0	63	1	1	0	1	0	0	0	8	2.1	1	9.3311	1	4	2.56933	0	19.9151	0.8475	169.331	5.1744	11.4	9	36.2	1.58327	14.0893	0	0	0	0	0	124	67.5	1.542	56.3	82.1	23.6777	250	8	3.79	90.6	111	109.44	206.205	47.5518	75.0004	5.3	33.8	1.18
058202105001	1	47	1	2	0	3	3	0	0	3	0.31	0	8.29016	0	1	1.82165	0	20.1952	0.8249	147.295	3.71448	15.2	9	35	0.714107	19.2134	0	0	0	1	0	107.5	68	1.55	57.8	87	24.0583	340	3	5.35	98.9	205	103.5	76.995	40.2064	95.8768	5.5	43.8	0.95
058202105002	0	45	1	3	0	0	0	0	0	8	0.44	0	8.09802	0	1	1.76465	1	14.3691	0.8927	210.31	3.52968	12.9	7	25	0.356842	14.1671	0	0	0	1	0	103.5	64	1.57	51.7	70	20.9745	270	8	4.93	95.9	99	92.88	70.8	65.3354	132.604	5.3	37.4
058202106001	1	55	1	4	0	0	0	1	0	8	1.86	1	8.78789	1	4	2.41161	0	14.1451	1.0848	183.248	5.97408	14.6	9	52.5	1.6184	21.7697	0	0	0	0	0	119.5	82	1.638	67.7	92.1	25.2325	490	8	4.55	91.5	103	113.94	115.05	29.3816	128.738	5.9	43.8	1.07
058202106002	0	60	1	2	0	0	0	0	0	8	0.24	0	9.09013	1	2	0	1	13.4168	0.5989	252.063	3.26928	13.2	4	0	NA	-13.165	0	0	0	1	0								8	5.9	73.2	185	122.94	144.255	72.2942	152.32	6.3	40.2	0.77
058202109002	0	56	1	3	0	0	0	0	0	5	0.52	0	8.12077	0	1	0	0	26.4134	0.6328	222.295	3.70608	12.3	9	0	NA	-13.017	0	0	0	0	0								5	5.52	93.5	128	92.7	72.57	90.851	128.738	5	35.2	0.79
058202110001	1	49	1	1	0	0	0	0	0	4	0.62	0	9.30787	1	2	2.12021	0	16.778	0.7119	166.238	2.9736	14.2	9	41.5	1.76146	19.5735	0	0	0	0	0	107	70.5	1.605	57	84.3	22.1271	380	4	4.73	92.8	123	91.26	241.605	48.7116	72.6808	5.3	41.2
058202110002	0	48	1	4	0	0	0	0	0	6	1.97	1	7.95849	0	3	2.43568	0	11.4001	0.5311	165.078	2.6544	12.2	9	35	0.297176	14.3697	0	0	0	0	0	116	75.5	1.547	54.6	77	22.8146	210	6	6.35	94.4	138	100.98	56.64	67.2684	87.3716	5.5	36.6	0.89
058202111001	1	55	1	3	0	3	3	0	0	8	0.7	0	8.0864	0	1	2.07716	0	19.691	0.8249	186.341	6.7116	14.5	9	41	0.628118	19.7385	0	0	0	0	0	107.5	64.5	1.56	61.5	89.9	25.2712	520	8	9.97	96.1	82	84.42	76.995	48.325	98.583	5.7	43.6
058202112001	1	67	1	4	0	3	0	0	0		0.33	0	10.2636	1	2	0	0	20.8394	0.6328	179.382	5.754	16.4	9	0	NA	-9.267	0	0	0	0	0									5.94	110.6	115	109.44	523.92	29.3816	66.8818	5.5	47.7	0.79
058202112002	0	63	1	2	0	0	0	0	0	8	0.86	0	8.70798	1	2	1.7784	0	19.523	0.8362	168.944	4.32936	11.4	9	25	0.844553	14.0576	0	0	0	0	0	116.5	54	1.521	57.3	83.6	24.7683	140	8	6.04	98.8	71	96.3	125.67	56.057	86.5984	4.9	34.2	1.05
058202113002	0	45	1	2	0	0	0	0	0	10	0.38	0	8.73115	1	2	2.03647	0	16.2738	0.6102	207.991	3.87744	12.4	9	34.5	1.30772	16.9411	0	0	0	0	0	103.5	58	1.611	63.8	91	24.5827	310	10	7.23	88.8	157	85.86	144.255	43.6858	135.31	5.3	36.8	0.66
058202114001	0	49	1	4	0	1	0	0	0	7	0.51	0	8.54245	1	1	1.51359	0	10.1956	0.6554	221.522	5.46504	13.6	9	22.5	0.575392	14.8653	0	0	0	0	0	102.5	69.5	1.512	59.3	89.3	25.9389	290	7	6.37	96.8	107	99.9	102.66	69.9746	130.284	5.7	39.5	0.86
058202114002	1	55	1	4	0	1	1	0	1	6	1.64	1	8.43615	0	3	1.54133	0	23.1923	0.7571	178.996	4.26384	13	9	36.5	1.08066	23.6808	0	0	0	0	0	116	71	1.62	78.6	99.5	29.9497	280	6	4.89	92.8	94	96.48	95.58	42.9126	125.258	5.5	37.9	0.93
058202116002	1	46	1	3	0	3	0	0	0	8	0.92	0	8.86335	1	2	2.39961	0	19.523	0.8249	168.558	4.89384	16	9	54.9	1.27451	22.8787	0	1	0	0	0	113	75	1.651	71	92.1	26.0474	560	8	5.22	93.7	83	110.16	128.325	43.2992	102.836	5.6	48.2	0.91
058202202001	0	48	1	1	1	0	0	0	0	8	1.72	1	8.20502	0	3	2.35172	0	8.9632	0.7119	195.62	4.78464	12.9	9	34.9	0.528966	14.8402	0	0	0	0	0	125.5	77	1.508	59.2	82	26.0327	280	8	6.16	88.6	182	88.92	82.305	61.0828	120.619	5.1	38.6	0.9
058202202002	1	48	1	3	1	0	0	0	0	8	0.54	0	8.50682	1	1	1.78923	0	13.949	0.5311	169.717	4.86024	15	9	40.5	1.09099	22.6354	0	0	0	1	0	114	69.5	1.646	70.4	93.1	25.9844	350	8	7.89	87.9	94	95.58	103.545	40.593	111.341	5.1	44.7	0.79
058202203002	0	49	1	1	1	0	0	0	0	6	0.57	0	7.94269	0	1	2.55938	0	17.0021	0.7119	154.64	3.99672	13.3	9	32.5	0.320099	12.6984	0	0	0	0	0	98.5	65.5	1.461	50.9	76.8	23.8461	300	6	7.93	92.6	286	107.82	52.215	56.8302	88.1448	5	40.1	0.87
058202205002	1	45	1	3	1	3	3	0	0	8	0.3	0	8.31549	0	1	2.29556	0	20.7554	0.7797	198.326	4.83168	16	9	46.5	0.416914	20.2565	0	0	0	0	0	122.5	81	1.655	57	75.1	20.8103	600	8	4.89	91.6	305	91.44	89.385	73.8406	115.207	5	46.5	1.27
058202206002	0	54	1	1	1	3	0	0	0	10	0.31	0	8.49463	1	1	0	0	12.5205	0.3955	179.769	3.69936	13.5	9	0	NA	-12.943	0	0		0									10	4.74	92.5	164	104.22	93.81	66.4952	101.289	5.1	40.4
058202207002	1	69	1	1	1	0	3	0	0	7	0.71	0	7.92772	0	1	1.86482	1	17.1981	0.9718	202.192	5.22312	15.1	7	34.1	0.337846	18.2859	0	0	0	0		118.5	76.5	1.543	57.6	87.5	24.1931	190	7	4.46	91.1	187	92.16	60.18	66.4952	125.645	5.3	44.6	1.42
058202208002	0	55	1	1	1	3	0	0	0	3	0.67	0	8.29138	0	1	1.70669	0	23.3043	0.6554	272.94	3.94632	12.9	9	17.1	0.241313	10.0194	0	0	0	1	0	116.5	66	1.437	39.5	70.1	19.1286	130	3	5.01	90.9	111	114.12	69.915	79.6396	186.341	5	38.6	0.85
058202210001	1	62	1	1	1	3	3	0	0	7	0.36	0	7.67647	0	1	1.93524	0	22.9682	0.8023	144.975	4.92576	12.3	9	40	0.305978	20.6693	0	0	0	0	0	117.5	72	1.673	61.4	81.1	21.937	340	7	4.79	63.1	163	82.62	52.215	62.6292	73.454	5.3	37.9	1.19
058202210002	0	61	1	1	1	0	0	1	0	4	0.22	0	8.46773	1	1	2.3417	0	21.9879	0.8136	242.012	3.77496	13.8	9	30	0.505723	12.8112	0	0	0	1	0	130.5	74.5	1.495	51.9	81.5	23.2212	270	4	6.7	91.4	158	102.42	92.925	63.789	148.068	5.3	40.5	1.17
058202211002	0	64	1	2	1	3	0	0	0	6	8.28	1	8.09474	0	3	2.127	0	18.8507	0.7684	135.697	2.83584	12.1	9	25.9	0.409697	12.1768	0	0	0	0	0	122.5	74.5	1.502	48.8	78.9	21.6312	220	6	8.97	91.9	74	113.94	57.525	45.6188	78.8664	5.1	35.2	1
058202212002	1	75	1	1	1	3	0	0	0	6	1.45	1	8.50305	1	3	1.96176	0	15.6856	0.9153	156.573	5.9304	12.8	9	36	0.812904	18.3509	0	0	0	0	0	94.5	57	1.559	58.2	87	23.9459	400	6	6.27	93.3	85	95.22	103.545	47.5518	86.5984	5	37.4	1.21
058202213001	0	50	1	1	1	0	0	0	0	7	0.71	0	8.80605	1	2	2.49984	0	14.5372	0.5989	160.439	3.62712	10.6	9	27.5	1.02697	11.0007	0	0	0	1	0	114	68.5	1.405	45.4	76.3	22.9987	260	7	5.44	92	108	105.48	126.555	39.8198	97.4232	5	33.2
058202217002	0	54	1	1	1	1	0	0	0	6	1.23	1	8.34112	0	3	2.23736	0	14.089	0.7345	145.748	4.21344	11.9	9	29.3	0.661761	13.0958	0	0	0	0	0	122.5	67.5	1.501	51.7	77.4	22.9472	175	6	4.44	87.7	135	100.8	83.19	43.2992	88.5314	5.4	35.3	1.11
058202220001	0	47	1	1	1	0	0	0	0		2.64	1	8.08289	0	3	0	1	11.12	0.7797	195.233	3.74976	12.4	9	0	NA	-12.684	0	0	0	0	0									5.49	88.6	133	96.3	67.26	56.4436	125.645	5	37	0.98
058202220002	1	48	1	3	1	0	3	0	0	6	5.18	1	9.95475	1	4	0	0	20.8394	0.5989	161.599	5.02992	13.6	9	0	NA	-8.564	0	0	0	0	0								6	7.68	96.6	110	117.18	359.31	36.3404	37.1136	4.7	40.1	0.59
058202304002	0	65	1	1	0	0	0	1		2	0.55	0	8.00252	0	1	2.26791	0	17.4502	0.6215	247.811	4.35456	13.3	9	21.5	0.192609	9.4801	0	0	0	0	0	126	61.5	1.432	38.9	70	18.9698	70	2	4.76	98.9	167	96.48	61.95	87.3716	148.454	5.7	39.6	1.11
058202305001	0	55	1	1	0	0	0	0	0	6	3.33	1	8.33445	0	3	0	1	11.4281	0.6102	194.46	5.86992	15.2	9	0	NA	-12.98	0	0	0	0	0								6	6.3	94.3	233	89.64	92.925	57.2168	114.82	5.9	44.7	1.01
058202305002	1	56	1	2	0	2	3	0	0	8	0.34	0	8.57836	1	1	0	0	20.8955	0.791	223.455	4.74096	14.1	9	0	NA	-8.86	0	0	0	0	0								8	5.01	95.2	167	98.46	107.97	49.8714	146.908	5.7	41.4	0.89
058202306002	0	46	1	2	0	0	0	0	0	7	0.44	0	8.33069	0	1	1.93486	0	15.2374	0.6215	190.594	3.72792	14.1	9	34.1	1.0492	17.624	0	0	0	1	0	115	82.5	1.543	71.3	102	29.9473	180	7	4.77	93.7	115	76.86	107.97	47.5518	117.913	5.2	40.1	0.89
058202312002	0	49	1	1	0	0	0	0	0	5	1.71	1	8.91622	1	4	2.08343	0	26.5815	0.791	219.975	5.19288	13.1	9	30.5	1.71359	14.6393	0	0	0		0	127	85.5	1.453	61.4	93.3	29.0829	220	5	3.55	101.7	118	90.54	164.61	40.593	152.707	4.7	37.4	1.27
058202313001	1	49	1	2	0	3	3	0	0	7	1.08	1	8.20489	0	3	2.21902	0	19.8591	0.6893	219.975	4.04376	15.1	9	43.9	0.621608	19.7835	0	0	0	1	0	110.5	61.5	1.612	57.7	82	22.2047	450	7	9.32	97.5	132	93.96	77.88	44.8456	146.135	5.4	44.1	0.95
058202313002	0	52	1	1	0	0	0	0	0	6	1.08	1	7.80125	0	3	1.77319	0	26.8336	0.6328	160.052	3.17184	13.1	9	25.5	0.35387	14.3809	0	0	0	1	0	127.5	84.5	1.524	56.7	93	24.4125	240	6	5.99	94.4	183	93.6	52.215	54.8972	93.9438	5.3	37.5	0.97
058202316002	0	47	1	2	0	1	0	0	1	6	30.54	1	8.39023	0	3	0	1	20.5874	0.5989	146.135	3.16176	10.5	7	0	NA	-12.684	0	0	0	0	0	107.5	75					220	6	5.68	83.9	254	102.6	85.845	33.6342	93.1706	5.3	33.1	0.64
058202320001	0	70	1	1	0	0	0	0	0	4	5.51	1	8.20088	0	3	3.04908	0	13.6409	0.5424	183.635	2.75856	11.2	9	27.5	0.204645	9.0191	0	0	0	0	0	111	72	1.5	33.7	56.9	14.9778	120	4	3.86	73.7	140	108.36	67.26	73.8406	97.8098	5.7	34.8	0.89
058202325001	1	75	1	1	0	3	0	0	0	10	0.35	0	7.97095	0	1	1.64818	0	29.6906	0.678	196.779	4.872	16	9	26.5	0.34368	16.0783	0	0	0	0	0	117.5	72.5	1.536	47.7	75.1	20.2179		10	6.1	98.1	178	89.64	64.605	58.3766	127.191	5.5	46.2	1.11
058659101002	1	65	1	2	1	3	3	0	0	8	0.69	0	8.20928	0	1	2.24652	0	12.3524	0.9944	145.362	6.01608	13.7	9	36	0.604999	16.0248	0	0	0	0	0	102	68	1.583	42.9	74.5	17.1197	250	8	4.1	95.8	72	70.38	104.43	46.7786	79.253	5.5	43.1
058659102002	1	69	1	1	1	0	1	1	0	3	4.44	1	7.9628	0	3	1.36991	1	11.5401	0.678	200.259	4.83168	13.3	7	19.5	0.262035	14.2345	0	1	0	1	1	80.5	49.5	1.471	40.6	72.3	18.7629	140	3	5.9	94.6	197	60.66	94.695	99.7428	81.5726	5.8	41.9	1.04
058659103001	1	73	1	1	1	0	3	0	0	4	70.2	1	7.43499	0	3	0	0	34.2002	0.6554	177.063	2.47128	11.3	9	0	NA	-9.489	0	1	0	0	0								4	17.7	85.7	128	43.02	78.765	43.2992	107.475	6.3	34.8	1.17
058659103002	0	68	1	1	1	3	0	0	0	2	0.44	0	7.35531	0	1	0	1	24.1166	0.678	170.491	2.856	12.6	7	0	NA	-13.461	0	0	0	1	0								2	5.6	94.6	168	57.96	53.985	62.6292	98.1964	5.5	37.4	1.02
058659106002	1	54	1	2	1	0	3	0	0	5	74.5	1	7.27068	0	3	2.23786	1	15.6576	0.8023	160.052	4.872	12.7	9	41.6	0.228393	18.5892	0	0	0	1	0	124	74.5	1.579	54.3	86.6	21.7789	530	5	5.7	92.1	208	69.12	41.595	62.6292	85.4386	5.1	38.9	1.05
058659107001	1	61	1	1	1	3	3	0	0	7	1.58	1	7.60935	0	3	1.62907	0	23.3043	0.8588	231.96	4.08744	13.9	9	33	0.274022	20.2569	0	0	0	0	0	95.5	57	1.631	61.4	81.2	23.0813	440	7	5.9	97.6	147	66.06	61.065	83.8922	138.789	5.8	41.2	1.25
058659109002	0	55	1	1	1	0	0	0	0	8	1.05	1	8.2727	0	3	1.89318	0	21.3156	0.6215	239.692	4.1244	12.6	9	25.6	0.480594	13.5222	0	0	0	1	0	111	71	1.492	54.6	95.6	24.5276	150	8	10.8	70.2	53	81.18	96.465	73.454	150.774	5.8	40.5	0.89
058659110001	1	55	1	3	1	3	3	0	1	6	34.88	1	8.77516	1	4	1.9223	0	16.4979	0.5763	152.707	3.34992	9.7	9	36	1.33857	18.7276	0	0	0	0	1	118.5	78.5	1.599	54.1	80.6	21.1593	390	6	5.1	86.8	114	91.98	140.715	35.5672	81.5726	6	30.1
058659110002	0	56	1	1	1	0	0	0	0	8	0.7	0	8.12271	0	1	1.85129	0	18.2345	0.8023	313.146	4.43688	14.4	9	21.5	0.499768	11.6135	0	0	0	1	0	121.5	81	1.474	45.9	77.4	21.126	270	8	8.2	92.7	288	59.04	114.165	71.1344	218.816	5.5	42
058659114002	1	72	1	3	1	3	1	0	0	10	2.42	1	7.80714	0	3	1.87412	1	20.3353	0.8927	250.517	4.23192	15.1	4	31.5	0.301861	16.8079	0	0	0	0	0	98	56	1.491	53.4	86.8	24.0207	290	10	5.6	102.2	116	68.58	71.685	85.052	153.867	5.1	45.3	1.1
058659116002	1	79	1	1	1	1	0	0	0	3	0.27	0	8.39049	0	1	2.31156	0	27.7019	0.7458	196.779	4.96608	8.4	9	35.8	0.559466	15.4874	0	0	0	1	0	111.5	64.5	1.491	47.9	85.6	21.5467	180	3	8	91.3	151	80.28	109.74	63.0158	120.619	5	26.6	1.07
058659120001	1	76	0	2	1	1	1	0	0		0.48	0	7.80288	0	1	2.21661	0	21.0355	0.7232	200.259	4.21512	14.6	9	32.3	0.180578	14.5718	0	1	0	0	1	110.5	68.5	1.561	38.7	71.3	15.882	30		6.5	100	62	79.02	61.95	85.052	105.928	5.5	43.6	0.98
058659121001	0	69	1	1	1	0	0	0	0	1	0.49	0	8.06857	0	1	2.39826	0	20.5593	0.7119	181.315	4.88544	13.7	9	29	0.384813	12.0921	0	0	0	0	0	128.5	73	1.524	48.1	88.8	20.7098	310	1	4.6	94.6	109	73.62	86.73	71.1344	93.9438	5.9	41.4	1.11
058659123001	0	55	1	3	1	3	0	0	0	6	0.76	0	7.93368	0	1	2.16108	0	15.5175	0.6667	197.939	3.27768	12.8	9	22	0.241738	10.1801	0	0	0	0	0	101	60	1.443	40	74	19.21	190	6	6.3	97.4	262	71.64	77.88	89.3046	96.65	5.5	37.7	0.91
058659126002	1	74	1	1	1	3	3	0	0	8	1.65	1	7.83108	0	3	2.39261	0	19.747	0.9718	177.836	5.17272	14.3	9	45.1	0.323235	18.8497	0	1	0	0	0	108	60.5	1.622	57.1	91.1	21.7037	220	8	6.2	100.4	211	77.94	64.605	70.3612	96.2634	5.4	42.6	1.13
058659127001	1	68	1	2	1	3	0	0	0	4	0.61	0	7.93185	0	1	2.19524	0	18.9908	0.9944	335.182	3.68088	14.3	9	45	0.586114	20.4989	0	0	0	1	0	124	64	1.667	62	83	22.3111	380	4	6.3	102.1	195	66.24	84.075	53.3508	264.434	5.8	41.8	1.33
058659128001	1	58	1	3	1	0	3	0	0	5	0.75	0	7.77188	0	1	2.88189	0	19.0748	0.678	157.733	3.25248	14.8	9	51.5	0.540684	17.8702	0	0	0	1	0	100.5	69.5	1.605	49.9	74.8	19.3709	520	5	8.1	95.7	163	54.72	86.73	49.8714	93.9438	5.3	44.1	1.23
058659128002	0	57	1	1	1	0	0	1	0	2	4.08	1	8.15052	0	3	2.00369	0	20.9515	0.7684	240.852	3.18024	13.7	9	29.2	0.302086	14.5731	0	0	0	0	0	113.5	64.5	1.534	58.1	92.6	24.6902	350	2	6.3	92.5	207	101.7	68.145	85.4386	149.614	5.8	40.6	0.92
058659302002	0	65	1	1	1	0	0	0	1	5	0.72	0	8.12526	0	1	2.97237	1	13.865	0.4407	194.846	2.75184	12.9	4	26.6	0.304724	8.9491	0	0	0	1	1	104.5	74	1.395	38.2	76.2	19.6298	170	5	6.2	96.2	172	109.08	61.95	55.6704	126.805	5.6	39.1
058659303002	1	55	1	1	1	3	3	0	0	7	0.57	0	8.46933	1	1	2.00881	0	11.9603	1.017	145.362	5.3004	13.3	9	36.5	0.541776	18.17	0	1	1	1	0	104.5	69.5	1.601	51.1	77.2	19.936	400	7	4	95.1	76	98.82	96.465	56.8302	74.2272	5.4	39.9	1.09
058659305001	0	55	1	1	1	0	0	0	0	7	0.51	0	8.44281	0	1	2.35002	0	13.8369	0.7571	184.408	3.29616	13	9	35.8	0.661986	15.2339	0	0	0	0	0	101	63.5	1.569	59.2	90.4	24.0478	270	7	4.1	96.6	255	99.9	92.925	52.9642	110.568	5.1	37.8	1.02
058659309001	1	62	1	1	1	3	0	0	0	9	1.12	1	8.31029	0	3	2.20341	0	20.6714	0.7684	200.259	3.83376	14.8	9	42.2	0.368418	19.1521	0	0	0	0	0	121.5	76.5	1.625	56.2	80.6	21.2828	470	9	5.8	111	190	97.74	83.19	78.0932	111.341	4.8	44	0.82
058659311002	0	57	1	1	1	3	0	0	0	6	0.47	0	7.9325	0	1	2.4551	0	18.1785	0.5989	167.398	4.58472	12.5	9	29.5	0.266222	12.0158	0	0	0	1	0	111.5	61	1.488	47.4	82.4	21.4078	270	6	5.1	98.9	80	91.26	61.065	73.0674	88.1448	5.3	37.6
058659313002	1	50	1	4	1	0	3	0	0	8	1.81	1	7.56317	0	3	2.2304	0	22.1279	0.6667	208.377	3.48096	14.8	9	47.2	0.286294	21.1621	0	0	0	1	0	124	79.5	1.6	65.7	89	25.6641	480	8	6	94.1	217	72.54	53.1	76.1602	121.006	5.5	44.2	0.86
058659314002	1	58	1	2	1	3	3	0	0	3	2.56	1	7.87705	0	3	2.54134	1	28.2901	0.6667	226.934	5.06352	16	7	39.7	0.297775	15.6217	0	1	0	0	0	106	71.5	1.559	40.8	66.6	16.7868	340	3	6.8	103.1	229	70.92	74.34	65.3354	143.429	5.4	48.5	0.79
058659317001	0	57	1	3	1	0	0	0	1	6	0.36	0	8.12129	0	1	2.2762	0	13.2207	0.4859	193.687	2.89296	13.1	9	29.9	0.226622	13.1359	0	0	0	0	0	124	84.5	1.553	49.6	78.2	20.5655	360	6	3.7	98.5	160	90.54	74.34	104.769	78.4798	5.4	38.8
058659318001	1	76	1	1	1	0	3	0	0	6	0.56	0	7.70376	0	1	1.31239	0	24.0886	0.8249	176.29	4.66872	15.1	9	23.5	0.199922	17.9063	0	0	0	1	0	125.5	64	1.566	55.7	86.8	22.7129	170	6	6.7	103.6	129	91.08	48.675	86.5984	81.9592	5.2	45	0.95
058659320001	0	46	1	3	1	3	0	0	0	5	3.84	1	8.54816	1	3	1.96393	1	15.2094	0.5763	138.789	4.61328	14	7	31.8	1.30254	16.192	0	0	0	0	0	115.5	69.5	1.521	65.1	92.2	28.1399	400	5	9.5	92.4	210	103.14	100.005	32.861	84.6654	6.1	42.1
058659324001	1	68	1	2	1	0	0	0	0	6	1.21	1	8.26552	0	3	1.97393	0	25.9373	0.6328	209.924	6.38232	14	9	38.7	0.367679	19.6056	0	0	0	0	0	111.5	71.5	1.625	59.7	83.4	22.6083	250	6	6.1	95.5	151	100.98	76.995	76.9334	121.392	5.6	42.2	0.9
058659327002	0	67	1	1	1	0	0	0	0	4	0.3	0	8.11431	0	1	2.59242	0	16.806	0.6441	180.929	3.18696	13	9	31.2	0.337139	12.0351	0	0	0	0	0	119	74	1.436	52.3	89.8	25.3625	140	4	4.5	97.1	97	102.06	65.49	70.7478	99.7428	5.4	38	0.88
060440101001	0	57	0	1	1	0	0	0	0	5	0.49	0	8.14163	0	1	1.70288	1	13.8089	0.5876	204.125	2.4948	15.4	4	25	0.503621	14.681	0	0	0	1	0	120	70.5	1.6	55	93	21.4844	230	5	4.6	96.2	237	97.02	70.8	48.325	141.109	4.8	40.6	1.02
060440103001	0	61	1	1	1	0	0	0	0	4	0.68	0	8.90226	1	2	0.816775	1	11.204	0.8362	236.599	3.08112	16	4	15	1.18165	18.3649	0	0	0	0	0	119	67	1.61	74.3	107	28.664	150	4	3.5	91	168	109.98	133.635	52.191	154.64	5.5	42.7	1.36
060440103002	1	60	1	2	1	3	3	0	0	8	0.46	0	9.18944	1	2	1.71484	0	26.0493	0.6667	256.316	5.18616	12	9	30	1.11149	17.4943	0	0	0	0	0	129.5	67.5	1.584	49.5	78	19.7285	250	8	9.6	93.8	346	117.72	166.38	46.7786	175.13	4.8	32.4	0.95
060440104001	0	48	1	1	1	3	0	0	0	2	1.06	1	8.95735	1	4	0	1	9.69146	0.5537	221.522	3.89928	14.6	4	0	NA	-12.721	0	0	0	0	0								2	6.1	85	249	111.06	139.83	37.1136	156.573	5.1	40.6	0.83
060440108001	1	54	1	2	1	1	3	0	1	5	0.89	0	10.5082	1	2	1.04316	1	15.9937	0.565	260.568	4.20168	14.5	4	25	8.39388	23.9656	0	0	0	1	0	122	89	1.663	77.5	91.5	28.0232	150	5	5.9	88.6	166	115.56	633.66	35.1806	72.6808	4.9	38.8	0.59
060440111001	1	66	1	2	1	3	3	0	0	10	1.23	1	8.27569	0	3	2.40188	0	14.2291	0.6328	148.841	1.72872	13.1	9	50	0.432065	20.817	0	0	0	0	0	124.5	81.5	1.78	57	76	17.9902	200	10	4.1	95	268	99.72	78.765	58.3766	71.1344	5.3	35	0.99
060440111002	0	62	1	2	1	0	0	0	0	9	0.95	0	8.64985	1	2	1.54549	1	12.0163	0.565	152.707	3.78	9.7	7	25	1.46757	16.1761	0	0	0	0	0	118.5	85.5	1.555	66.2	102	27.3777	200	9	6.6	111.7	446	100.8	113.28	32.861	92.784	4.8	25.6
060440112001	1	73	1	1	1	0	1	0	0	2	0.77	0	8.29942	0	1	1.67039	0	12.4084	0.9266	152.707	4.4016	14.4	9	35	0.791808	20.9532	0	0	0	1	0	116	66	1.752	60.6	87	19.7426	270	2	5	96.8	212	89.1	90.27	39.4332	86.2118	4.6	39.6	1.23
060440113001	0	45	1	4	1	0	0	0	0	7	0.91	0	8.45041	1	1	2.0296	1	12.1563	0.565	194.846	3.45408	12.1	7	40	1.13858	19.7083	0	0	0	0	0	124	68	1.572	80.3	103	32.4945	200	7	6.5	86.4	304	95.22	98.235	44.0724	130.671	4.8	33.2	0.93
060440113002	1	47	1	2	1	3	3	0	0	10	0.33	0	8.14718	0	1	1.61109	0	20.3072	0.7458	153.48	3.75312	10.2	9	35	0.61122	21.7244	0	0	0	0	0	100.5	49	1.653	65.1	85.7	23.8251	300	10	5.8	92.2	277	97.56	70.8	45.6188	90.851	4.8	28.3	0.94
060440114001	1	51	1	3	1	2	3	0	0	6	0.45	0	8.19893	0	1	1.85801	0	16.9741	0.8023	160.052	2.44104	13.1	9	40	0.815578	21.5284	0	0	0	0	0	112.5	72	1.69	62.8	80	21.988	360	6	6.8	90.6	188	88.38	82.305	37.5002	102.836	5.1	35.6	1.04
060440114002	0	55	1	3	1	0	0	0	0	8	0.96	0	8.59162	1	1	1.94664	1	16.5819	0.8023	221.908	3.67752	14.8	9	30	0.720305	15.4112	0	0	0	0	0	100.5	60.5	1.6	58.4	81	22.8125	250	8	4.9	89.5	261	97.38	110.625	56.057	141.109	5.2	40.3
060440120002	0	53	1	1	1	0	0	0	0	4	1.82	1	7.76244	0	3	2.14658	0	15.1534	0.5424	206.058	3.3264	10.8	9	30	0.354596	13.9757	0	0	0	0	0	128.5	79	1.495	56.4	86	25.2346	120	4	6.3	69.8	239	85.68	54.87	58.3766	135.31	5	31.3	0.95
060440126001	1	46	1	2	1	0	3	0	0	7	0.17	0	8.3694	0	1	1.8103	0	12.1003	0.9831	187.501	3.50448	17.6	9	35	0.669669	19.3338	0	0	0	1	0	119	78	1.657	52.3	77.4	19.0483	310	7	6	96.1	203	85.5	100.89	47.5518	116.367	5	47.6	1.12
060440201001	1	59	1	2	1	3	1	0	0	8	13.03	1	8.62582	1	4	2.32757	0	23.9205	0.8023	163.532	3.43392	13.9	9	50	0.67823	21.4816	0	0	0	0	1	104.5	84	1.67	65.2	90	23.3784	60	8	7.2	94	105	117.72	94.695	54.5106	93.1706	4.9	43.8	1.07
060440201002	0	55	1	2	1	0	0	0	0	8	13.16	1	8.5241	1	3	1.59166	1	14.8173	0.7458	194.846	4.8048	12.8	7	30	0.550263	18.8483	0	1	0	1	1	112	74.5	1.62	75.1	105	28.6161	100	8	8.7	97.9	124	116.1	86.73	73.0674	109.794	6	42.5
060440205002	1	63	1	2	1	3	1	0	0	8	8.23	1	7.72691	0	3	2.00481	1	15.7976	0.5989	127.965	2.38056	11.7	4	35	0.22415	17.458	0	1	0	0	1	128	78.5	1.6	49	78	19.1406	120	8	12.6	89.2	87	109.08	41.595	56.8302	67.2684	6	35.8	0.85
060440206001	1	46	1	2	1	0	3	0	0	4	3.23	1	8.17061	0	3	2.81807	0	15.5736	0.7232	190.98	4.21344	14	9	55	0.411013	19.5169	0	0	0	1	0	102	62	1.62	55.3	78	21.0715	340	4	13.8	97.9	111	98.64	71.685	59.5364	124.872	5	47.1
060440207001	0	54	1	3	1	0	0	0	0	8	1.29	1	8.79325	1	4	1.80934	1	9.07524	0.5537	151.934	4.10592	13.8	7	26	0.883525	14.3699	0	0	0	0	0	109.5	71	1.584	53.7	73.2	21.4025	110	8	7	88.3	326	100.62	130.98	50.258	85.8252	4.8	40.7
060440209002	1	55	1	4	1	3	1	0	0	6	0.6	0	8.76714	1	2	2.16592	0	21.7358	0.7119	194.846	3.9648	12.8	9	50	0.866709	23.0849	0	0	0	0	0	126.5	74.5	1.705	70.8	91	24.3548	200	6	9.9	98.6	90	117	109.74	52.5776	126.805	5.1	40.6	0.99
060440212001	1	52	1	2	1	0	3	0	0	5	15.42	1	8.83805	1	4	2.13696	0	10.4197	0.678	185.181	3.39864	16.9	9	45	0.897061	21.058	0	0	0	0	0	112	73	1.7	60	83	20.7612	200	5	6.7	87	184	103.14	133.635	52.5776	119.073	4.8	47.8	0.8
060440212002	0	51	1	3	1	0	0	0	0	6	0.57	0	7.76362	0	1	2.15912	1	12.0723	0.5763	155.027	2.33016	7.6	2	35	0.359223	16.2103	0	0	0	0	0	121	77	1.54	65.1	91	27.4498	200	6	6.2	68.6	170	108.54	43.365	51.0312	102.062	5.1	27.7	0.75
060440213001	1	46	1	3	1	3	3	0	0	6	11.14	1	7.97495	0	3	2.13339	0	10.5318	0.6215	169.717	2.69472	13.2	9	50	0.375237	23.4369	0	1	0	0	1	130	69	1.815	64.8	87	19.6708	350	6	10.1	102.8	88	90	64.605	61.4694	105.542	4.8	42.4	0.87
060440215001	1	56	1	2	1	0	3	0	0	10	13.21	1	8.1108	0	3	2.39848	0	10.3637	0.6328	115.593	4.11936	13	9	48	0.665719	20.0127	0	0	0	0	0	114	69.5	1.645	58.4	91	21.5815	310	10	9.3	104.8	112	97.74	68.145	36.3404	69.588	4.6	43.4
060440215002	0	58	1	1	1	0	0	0	0	5	0.19	0	8.08694	0	1	3.60046	1	8.45902	0.5311	153.48	2.61912	12.2	7	40	0.504713	11.1097	0	0	0	1	0	120	68	1.515	41.4	74.4	18.0374	300	5	9	98.4	137	103.5	62.835	34.0208	121.779	4.8	56.4	0.91
060440219001	1	56	1	2	1	3	3	0	0	8	0.44	0	8.46348	1	1	3.01029	0	19.523	0.8023	142.269	3.51288	12.5	9	65	0.838864	21.5926	0	0	0	0	0	114.5	69	1.67	65.2	82	23.3784	250	8	10.3	97.9	137	100.08	94.695	44.0724	86.2118	4.8	44.1	1.01
060440221002	1	52	1	3	1	0	3	0	0	4	0.69	0	8.85596	1	2	2.57648	0	21.3716	0.7571	190.207	5.73552	13.7	9	50	1.0208	19.4063	0	0	0	0	0	119.5	76	1.625	55.6	77	21.0556	350	4	11.2	93	105	99.72	140.715	47.1652	129.124	5.3	45.1	1.08
060440222001	1	64	1	2	1	0	3	0	0	8	0.39	0	8.38991	0	1	2.25019	1	18.5706	0.791	235.826	3.17016	13.4	7	40	0.441911	17.7763	0	0	0	1	0	118.5	71	1.534	54.5	82	23.1604	370	8	7.7	103.7	118	105.84	83.19	66.8818	163.918	5.1	45	0.87
060440223002	1	61	1	2	1	0	3	0	0	8	3.31	1	8.59036	1	3	2.38193	0	14.005	0.6102	214.176	3.61536	10	9	47	0.506082	19.7319	0	0	0	0	0	127.5	79.5	1.71	54.3	78	18.5698	410	8	10.9	102.9	69	110.52	97.35	61.0828	147.295	5	32
060440224002	1	48	1	3	1	0	3	0	0	7	2.13	1	8.24638	0	3	2.17931	0	16.1898	0.7571	172.037	3.62208	12.8	9	50	0.617116	22.943	0	0	0	0	0	131.5	67.5	1.7	69	88	23.8754	350	7	7.2	94	97	96.84	78.765	51.8044	110.181	5.1	40.9	0.97
060440302002	1	53	1	4	1	3	1	0	0	6	0.36	0	8.46234	1	1	2.68318	1	12.3524	0.7232	158.893	3.38184	12.3	4	60	0.577466	22.3615	0	0	0	1	0	119.5	72.5	1.69	67.5	87	23.6336	500	6	6.3	101.9	289	111.42	84.96	58.7632	90.4644	5.5	34.8
060440305001	0	71	0	1	1	0	0	0	0	6	0.79	0	8.16001	0	1	3.36334	0	19.579	0.8136	167.011	3.96312	9.1	9	34	0.430779	10.109	0	0	0	0	0	117	50	1.452	42.2	93	20.0161	160	6	6.7	94	955	87.84	79.65	53.7374	105.155	5	42.1	1.38
060440306002	0	57	1	3	1	0	0	0	0	7	1.34	1	9.22277	1	4	0	1	15.0414	0.6554	307.347	3.63552	12.3	7	0	NA	-13.054	0	0	0	0	0								7	6.4	95	222	100.8	200.895	34.794	241.625	5.1	41.5
060440308001	0	70	1	2	1	0	0	0	0	6	2.17	1	9.05837	1	4	1.94158	0	13.6969	0.6328	139.563	4.60824	12.1	9	25	2.20241	12.8761	0	0	0	0	0	122.5	61.5	1.442	56.9	101	27.3641	150	6	7.1	87.4	162	89.46	192.045	34.4074	64.9488	5.1	29.4	1.29
060440309002	1	55	1	4	1	3	3	0	0	5	30.08	1	8.06402	0	3	2.05138	1	15.7976	0.9266	150.387	4.54944	12.2	7	45	0.350502	21.9364	0	0	0	0	0	116.5	60	1.76	61.8	85	19.9509	380	5	8	95	216	95.76	66.375	66.4952	78.0932	4.7	40.7	1.28
060440311001	0	68	1	3	1	0	0	0	0	8	5.29	1	8.79162	1	4	2.42617	1	13.0527	0.5424	225.001	4.158	11.6	2	35	1.10431	14.426	0	0	0	0	0	130	66	1.515	60.5	92	26.3591	120	8	8	95	199	98.46	133.635	48.325	160.826	5.1	39.3	1.07
060440320001	0	56	0	1	1	0	0	0	0	8	0.97	0	8.51591	1	1	2.39636	1	11.9323	0.4972	208.377	3.60864	11.5	9	40	0.77115	16.692	0	0	0	0	0	137.5	87.5	1.55	68	100	28.3039	260	8	7	90	417	87.48	114.165	64.9488	129.898	5.3	37.3
060440326001	1	72	0	3	1	0	1	0	0	6	1.29	1	7.9999	0	3	2.21191	1	12.4644	0.7797	227.321	3.87408	12.2	7	45	0.233937	20.3444	0	0	0	0	0	117	54.5	1.67	61.8	86	22.1593	250	6	8.7	102.9	490	102.06	58.41	92.3974	118.3	5.5	41.7	1.23
060481101001	0	57	1	3	1	0	0	0	0	7	0.7	0	8.72425	1	2	2.53683	0	13.8369	0.5989	197.553	3.5616	13.8	9	38	0.785005	14.9793	0	0	0	0	0	97.5	62.5	1.59	57.1	80	22.5861	400	7	5.3	96	247	109.44	112.395	51.4178	134.923	5.2	43.6
060481110002	0	49	1	3	1	0	0	0	0	7	1.88	1	8.03549	0	3	1.5671	1	10.9519	0.7571	197.553	2.4024	13.1	9	31	0.59456	19.7817	0	0	0	0	0	109.5	66	1.645	77.4	101	28.6028	380	7	3.8	94	215	101.16	61.065	48.325	119.846	4.8	42.2	0.99
060481111001	0	48	1	3	1	0	0	0	0	7	1.1	1	8.11281	0	3	1.94231	1	19.2989	0.7119	159.279	3.34824	12.8	9	35	0.405321	18.0198	0	0	0	0	0	79	53	1.632	68.8	87	25.8314	330	7	4.6	94.1	190	119.7	55.755	57.99	96.65	4.9	40	0.95
060481118001	0	59	0	4	1	0	0	0	0	4	0.59	0	8.10189	0	1	2.34128	0	16.694	0.565	166.625	2.52	13.5	9	31	0.375797	13.2406	0	0	0	1	0	107.5	67.5	1.521	52.3	82	22.607	260	4	3.6	92.2	112	100.8	65.49	59.923	86.985	5.1	40.2	1.08
060481125001	0	54	1	3	1	0	0	0	0	7	0.31	0	8.79588	1	2	2.28126	0	16.4139	0.5424	194.073	2.33184	13.8	9	39	1.44989	17.0958	0	0	0	0	0	126.5	72	1.57	68.6	98	27.8307	420	7	5	99.1	188	94.5	139.83	42.1394	127.965	4.8	43	0.75
060481126001	0	55	1	4	1	0	0	0	0	6	3.09	1	8.28002	0	3	2.40896	1	12.3524	0.7119	196.393	3.822	13	7	36	0.433879	14.9442	0	0	0	0	0	114.5	68	1.578	57.2	91	22.9711	360	6	6.9	92.8	267	111.42	70.8	59.1498	131.444	5.2	40.2	1.01
060481128002	1	47	1	4	1	2	0	0	0	7	2.43	1	8.21149	0	3	2.37669	0	12.2684	0.8927	169.331	3.74304	15.1	9	52	0.645984	21.8792	0	0	0	0	0	122.5	76	1.635	66.9	84	25.026	520	7	7.1	91.3	270	104.04	70.8	44.8456	116.367	5.6	47	0.97
060481131001	0	56	1	1	1	0	0	0	0	8	0.27	0	8.8548	1	2	2.19877	0	21.2876	0.6667	180.156	3.32808	12.9	9	36	1.31398	16.3728	0	0	0	0	0	122.5	81.5	1.632	61.8	86	23.2032	350	8	4.9	96.3	221	109.98	127.44	36.727	121.779	4.9	41.5	1.03
060481132002	1	46	1	4	1	3	0	0	0	8	0.55	0	8.41255	0	1	2.51448	0	15.0694	0.565	215.336	5.97072	13.7	9	54	0.506858	21.4756	0	0	0	0	0	134.5	78.5	1.776	56.8	78	18.0079	540	8	5.9	92.4	185	125.64	71.685	45.2322	163.532	5.4	45
060481135002	1	45	1	2	1	3	1	0	0	6	0.47	0	8.04611	0	1	2.22804	1	24.6768	0.8701	160.826	3.19368	13.8	7	51	0.584331	22.8901	0	0	0	0	0	129.5	73.5	1.645	71.2	92	26.3117	400	6	3.6	96	137	102.24	61.065	45.2322	108.635	4.9	43.7
060481202002	0	57	1	1	1	0	0	0	0	7	1.52	1	8.80081	1	4	3.71264	0	15.7136	0.4746	224.228	2.69472	13.1	9	48	1.29536	12.9288	0	0	0	0	0	110.5	65.5	1.512	50.8	80.1	22.2208	370	7	5.2	95.3	235	93.78	141.6	36.727	164.305	5	37.1	0.74
060481203002	0	59	1	2	1	0	0	0	0	4	0.56	0	8.33769	0	1	1.96792	0	16.1618	0.7006	245.491	3.37512	14.2	9	30	0.418118	15.2445	0	0	0	0	0	120	76	1.573	59.8	86.2	24.1682	240	4	7.7	92.9	255	109.8	76.11	69.2014	172.81	5.4	39.3	0.93
060481205001	0	51	1	2	1	0	0	0	0	5	0.84	0	8.41827	0	1	2.4848	0	12.3244	0.3616	173.583	3.0156	15.4	9	40	0.818669	16.0979	0	0	0	0	0	118.5	74	1.58	62.3	87.2	24.9559	340	5	5	94.8	287	87.48	103.545	49.8714	105.928	4.9	44	0.81
060481206002	1	57	1	1	1	3	0	0	0	8	0.63	0	8.92399	1	2	2.06366	0	14.7893	0.9944	183.635	4.19496	16.8	9	52	1.65427	25.1979	0	0	0	0	0	108	50	1.72	81.3	98.3	27.4811	430	8	10.3	107.8	169	106.74	140.715	40.2064	109.021	5.1	47.3	1.13
060481207001	1	52	1	4	1	3	3	0	0	7	1.3	1	8.26987	0	3	2.16958	1	13.6129	0.8814	199.486	4.51752	16.4	7	46	0.527736	21.2023	0	0	0	0	0	121	71	1.672	62.3	87	22.2851	450	7	7.4	74.8	248	102.6	76.11	53.7374	134.537	5.2	44.5
060481208001	1	59	1	2	1	3	1	0	0	8	0.81	0	8.03322	0	1	2.50997	0	12.5485	0.678	153.094	2.90136	16.1	9	53	0.425441	21.1158	0	0	0	0	0	122	75.5	1.726	60.2	81.4	20.2076	420	8	4.4	101.1	200	95.4	64.605	52.9642	90.0778	4.8	44.2	0.94
060481210001	0	46	1	1	1	0	0	0	0	8	0.35	0	7.33801	0	1	1.13876	1	9.97156	0.5198	110.954	2.39736	13.9	7	15	0.158281	13.1722	0	0	0	0	0	119.5	74.5	1.54	48.4	73.2	20.4082	240	8	7	100.2	279	105.3	29.205	57.99	52.5776	5.4	39.1	0.68
060481211001	0	56	1	1	1	0	0	0	0	6	5.24	1	8.66426	1	4	1.57285	1	20.9235	0.7119	176.676	3.03408	14.1	7	26	1.29409	16.5305	0	0	0	0	0	117.5	73	1.58	65.5	94.2	26.2378	300	6	9	85.1	276	109.08	106.2	34.0208	120.233	5.3	41.5	0.93
060481216001	1	61	1	2	1	2	3	0	0	7	0.99	0	8.23051	0	1	2.43027	0	13.893	0.8927	151.547	3.66744	17	9	53	0.632054	21.8083	0	0	0	0	0	112	62.5	1.684	66.5	86.3	23.4497	490	7	8.6	97.1	213	98.64	76.11	47.5518	90.4644	5.4	46.7	0.99
060481216002	0	55	1	1	1	0	0	0	0	8	0.47	0	8.09316	0	1	2.18987	0	15.3775	0.7458	172.424	3.3348	13.6	9	38	0.628045	17.3526	0	0	0	0	0	106	64	1.666	64.8	85.2	23.3467	400	8	4.6	95.9	237	93.6	69.915	43.2992	116.367	5	38.5	0.93
060481219001	1	57	1	3	1	0	3	0	0	7	0.28	0	7.78416	0	1	1.70558	0	12.6045	0.7345	126.032	3.612	15	9	35	0.355569	20.5209	0	0	0	0	0	110	65	1.622	62.5	83	23.7563	340	7	8.1	95.5	198	104.4	46.02	49.8714	68.8148	5.1	42.3	0.78
060481220001	0	69	0	1	1	0	0	0	0		0.81	0	8.2011	0	1	2.65224	1	10.5878	0.5085	204.125	3.18696	16.4	4	23	0.247841	8.6719	0	0	0	0	0	123.5	74.5	1.419	36.2	62.3	17.9781			5.6	95.1	157	94.68	76.995	79.253	117.14	4.6	45.2	0.95
060481221001	1	46	1	3	1	3	3	0	0	6	0.57	0	7.99653	0	1	2.37143	0	11.4281	0.6554	170.877	3.60192	16.3	9	55	0.265522	23.1928	0	0	0	0	0	125	64	1.702	69.8	91.3	24.0955	480	6	5.4	96.9	194	119.88	49.56	76.5468	86.985	5.3	44.7
060481223002	1	55	1	3	1	3	1	0	1	6	0.34	0	8.0011	0	1	2.35626	1	11.092	0.7232	167.398	2.32512	15.8	9	54	0.485494	22.9177	0	0	0	1	0	121	77.5	1.702	70.1	88.6	24.1991	620	6	4.6	99.5	156	97.74	61.065	51.8044	109.408	5.2	44.7	0.81
060481224002	0	56	1	2	1	0	0	0	0	8	5.69	1	8.99311	1	4	1.91094	0	16.834	0.6554	140.722	4.16304	15.3	9	35	2.26552	18.3156	0	0	0	0	0	127.5	58.5	1.635	71.7	102.3	26.8215	390	8	7.5	85.5	260	108.9	147.795	28.6084	83.5056	5.1	43.8	0.84
060481227001	1	58	0	1	1	0	0	0	0	8	1.18	1	8.02022	0	3	2.68436	0	14.6492	0.6893	171.264	4.05384	16.6	9	49	0.230314	18.2539	0	0	0	0	0	101.5	68	1.612	51.5	73.2	19.8188	290	8	7	100.1	274	120.6	50.445	69.9746	83.5056	5	46.7	0.75
060481229001	0	64	1	2	1	0	0	0	0	7	0.36	0	8.53952	1	1	1.71156	0	12.5485	0.6441	234.28	2.91144	15.6	9	25	0.98657	14.6066	0	0	0	0	0	110.5	65.5	1.592	56.4	95	22.2532	380	7	5.2	94.7	236	97.92	104.43	37.5002	166.625	5.4	43.5	0.94
060481229002	1	63	1	4	1	3	0	0	0	7	0.27	0	8.23106	0	1	2.34919	0	12.1283	0.7571	164.305	4.35456	19.3	9	50	0.551499	21.2839	0	0	0	0	0	122.5	66.5	1.687	64	79.2	22.4879	450	7	4.3	98.3	159	97.56	76.995	52.9642	102.449	5.2	53.2	0.76
060481231001	1	52	1	4	1	2	0	0	0	7	0.29	0	8.05763	0	1	2.15419	0	14.4251	0.8362	185.181	3.906	16.6	9	47.5	0.560545	22.05	0	0	0	0	0	117.5	72	1.643	68.3	82.4	25.3015	390	7	5.2	97.3	204	82.98	76.11	56.4436	121.779	4.9	46.5	0.95
060481232001	1	57	1	4	1	3	3	1	0	8	0.51	0	8.17739	0	1	2.04279	0	14.9573	0.9379	175.516	4.30752	16.1	9	47	0.476968	23.0078	0	0	0	0	0	113	71	1.748	68.4	84.2	22.3858	440	8	8.5	94.4	206	98.1	72.57	59.5364	103.609	5.2	45.6
060481302001	1	49	0	1	1	3	3	0	0	6	0.85	0	7.57517	0	1	1.96341	0	16.9741	0.7684	153.867	3.15336	13.1	9	43	0.23379	21.9007	0	0	0	1	0	105	66.5	1.68	64.9	84	22.9946	400	6	5.7	96.3	164	95.76	40.71	67.2684	69.2014	4.9	37.8	0.99
060481303002	1	48	1	4	1	0	0	0	0	6	1.4	1	7.58719	0	3	2.38348	0	14.3131	0.8023	273.326	4.01352	14.4	9	50.3	0.288851	21.1036	0	0	0	0	0	100.5	53.5	1.676	60.8	73.2	21.6449	390	6	3.6	93.9	212	92.88	42.48	53.3508	218.042	4.8	39.6	0.88
060481305002	0	77	1	1	1	0	0	0	0	7	0.4	0	8.06291	0	1	2.06632	0	11.5681	0.5537	158.506	2.41248	10.8	9	25.2	0.497753	12.1956	0	0	0	0	0	104	63.5	1.592	46.4	77.9	18.3076	280	7	2.4	95.4	267	76.32	83.19	48.7116	100.516	5	30	1.44
060481316002	1	64	1	2	1	3	3	0	0	8	0.98	0	9.03347	1	2	2.33757	1	13.4728	0.8136	162.759	5.43144	15.3	9	45	0.744351	19.2508	0	0	0	0	0	113.5	71.5	1.67	54.6	79.1	19.5776	240	8	6.1	96.5	190	104.04	161.07	70.7478	66.4952	4.7	41.9
060481320002	0	50	1	4	1	0	0	0	0	7	0.7	0	8.1607	0	1	1.83655	1	10.8959	0.5876	149.228	3.81864	15.2	9	30.2	0.663967	16.4439	0	0	0	0	0	120.5	60.5	1.571	64.4	93.3	26.0936	340	7	5.5	96.8	271	105.48	66.375	40.9796	102.836	5.3	42.8	0.88
064028102001	0	68	0	3	0	0	0	0	0	8	1.13	1	8.22736	0	3	1.30497	0	19.523	0.791	198.326	3.53976	12.7	9	20	0.401105	15.326	0	0	0	0	0	122	71	1.545	63.5	93	26.6022	230	8	5	89.7	174	104.4	71.685	73.454	114.82	5.3	40.1	0.89
064028103001	0	53	1	4	0	0	0	0	0	7	4.74	1	8.72905	1	4	1.41313	0	13.2207	0.7684	175.903	4.10088	11.5	9	27	1.3609	19.1065	0	0	0	0	0	119	70	1.63	75.5	94	28.4166	430	7	7.2	93	177	85.68	144.255	49.0982	99.3562	5	36.5	0.97
064028103002	1	56	1	4	0	0	3	0	0	7	0.43	0	9.17522	1	2	1.97228	0	16.5539	0.565	155.413	3.04584	13.6	9	41	0.987602	20.7881	0	0	0	1	0	115.5	66	1.685	60.2	82	21.203	400	7	7.3	100	177	170.46	113.28	40.9796	93.9438	5.1	44	0.98
064028104001	1	49	1	4	0	3	0	0	0	7	0.28	0	8.49546	1	1	1.91253	0	23.2483	0.9266	200.259	5.41464	13	9	45	0.769413	23.529	0	0	0	0	0	127.5	83.5	1.65	75	92.6	27.5482	540	7	4.4	91	151	105.3	92.925	54.8972	132.604	4.8	41.5	0.81
064028113002	0	52	1	4	0	2	0	0	0	7	0.27	0	7.81613	0	1	1.88309	0	13.865	0.5085	153.094	2.43432	7	9	24	0.29714	12.745	0	0	0	0	0	108	74	1.51	49	67	21.4903	350	7	3.5	64	249	93.42	53.1	57.99	82.3458	4.3	27.3	0.62
064028114002	1	58	1	4	0	3	1	0	0	5	0.79	0	9.222	1	2	0	1	13.1927	0.8588	196.006	4.65528	15.3	7	0	NA	-8.934	0	0	0	0	0								5	5.4	94	174	108.36	186.735	38.66	126.032	5.3	47.2	0.86
064028115002	1	71	1	1	0	0	1	0	0		7.21	1	8.80244	1	4	0	1	12.4644	1.0396	189.434	4.87536	14	4	0	NA	-9.415	0	0	0	0	1									5.3	94	200	102.24	130.095	37.8868	134.537	5.6	44.4	1.29
064028117002	0	51	1	4	0	0	0	0	0	7	1.1	1	9.05062	1	4	1.98288	1	11.092	0.7797	219.975	4.8888	13.5	7	30	1.53411	15.1295	0	0	0	0	0	114	79.5	1.54	59.5	89	25.0885	320	7	7.4	92	222	98.28	173.46	43.6858	146.908	5	43	0.77
064028206001	0	54	0	3	0	0	0	0	0	6	1.52	1	8.71222	1	4	1.61151	0	16.4699	0.6667	220.362	4.33944	12.8	9	28.5	1.22121	17.6853	0	0	0	0	0	111	68	1.58	71.1	92.1	28.481	390	6	4.1	94	204	93.42	130.095	47.9384	148.068	4.7	40.9	0.9
064028207002	0	48	1	4	0	3	0	0	0	7	0.38	0	7.93744	0	1	2.10404	0	9.01922	0.7119	184.408	3.73128	9.7	9	30	0.380665	14.2583	0	0	0	0	0	100.5	63	1.542	54.3	75.4	22.8366	240	7	3	78	233	93.06	60.18	55.6704	118.686	4.9	32.6
064028216001	0	58	0	4	0	0	0	0	0	7	0.64	0	8.9039	1	2	1.60246	0	16.1057	0.6441	194.846	4.32264	13.3	9	26.5	1.18191	16.5371	0	0	0	0	0	99	54.5	1.62	63.7	81	24.2722	240	7	4.3	92	164	110.16	133.635	44.459	129.511	4.9	41.5	0.81
064028218001	0	46	1	3	0	0	0	0	0	7	0.29	0	7.90386	0	1	1.86972	1	11.204	0.6102	194.073	3.05928	10	7	26	0.266765	13.9058	0	0	0	0	0	119.5	78	1.531	52.7	72.8	22.4833	200	7	5.1	80.5	191	94.14	57.525	74.2272	116.367	4.7	33.2	0.77
064028219001	1	59	1	3	0	3	1	0	0		1.14	1	8.96281	1	4	1.79258	0	18.4306	1.0057	182.089	5.17944	14.4	9	42	1.2931	23.4299	0	0	0	0	0	109.5	70.5	1.715	72.8	95	24.7516	670		5.8	101	142	104.4	149.565	49.0982	105.542	4.6	44.1	0.99
064028220001	1	48	0	3	0	0	1	0	0	7	0.44	0	8.16108	0	1	2.3085	0	14.6772	0.9831	210.697	4.17312	14.8	9	59.1	0.473997	25.601	0	0	0	0	0	130.5	70	1.75	80	87.8	26.1224	520	7	6.2	96	180	102.78	68.145	65.722	138.789	4.7	46.2	0.95
064028221001	0	45	1	4	0	0	0	0	0	6	1.11	1	8.9772	1	4	1.41353	0	9.8035	0.7232	203.352	3.32304	13.7	9	24	1.17469	16.9788	0	0	0	0	0	104	62	1.555	67.1	89.1	27.7499	370	6	7.2	90	155	101.7	155.76	57.2168	117.526	4.8	42.4	0.76
064028221002	1	46	1	3	0	0	0	0	0	8	1.59	1	8.50574	1	3	1.72836	0	12.8846	0.7458	177.449	3.67752	14.1	9	39.1	0.756371	22.6226	0	0	0	0	0	112	72.5	1.692	67.4	88.1	23.5429	460	8	4	85	127	104.4	94.695	49.8714	106.315	4.9	43.2	0.67
064033104001	1	58	1	3	1	3	3	0	0	8	0.23	0	8.12361	0	1	1.91328	0	12.0723	0.5989	177.449	3.47256	17.7	9	41	0.418574	21.4292	0	0	0	0	0	104	65	1.64	66.4	77	24.6877	420	8	5.8	104.6	253	108.9	61.95	59.923	112.114	5.1	47.9	0.91
064033112002	1	59	1	3	1	3	3	0	0	8	0.52	0	8.39748	0	1	1.79679	0	13.5288	0.8701	223.455	3.11304	15.5	9	39	0.633379	21.7054	0	0	0	0	0	108.5	62.5	1.635	68.3	89	25.5497	420	8	5.8	101.9	160	98.28	90.27	59.5364	157.733	4.1	42.6	1.04
064033115001	0	54	1	1	1	0	0	0	1	8	0.59	0	8.24068	0	1	1.51808	0	14.9573	0.7458	220.362	3.21888	13.4	9	22	0.424069	14.492	0	0	0	0	0	103.5	67	1.59	54	76	21.3599	240	8	4.6	93.8	224	95.22	79.65	63.789	152.707	4.7	39.3	1.09
064033208002	1	48	1	4	1	2	3	0	0	7	0.58	0	8.8401	1	2	0	0	17.2542	1.2995	159.666	3.46416	18	9	0	NA	-8.564	0	0	0	0	0								7	8.1	88.6	280	104.04	132.75	38.2734	98.9696	5.2	52.2
064033209002	1	51	1	4	1	0	0	0	0	6	0.54	0	8.43921	0	1	2.00467	1	16.3018	0.8814	174.357	3.8052	17.2	9	47	0.658195	23.4452	0	0	0	1	0	128	84	1.705	71.9	87.5	24.7332	450	6	5.6	89	220	99.54	92.925	59.5364	103.222	4.6	47.8	0.95
064033210001	0	53	1	4	1	0	0	0	0	7	0.52	0	9.39225	1	2	1.73338	0	10.3357	0.678	214.95	2.92992	14.7	9	30	2.58944	17.3072	0	0	0	0	0	120	79	1.635	65.9	91	24.6519	350	7	6.3	88.1	360	103.86	230.985	35.9538	137.243	4.9	41.3	0.58
064033211001	1	51	1	3	1	0	3	0	1	8	0.34	0	8.44909	1	1	0	0	9.43937	0.8023	183.248	4.67544	16.1	9	0	NA	-8.675	0	0	0	0	0								8	5.2	92.3	232	96.84	96.465	52.9642	115.98	4.9	46.9	0.77
064033214001	1	48	1	3	1	2	0	0	0	10	1.04	1	8.2369	0	3	1.96953	0	10.7558	0.8475	118.686	5.6952	16.5	9	53	1.15422	26.91	0	0	0	0	0	120	88	1.71	89	102	30.4367	450	10	6.2	93.9	169	91.8	82.305	37.1136	68.8148	4.6	47.5	0.4
064033214002	0	50	1	4	1	0	0	0	0	8	0.79	0	8.58514	1	1	2.28683	0	10.7838	0.791	144.202	2.48304	13.6	9	35	1.24634	15.305	0	0	0	0	0	110	75.5	1.58	58	84	23.2335	420	8	5.3	83.9	291	91.62	116.82	34.4074	91.6242	4.9	41.1	0.82
064033215001	1	45	0	2	1	0	2	0	0	6	4.51	1	8.33318	0	3	0	0	12.9966	0.8362	165.851	3.87408	16.2	9	0	NA	-8.453	0	0	0	0	0								6	9.8	92.6	193	97.92	84.96	49.0982	105.542	5.1	47.7	0.9
064033220002	1	54	1	4	1	0	3	0	0	8	6.81	1	8.39402	0	3	0.997535	0	13.893	0.7684	141.496	3.74304	14.1	9	35	3.13051	35.0865	0	0	0	1	0	117.5	78	1.575	140	96	56.4374	475	8	8.4	87.9	315	99.9	88.5	25.129	103.609	4.8	42.8
064033224002	0	55	1	3	1	3	0	0	0	8	1.37	1	8.88045	1	4	1.44074	1	14.4532	0.6441	178.996	3.73968	14.1	9	28	1.93674	19.4344	0	0	0	0	0	129	84	1.59	79.8	107	31.5652		8	5.7	91.6	227	91.8	156.645	40.593	114.82	5.1	40.3	0.69
064033309002	0	55	1	1	1	0	0	0	0	8	0.45	0	9.32412	1	2	2.11722	0	11.26	0.678	178.223	3.57336	13.7	9	34	1.88737	16.0588	0	0	0	0	0	108	67.5	1.601	61.7	83	24.0715	400	8	6.7	95.6	188	97.02	230.985	47.1652	86.985	4.4	43.4	1
064033318002	0	51	1	3	1	1	0		0	6	2.09	1	9.51871	1	4	1.74564	0	14.3411	0.7684	150.387	3.36672	11	9	34	3.63336	19.4771	0	0	0	0	0	133	81.5	1.6	78.7	95	30.7422	310	6	4.9	85.6	314	98.28	277.005	37.5002	68.8148	4.8	34.5	1
064033319002	1	66	1	3	1	2	0	0	0	5	0.68	0	8.43532	0	1	1.70986	0	11.0359	0.7797	88.1448	3.95976	15.2	9	40	0.803353	23.3937	0	0	0	1	0	106.5	70.5	1.725	73.4	87.4	24.6671	490	5	3.6	104.1	132	130.14	70.8	37.5002	37.5002	4.4	50.8	1.01
064033322002	0	59	1	1	1	0	0	1	0	5	0.46	0	9.08128	1	2	0	0	11.4561	0.5311	161.212	1.55568	11	9	0	NA	-13.128	0	0	0	1	0								5	4.6	111.2	226	101.34	173.46	35.5672	97.4232	4.7	35.9
064033325002	0	56	1	1	1	0	0	0	0	8	2.41	1	8.28244	0	3	2.13711	0	11.3441	0.4294	172.81	3.0156	16.6	9	27	0.305523	12.6339	0	0	0	0	0	117	77.5	1.49	50.3	81	22.6566	290	8	4.1	90	231	105.12	75.225	83.119	78.8664	4.7	55.3
064033326002	0	65	1	2	1	0	0	0	0		0.88	0	7.9186	0	1	1.90654	0	13.3328	0.6102	160.439	3.40032	11.3	9	33	0.474374	17.3088	0	0	0	1	0	132.5	82	1.655	67.1	94	24.4978	360		5.9	91.2	225	90	61.065	52.191	95.8768	5	34.2
064033332001	0	45	1	4	1	3	0	1	0	7	2.08	1	8.99648	1	4	1.82113	1	12.5765	0.7232	196.393	4.64352	11.3	7	27	1.22781	14.826	0	0	0	1	0	110	74	1.545	56.5	77	23.6696	300	7	4	89.2	240	92.16	175.23	52.191	109.021	4.6	33.7
064033333001	1	48	0	4	1	3	3	0	0	5	0.93	0	8.92493	1	2	1.37158	0	9.46738	0.8023	225.388	6.00432	17.5	9	31	1.50114	22.6017	0	0	0	0	0	107	75	1.715	66.4	83	22.5756	340	5	5	89.5	249	90.36	166.38	42.9126	153.48	4.5	55.8
064604103001	0	49	1	1	0	0	0	0	0	8	1.54	1	8.15499	0	3	1.79744	0	13.3888	0.5424	146.908	3.2256	12.5	9	30	0.877725	16.6904	0	0	0	0	0	101	69	1.504	69.2	101	30.5922	310	8	3.67	92.8	201	82.8	84.075	44.0724	87.7582	5	37	0.89
064604106001	0	49	1	4	0	0	0	0	0	7	0.26	0	7.95271	0	1	0	0	12.0723	0.7232	165.851	3.21048	15.1	9	0	NA	-12.758	0	0	0	0	0								7	4.4	87.2	308	88.02	64.605	69.588	90.4644	5.2	44
064604106002	1	49	1	3	0	NA	NA	0	0		0.8	0	8.31082	0	1	0	1	13.977	0.8588	135.31	4.41168	11.8	7	0	NA	-8.601	0	0	0	0	0									6.67	84.5	399	105.66	76.995	44.0724	76.9334	5.5	37
064604111001	1	65	1	3	0	1	3	0	0	7	0.96	0	8.16129	0	1	0	0	12.1844	0.8475	130.671	4.32096	14.8	9	0	NA	-9.193	0	0	0	1	0								7	5.48	90.2	217	86.04	81.42	39.0466	77.32	5.3	42	1.19
064604112002	0	47	1	4	0	0	0	0	0	8	0.4	0	8.87685	1	2	1.50393	0	10.9519	0.7797	185.955	4.6116	11.9	9	30	1.82278	19.9478	0	0	0	0	0	93	66.5	1.65	77.6	99	28.5032	450	8	5.48	81.9	251	94.68	151.335	39.0466	116.753	5.5	37	0.72
064604115001	0	60	1	1	0	0	0	0	0	4	1.07	1	7.60639	0	3	0	0	19.3829	0.5876	194.46	3.2592	15.3	9	0	NA	-13.165	0	0	0	0	0								4	9.42	90.5	185	94.68	42.48	75.7736	113.274	6	45	1.12
064604206001	0	46	1	4	0	0	0	0	0	6	0.51	0	7.36322	0	1	2.12033	0	13.4448	0.7232	140.722	3.30456	12.5	9	28	0.193732	13.2055	0	0	0	0	0	122	73.5	1.489	51.4	71.2	23.1832	340	6	4.46	92.3	220	93.78	33.63	59.923	78.0932	5.5	37	0.89
064604303001	0	48	1	4	0	0	0	0	0	6	1.87	1	8.46168	1	3	0	0	20.8114	0.6328	180.542	3.05256	12.2	9	0	NA	-12.721	0	0	0	0	0								6	4.45	98.4	159.2	96.3	98.235	37.8868	126.805	5.1	36	0.76
064604306001	1	57	1	3	0	0	0	0	0	7	1.28	1	8.85565	1	4	0	1	21.9038	0.8249	117.526	5.34072	12.9	9	0	NA	-8.897	0	0	0	0	0								7	5.81	97.1	230	106.38	131.865	35.5672	47.5518	5.4	37	0.93
064604315002	1	71	1	1	0	0	0	0	0	7	1.5	1	8.35686	0	3	2.03004	0	21.7638	1.017	182.089	5.81616	12.8	9	44	0.772787	21.6745	0	0	0	0	0	121	57	1.67	68.5	92	24.5617	500	7	4.65	86.1	239	103.5	82.305	43.6858	125.258	5.3	36	1.52
064604316001	1	56	0	3	0	0	0	1	0	4	0.42	0	8.76416	1	2	0	1	12.3524	1.0057	128.738	6.51672	13.5	7	0	NA	-8.86	0	0	0	1	0								4	6.54	89.2	226	103.32	123.9	23.9692	78.0932	6.1	40
065546102002	1	48	1	2	1	0	3	0	0	6	1.19	1	8.47833	1	3	0	0	17.4782	0.7232	207.218	2.3268	12.5	9	0	NA	-8.564	0	0	0	0	0								6	5.6	84.1	145	81.72	117.705	83.8922	101.289	4.8	35	0.8
065546103002	1	61	1	3	1	3	0	0	0	6	1.03	1	8.72011	1	4	0	0	17.8424	0.7571	242.012	4.07568	19.3	9	0	NA	-9.045	0	0	0	0	0								6	5.6	94.1	235	105.66	115.935	60.3096	155.413	4.9	53.1	0.67
065546104001	1	52	1	3	1	3	1	0	0		0.54	0	9.26913	1	2	0	1	20.3913	0.8475	155.027	4.53264	14.2	9	0	NA	-8.712	0	0	0	0	0									5.7	97.2	218	109.44	193.815	54.5106	64.5622	4.8	40.8	0.66
065546105001	1	63	0	1	1	3	3	0	0	5	0.16	0	7.89038	0	1	1.60935	0	16.2458	1.0509	134.923	4.76448	15.9	9	31	0.301327	19.2624	0	0	0	0	0	106	64.5	1.655	55.3	79	20.1897	300	5	7.8	101.1	218	92.88	57.525	63.789	56.4436	4.7	47.2	0.84
065546107001	1	51	1	1	1	3	3	0	0	8	0.53	0	8.73027	1	2	1.27976	0	22.352	0.7232	205.285	3.08448	16.7	9	27	0.839141	21.0977	0	0	0	0	0	129	81	1.675	61.4	83.1	21.8846	290	8	8.7	93	189	115.56	107.085	46.7786	142.655	4.8	47.1
065546107002	0	50	1	3	1	0	0	0	0	5	2.36	1	8.50336	1	3	1.79779	0	11.5401	0.7571	182.089	4.03872	13.2	9	26	0.755484	14.4622	0	0	0	1	0	123	76	1.485	58.9	80.1	26.7093	270	5	7.8	81.2	196	102.24	96.465	50.6446	110.568	5.2	37.9	0.93
065546109001	0	47	1	3	1	0	0	0	0	6	0.55	0	8.59659	1	1	1.69605	0	16.6379	0.7458	224.228	4.09752	11.6	9	30.1	1.06651	17.7471	0	0	0	0	0	107.5	65	1.576	70.3	91.4	28.3037	320	6	5.9	83.5	133	86.76	124.785	52.191	144.588	4.8	36	0.82
065546110002	1	46	1	1	1	3	3	0	0	7	0.29	0	9.53009	1	2	1.27788	0	14.6212	0.8927	228.094	4.17648	12.5	9	28.5	2.1749	22.3025	0	0	0	0	0	104	64.5	1.718	64.3	74.4	21.7854		7	7.5	86	162	104.76	262.845	45.2322	134.537	5	35	0.94
065546111002	1	55	1	3	1	3	1	0	0		0.71	0	8.2827	0	1	0	0	15.6296	0.8136	183.248	3.15504	14.4	9	0	NA	-8.823	0	0	0	0	0									5.1	94	246	110.34	71.685	64.9488	100.516	4.8	41.1	0.72
065546113002	1	50	1	3	1	3	1	1	0		0.21	0	8.36174	0	1	0	0	25.4051	0.9379	179.769	3.62208	17.6	9	0	NA	-8.638	0	0	0	0	0									7.8	96.3	204	88.74	96.465	44.8456	117.913	4.9	48.4
065546115001	1	62	1	2	1	1	1	0	0	8	0.45	0	8.67884	1	2	0	0	18.8787	0.8362	158.119	5.48856	15.9	9	0	NA	-9.082	0	1	0	0	0								8	5.6	94	248	100.62	116.82	46.392	83.5056	4.9	47.2
065546115002	0	60	1	1	1	2	3	0	0	8	0.19	0	8.03335	0	1	1.79798	0	29.5786	0.6554	232.733	2.98704	12.5	9	19	0.228269	10.5674	0	0	0	0	0	103	66.5	1.455	42.3	82.9	19.9809	270	8	5.9	95.7	163	98.1	62.835	80.0262	135.31	4.9	35.3	0.79
065546117002	0	47	1	3	1	0	0	0	0	8	0.51	0	7.94999	0	1	1.52819	0	13.6689	0.7458	184.408	4.15128	17	9	23	0.435128	15.0505	0	1	0	1	1	109	68	1.526	59.1	88	25.3792	420	8	5.2	91.1	204	80.1	70.8	63.0158	105.542	4.9	47.6	0.95
065546118001	0	56	1	1	1	0	0	0	0	8	0.19	0	7.88778	0	1	0	0	8.51504	0.6441	161.212	1.98744	14.8	9	0	NA	-13.017	0	0	0	0	0								8	4.5	93.8	238	95.58	55.755	57.2168	91.2376	4.9	40.7
065546118002	1	55	1	1	1	2	1	0	0		1.39	1	8.25846	0	3	0	0	23.3883	1.0509	184.022	3.96648	15.6	9	0	NA	-8.823	0	1	0	0	0									7.6	92.2	207	83.88	92.04	50.6446	112.501	4.9	42.4	0.75
065546119002	1	50	1	3	1	3	3	0	0	7	0.61	0	8.57183	1	1	2.03162	0	16.3298	0.9492	214.563	5.87664	18.9	9	42.3	0.790978	20.8208	0	0	0	0	0	113	58	1.615	63.1	85.4	24.1927	320	7	9.9	93.2	252	91.8	115.05	56.8302	136.083	5	53.4	0.98
065546121002	0	60	1	1	1	0	0	0	0	4	0.27	0	7.90969	0	1	1.10811	0	13.921	0.6554	146.135	2.98704	12.2	9	14.5	0.530273	13.0853	0	0	0	0	0	106.5	72	1.537	50.8	83.6	21.5038		4	23.7	89.1	217	75.06	72.57	45.2322	87.3716	4.8	35.2	0.81
065546122002	1	63	1	2	1	0	1	0	0	6	0.26	0	8.73884	1	2	1.19585	0	15.7976	0.7684	259.022	5.02152	12.5	9	22.5	0.413733	18.8151	0	1	0	0	1	123	78	1.615	55.2	88.2	21.1638		6	5.9	95.7	163	95.94	130.095	107.475	123.325	5.2	35.3	0.83
065546123002	0	62	1	1	1	3	0	0	0	7	0.5	0	9.74287	1	2	0	0	18.1785	0.8701	206.444	3.6288	15	9	0	NA	-13.239	0	0	0	0	0								7	7.3	96.6	226	118.8	286.74	33.2476	110.181	5.2	41.2	0.96
065546124001	1	45	1	1	1	3	1	0	0		0.55	0	10.0272	1	2	0	0	31.1191	1.2091	201.032	5.95224	14	9	0	NA	-8.453	0	0	0	0	0									4.3	101.4	172	92.16	491.175	55.2838	66.1086	4.5	40.5	0.81
065546203001	0	66	1	3	1	2	0	0	0	8	1.48	1	8.22506	0	3	0	0	17.2822	0.7571	229.254	3.39696	12.5	9	0	NA	-13.387	0	0	0	1	0								8	5.6	84.1	145	90.72	82.305	87.3716	146.908	5	35
065546210002	1	58	1	2	1	3	1	1	0	6	0.42	0	8.02755	0	1	0	0	15.2935	0.8701	158.506	3.40536	14	9	0	NA	-8.934	0	0	0	1	0								6	7.4	80	170	94.86	64.605	67.2684	98.9696	4.8	39	0.86
065546211002	1	56	1	3	1	3	3	0	0	8	2.59	1	7.8421	0	3	0	0	21.5397	0.5989	186.341	3.87072	15.8	9	0	NA	-8.86	0	0	0	1	0								8	6	80.9	133	108.54	46.905	68.8148	128.738	4.8	44	0.79
065546212002	0	51	1	1	1	0	0	0	0	5	0.75	0	8.26599	0	1	0	0	16.5819	0.4068	212.243	2.33352	13.8	9	0	NA	-12.832	0	0	0	1	0								5	4.8	81.4	113	92.52	84.075	81.5726	138.789	4.8	39	0.99
065546213001	1	58	1	1	1	3	3			7	35.52	1	8.06552	0	3	0	0	11.8482	0.7797	132.604	3.32808	14	9	0	NA	-8.934	0	0	0	0	0								7	5.9	80.6	165	99.9	63.72	54.124	79.6396	4.6	39	0.87
065546217002	1	56	1	3	1	3	3	0	0	5	0.53	0	8.14653	0	1	0	0	11.7362	1.0057	158.893	4.80648	15.5	9	0	NA	-8.86	0	0	0	1	0								5	7.3	84.3	172	84.78	81.42	65.722	98.1964	4.5	44
065546219001	0	51	1	4	1	0	0	0	0	5	0.25	0	7.62367	0	1	0	0	17.8424	0.7571	130.671	3.13656	13.4	9	0	NA	-12.832	0	0	0	1	0								5	6.1	82.1	145	88.92	46.02	61.0828	64.9488	4.7	40	0.97
065546219002	1	50	1	4	1	0	0	0	0	8	3.49	1	8.46948	1	3	0	1	23.7525	1.1074	190.207	7.18704	15	7	0	NA	-8.638	0	1	0	0	0								8	5	82.3	121	119.7	79.65	48.325	142.655	5.9	41	0.96
065546221002	1	55	1	3	1	0	3	0	0	8	1.04	1	8.06402	0	3	0	1	22.1279	1.0057	170.877	3.93456	14.6	7	0	NA	-8.823	0	0	0	1	0								8	6.5	83.7	168	95.76	66.375	64.9488	113.66	4.8	42	1.04
065546302001	0	50	1	1	1	0	0	0	0	8	1.93	1	8.54291	1	3	1.29041	0	13.6129	0.6328	253.61	2.89296	13	9	18	0.518319	13.9491	0	0	0	0	0	110.5	66.5	1.511	54.8	84	24.0022		8	5.8	85.7	128	102.6	100.005	69.9746	165.078	5.1	36	0.93
065546302002	1	53	1	1	1	3	3	0	0	5	0.36	0	8.66755	1	2	1.90021	0	14.9013	0.9153	161.599	5.6448	12.5	9	42.5	1.01948	22.3659	0	0	0	0	0	118	78.5	1.685	67.8	96	23.8798		5	7.5	86	162	115.2	100.89	39.8198	99.3562	4.8	35	0.81
065546303002	1	47	1	3	1	0	3	0	0	8	0.28	0	8.13754	0	1	1.66333	1	10.5598	0.4859	178.609	4.4016	16.6	7	33	0.568144	19.8397	0	1	0	1	0	129.5	81	1.641	56	77.2	20.7956	450	8	7.8	89.9	178	87.84	77.88	46.7786	118.3	5.2	46.7	0.69
065546306001	0	56	1	2	1	0	0	0	0	6	1.39	1	8.57056	1	3	0	1	11.6522	0.6215	202.578	4.1832	14.7	4	0	NA	-13.017	0	0	0	0	0								6	7.1	93.3	235	96.12	109.74	46.7786	133.377	4.9	42.4
065546308001	0	52	1	1	1	0	0	0	0	8	1.09	1	8.25747	0	3	0	0	13.1087	0.791	189.434	2.96856	13.2	9	0	NA	-12.869	0	0	1	0	0	117	76.5			94		300	8	6	92.3	226	97.92	78.765	59.1498	109.794	4.9	39.3
065546308002	1	53	1	2	1	3	0	0	0	8	0.65	0	8.42735	0	1	1.26358	0	18.4866	0.8475	155.8	4.99632	16.8	9	27.5	0.517226	21.7636	0	0	0	0	0	118	79	1.672	65.4	85.5	23.394	400	8	8.3	93	191	111.06	82.305	62.2426	71.521	5.1	47.3
065546309001	0	46	1	1	1	0	3	0	0	3	2.76	1	9.2846	1	4	0	0	10.9519	0.7345	131.057	3.15504	16.2	9	0	NA	-12.647	0	0	0	0	0								3	8.3	86.1	124	103.14	208.86	29.7682	56.057	4.8	47
065546313001	1	45	1	2	1	0	1	0	0	7	0.26	0	8.76642	1	2	2.10052	1	11.3721	0.9153	182.475	4.15464	15.9	9	45	1.02481	21.4233	0	0	0	0	0	105	59	1.645	63.6	81	23.5031		7	6.6	89.7	209	94.14	136.29	51.4178	104.382	4.7	44.4	0.71
065546314001	1	62	0	1	1	3	3	0	0	2	3.09	1	7.77984	0	3	0	1	21.0075	0.904	194.073	3.82536	14.8	4	0	NA	-9.082	0	0	0	1	0								2	7	95.3	257	83.16	57.525	58.3766	126.032	4.6	42.6	1.17
065546315001	0	48	1	3	1	0	0	0	0	7	2.13	1	8.67288	1	4	1.2818	0	10.4477	0.8362	153.094	4.10088	13.8	9	26.5	1.67552	20.674	0	0	0	0	0	120.5	79	1.66	81	91.2	29.3947	420	7	6.7	98.8	235	88.02	132.75	38.66	89.3046	4.5	41.1	0.83
065546315002	1	46	1	1	1	3	1	0	0	7	0.89	0	8.21432	0	1	2.38609	0	13.865	0.8588	155.027	4.30752	15.5	9	57	0.669253	23.8885	0	0	0	0	0	124.5	79	1.758	70.3	83	22.7467	460	7	3.9	87.3	239	95.94	76.995	46.0054	93.5572	4.9	44.4	0.77
065546317001	1	69	1	2	1	3	3	0	1	6	0.42	0	8.11438	0	1	0	0	16.4139	0.7571	168.171	3.89088	14.4	9	0	NA	-9.341	0	0	0	1	0								6	5.1	94	246	106.38	62.835	80.7994	76.1602	4.9	41.1	0.73
065546317002	0	69	1	1	1	0	0	0	0	5	0.18	0	8.02414	0	1	0	0	18.5986	0.5198	213.017	2.04792	13.9	9	0	NA	-13.498	0	0	0	1	0								5	6.1	92	164	97.2	62.835	87.7582	113.274	4.8	37.9	0.79
065546319001	1	58	1	1	1	3	1	0	0	10	1.41	1	8.72549	1	4	1.56196	1	17.2822	0.8814	185.955	5.55744	14.8	9	32.8	1.24342	20.9992	0	0	0	0	0	125	83	1.69	61.4	92.5	21.4978	420	10	4.1	84	113	92.16	133.635	39.0466	118.686	5.1	41	0.81
065546320002	1	63	1	2	1	0	0	0	0	5	0.25	0	9.62945	1	2	1.17288	0	18.7667	0.9944	154.64	6.28992	15.3	9	23.5	1.81807	20.0361	0	0	0	0	0	123	71	1.675	58.2	83	20.744	350	5	6.5	79.8	266	113.04	269.04	51.4178	67.2684	4.6	44.6	1.02
065546321002	1	56	1	3	1	0	3	0	0	5	0.74	0	8.72084	1	2	0	0	16.806	0.8249	153.48	4.75272	14.4	9	0	NA	-8.86	0	0	0	1	0								5	8.6	92.6	233	122.58	100.005	34.794	98.1964	5.2	43.4	0.78
065546324002	1	81	1	1	1	0	3	0	0	6	3.09	1	8.04673	0	3	0	0	23.4164	0.7345	187.888	3.7128	16	9	0	NA	-9.785	0	0	0	0	0								6	5.8	81.8	106	82.08	76.11	57.99	113.66	5	46	0.84
065546325001	0	47	1	1	1	0	0	0	0	5	0.99	0	8.54839	1	1	0	0	27.982	0.904	186.341	4.99632	11.6	9	0	NA	-12.684	0	0	0	1	0								5	5.9	83.5	133	92.52	111.51	59.923	95.1036	4.9	36
065546326001	1	60	1	1	1	3	3	0	0	5	2.02	1	7.8905	0	3	1.68117	0	15.4895	0.6893	77.7066	3.42552	15.1	9	31.5	0.466344	18.7369	0	0	0	0	0	92	54	1.637	53	83	19.7778	260	5	8.5	95.8	196	107.82	49.56	34.4074	30.1548	5.1	43.4	0.81
065546327001	1	69	0	1	1	3	3	0	0	8	0.38	0	7.84961	0	1	0.919056	0	19.1308	0.9266	154.253	2.79888	15.6	9	15	0.36957	16.3211	0	0	0	0	0	103	67	1.565	46.2	81	18.8631		8	5.1	97.6	217	82.8	61.95	49.4848	90.4644	4.8	45.8	1.17
065546328001	0	57	1	1	1	0	0	0	0	6	1.78	1	8.35117	0	3	1.59103	0	13.7249	0.791	197.939	2.82072	15.5	9	22.5	0.43181	14.1418	0	0	0	0	0	112	69.5	1.546	55.2	80.5	23.0951		6	6.3	88.6	208	113.94	74.34	61.4694	121.392	5.3	42.4
065546329002	1	46	1	3	1	0	0	0	0	5	0.75	0	8.44913	1	1	0	0	15.3775	0.9153	156.573	3.53472	15.9	9	0	NA	-8.49	0	0	0	1	0								5	9.5	93.1	204	97.74	95.58	50.6446	85.4386	5.1	47.7	0.91
065546330002	1	82	1	1	1	0	0	0	0	5	1.79	1	8.0297	0	3	0	0	24.2847	1.2091	172.037	4.33608	16	9	0	NA	-9.822	0	0	0	0	0								5	6.6	103.4	236	93.78	65.49	65.3354	93.5572	4.7	45.9	1.41
072428112002	1	48	1	1	0	0	0	0	0	6	0.62	0	8.73947	1	2	2.18675	0	9.01922	0.8588	137.63	5.12904	13.6	9	48	1.53048	21.9504	0	0	0	0	0	123	76.5	1.591	69.9	96.5	27.6145	610	6	5.95	97.4	87	100.8	123.9	35.5672	71.9076	5	40.6	1.11
072428116001	0	80	0	2	0	0	0	0	0	6	0.39	0	7.76271	0	1	0	0	11.4281	0.7232	174.357	3.04584	11.2	9	0	0.218911	9.5956	0	1	0	0	0	117	65.5	1.464	40.6	73	18.9428		6	3.87	103.2	132	88.56	53.1	67.2684	98.9696	4.4	35.6	1.42
072428117001	0	56	1	1	0	0	0	0	0	4	1.03	1	8.72615	1	4	1.74211	0	13.0527	0.678	170.104	3.74976	13.1	9	26	0.977267	14.9244	0	0	0	1	0	125.5	78	1.576	57.4	89	23.11	350	4	5.18	89.2	203	97.38	126.555	47.1652	93.1706	5	41.4
072428117002	1	60	1	2	0	3	3	0	0	6	0.74	0	9.29755	1	2	1.65171	0	12.9406	1.0509	183.635	3.67752	15.3	9	35	1.20306	21.1902	0	0	0	0	0	102.5	54.5	1.731	60.5	81.1	20.1912	460	6	7.47	97.5	235	119.7	182.31	52.9642	91.2376	5.4	46.2	1.18
072428203001	0	49	0	4	0	3	0	0	0	5	0.45	0	8.19293	0	1	1.42163	0	17.1981	0.5198	164.692	2.85264	11.9	9	21	0.594042	14.7718	0	0	0	0	0	93.5	56	1.57	55.6	78.4	22.5567	210	5	4.63	95.9	157	96.12	75.225	44.8456	107.088	4.5	37.8	0.88
072428205001	1	51	0	4	0	3	3	0	0	8	49.9	1	8.22365	0	3	1.79326	0	6.7224	0.8136	138.403	4.34616	14.7	9	30	0.48996	16.7293	0	1	0	0	1	103	62	1.586	43.7	67.6	17.373		8	11.04	100	362	96.84	76.995	43.2992	71.9076	5	45.1	1.52
072428206001	0	62	1	3	0	3	0	0	0	8	0.66	0	8.21395	0	1	1.89626	1	12.6885	0.7684	215.723	4.32264	13	4	26	0.446763	13.7112	0	0	0	1	0	113	64.5	1.597	51.1	80.8	20.036	190	8	4.39	93	104	97.02	76.11	54.5106	146.521	4.7	39.6	1.14
072428209001	1	56	1	4	0	3	3	0	0	7	0.92	0	8.74392	1	2	1.81424	0	15.2935	1.1413	211.857	7.308	14.2	9	40	1.01779	22.0478	0	0	0	0	0	120.5	79.5	1.644	69	94	25.5297		7	8.29	89.2	285	113.4	110.625	45.6188	138.016	5.2	43.1
072428213001	1	53	0	3	0	0	0	0	0	8	0.7	0	8.63474	1	2	2.04669	0	13.3608	0.9718	159.279	4.39488	15.1	9	37.9	1.27475	18.5177	0	0	0	0	0	135	79.5	1.54	55.9	79.8	23.5706	370	8	6.4	95.8	165	94.14	119.475	34.0208	106.315	4.9	45.7	1.18
072428214001	0	84	0	1	0	0	1	0	0	6	2.22	1	9.02591	1	4	0.839983	0	13.7249	0.8475	160.826	6.13704	12.3	9	14	2.33187	16.667	0	0	0	0	0	136	66	1.41	81	86.1	40.7424	80	6	8.74	85	119	109.26	152.22	37.5002	88.5314	5.1	39.1	1.71
072428215001	1	57	1	4	0	3	1	0	1	7	0.69	0	8.22506	0	1	1.80208	0	11.9603	0.9831	167.398	5.29536	16.3	9	41	0.916898	22.7515	0	1	0	0	0	102	67.5	1.605	75	94.8	29.1146	450	7	5.56	94.4	198	100.44	74.34	37.8868	113.274	5	49	1.09
072428301001	0	71	0	1	0	0	0	0	0	8	1.32	1	8.59753	1	3	2.03108	1	12.3804	0.6554	228.867	3.07104	13.2	7	25	0.634339	12.3087	0	0	0	0	0	133	79	1.571	47	78	19.0434	190	8	5.69	98.4	207	108.36	100.005	47.1652	168.171	5.2	42.9	0.99
072428310001	1	55	1	4	0	3	3	0	0	3	0.51	0	8.73538	1	2	0	0	14.4251	1.1865	183.248	7.81536	15.9	9	0	NA	-8.823	0	0	0	0	0								3	6	93.3	40.8	115.2	107.97	37.5002	126.032	5.4	47.5	1.39
072428315001	0	65	0	3	0	0	0	0	0	6	1.35	1	9.26733	1	4	1.85065	1	18.3465	0.678	255.929	4.63344	14.6	4	20	1.36525	10.807	0	0	0	0	0	121.5	81.5	1.455	44.5	85.4	21.0201	250	6	7.9	87.8	262	102.24	207.09	46.392	161.985	5.2	45.3
074002101001	1	58	1	1	1	0	3	0	0	7	4.83	1	8.20175	0	3	2.40544	0	23.1082	0.9831	139.176	5.64816	15.7	9	50	0.635421	20.7862	0	0	0	0	0	106	61.5	1.625	63.9	90	24.1988	420	7	7.02	100.1	126	114.48	63.72	39.4332	92.784	5.4	43.9
074002101002	0	52	1	2	1	3	0	0	0	5	0.51	0	8.29811	0	1	2.41763	1	19.4109	0.5876	184.408	3.4944	13.7	7	38	0.480034	15.7179	0	0	0	0	0	109	51	1.575	60.8	88	24.51	350	5	4.97	89.1	222	103.14	77.88	62.6292	112.887	5.2	39.2	1.19
074002102002	0	47	1	2	1	0	0	0	0	9	0.28	0	8.58851	1	1	2.60556	0	13.5288	0.6328	192.14	3.62376	14.4	9	33	1.03626	12.6652	0	0	0	0	0	109.5	64.5	1.46	50.4	75	23.6442	290	9	9.8	90.1	312	87.3	123.015	40.9796	130.671	4.8	41.5	0.93
074002103001	1	54	1	2	1	3	3	1	0	7	0.35	0	8.15757	0	1	2.55225	0	10.9799	0.7119	174.357	4.74936	15.6	9	51	0.378444	19.9824	0	0	0	1	0	118	78.5	1.61	59.8	82	23.0701	220	7	6.14	93.8	168	102.42	68.145	66.8818	98.1964	5.6	45.4	1.1
074002104001	1	47	1	4	1	3	0	0	0	5	0.47	0	7.95908	0	1	2.46124	0	17.7583	0.9379	170.877	3.70776	15.1	9	57	0.581902	23.1591	0	0	0	1	0	94.5	43.5	1.65	72.7	94	26.7034	400	5	4.36	92.4	143	86.22	66.375	50.258	116.753	4.9	42.6	0.9
074002104002	0	45	1	2	1	0	0	0	0	6	0.33	0	8.01523	0	1	2.98001	1	12.8286	0.7232	159.666	2.80224	12.7	9	43	0.472254	14.4295	0	0	0	1	0	110	67.5	1.535	55	77	23.3424	270	6	4.92	98.8	182	90	67.26	51.0312	102.449	4.9	36.1	1.09
074002105001	0	67	1	1	1	0	0	0	0	6	0.91	0	8.52526	1	1	2.44349	0	17.1141	0.7232	180.156	3.19368	12.5	9	34.7	0.884268	14.201	0	0	0	0	0	118	65.5	1.532	58.2	91	24.7974	170	6	4.13	92.8	237	94.14	107.085	46.0054	123.325	4.9	36.2	1.21
074002105002	1	74	1	1	1	0	1	0	0	8	0.59	0	7.62164	0	1	2.49745	0	18.3185	0.904	122.166	4.16976	12.2	9	44.5	0.41465	17.8182	0	0	0	1	0	100.5	56	1.623	51.7	75.2	19.627	170	8	4.84	93.9	153	79.56	51.33	39.4332	75.7736	5.3	35.3	1.58
074002106001	0	59	0	1	1	3	0	0	0	8	0.72	0	9.02342	1	2	2.66752	0	18.8507	0.7684	173.97	4.85352	13.4	9	38.2	1.6933	14.3204	0	0	0	0	0	130.5	77.5	1.566	55.4	77.8	22.5905	150	8	5.6	94.1	137	101.88	162.84	34.0208	112.887	5.2	38.5	1.29
074002111001	0	57	1	1	1	0	0	0	0	8	1.06	1	8.80574	1	4	2.6077	0	11.148	0.6554	174.357	4.18488	11.6	9	36.5	1.14036	13.997	0	0	0	0	0	120.5	77.5	1.5	57	88.4	25.3333	300	8	4.97	65.5	162	96.66	138.06	46.0054	105.928	5.2	36
074002111002	1	65	1	2	1	3	0	0	0	6	0.6	0	7.86685	0	1	1.98416	0	18.2345	1.1639	142.655	4.96608	12.9	9	34.5	0.351774	17.3877	0	0	0	1	0	102	56.5	1.53	52.9	81.2	22.5981	320	6	3.8	99.3	104	98.28	53.1	52.191	86.985	5.4	36
074002113002	1	52	1	4	1	0	3	0	0	7	1.46	1	7.86459	0	3	2.9478	0	11.8202	0.9492	138.403	3.99336	13.5	9	55	0.279698	18.658	0	0	0	0	0	113	70	1.62	52	72	19.8141	550	7	4.01	98.9	195	99.72	52.215	59.923	73.8406	5.1	38.7	1.13
074002115001	0	54	1	2	1	3	0	0	0	5	0.36	0	8.52941	1	1	2.78444	0	17.7583	0.791	165.078	4.0824	14.6	9	36	0.655567	12.929	0	0	0	1	0	103.5	58	1.48	52	77	23.74	370	5	4.76	95.4	211	96.12	105.315	56.4436	91.2376	4.7	40.6	1.07
074002115002	1	57	1	2	1	0	3	0	0	6	0.5	0	8.06692	0	1	2.37123	0	26.2454	0.7571	197.939	4.71576	15.7	9	41	0.218022	17.2906	0	0	0	1	0	125	64.5	1.56	49.2	64	20.217	250	6	4.09	95.7	182	118.08	53.985	78.0932	114.434	5.4	44.8	1
074002118001	1	58	1	1	1	3	1	0	0	3	4.84	1	7.78532	0	3	2.46527	0	10.9799	0.9266	148.454	5.72208	14.8	9	50.5	0.406284	20.4846	0	0	0	1	0	105	67	1.687	58.9	79.8	20.6959	320	3	4.25	98.2	223	89.1	53.985	46.392	95.1036	4.7	42.2	1.1
074002118002	0	55	1	1	1	0	0	0	0	6	0.4	0	8.38579	0	1	2.43104	0	11.26	0.7232	178.996	3.50784	13.4	9	33.4	0.548024	13.739	0	0	0	0	0	107	60	1.579	50.9	71	20.4152	380	6	3.63	91.7	160	98.1	89.385	52.5776	116.753	5	38.5	1.23
074002202001	1	80	1	2	1	3	3	0	0	6	8.71	1	8.08999	0	3	2.16664	0	17.1141	0.7458	159.666	5.3172	11.4	9	39	0.364009	18.0002	0	0	0	0	0	113.5	65	1.585	55.9	81	22.2512	400	6	4.7	83.4	130	94.5	69.03	66.8818	86.2118	5.4	30	1.16
074002204001	0	49	1	2	1	0	0	0	0	8	0.54	0	7.95514	0	1	1.92857	0	12.1003	0.6328	144.588	4.8216	11.2	9	25	0.363926	12.963	0	0	0	0	0	101	65.5	1.52	49	72	21.2084	400	8	4.9	78.4	152	89.46	63.72	56.4436	82.7324	5	30
074002205002	1	46	1	2	1	0	3	0	1	9	0.74	0	8.5384	1	1	2.13927	0	11.7642	1.017	148.068	5.21808	11.5	9	43	0.813202	20.1003	0	0	0	1	0	121.5	71	1.615	58.6	76	22.4674	440	9	3.5	78.4	99	82.44	123.9	55.2838	80.0262	5	30.7	1.15
074002206001	0	79	1	1	1	0	0	0	0	7	15.59	1	8.07101	0	3	0	0	13.1087	0.7006	146.135	5.4936	8.5	9	0	NA	-13.868	0	0	0	0	0								7	4.2	69.9	223	103.32	61.95	46.392	93.9438	5.3	32.9	1.17
074002210002	0	58	1	1	1	3	0	0	0	10	1.48	1	7.95204	0	3	2.49785	1	20.5033	0.8023	165.078	2.12688	9.5	9	36	0.351735	14.4124	0	1	0	1	0	127.5	75.5	1.6	53.8	77	21.0156	220	10	3.9	74.8	107	93.06	61.065	58.3766	99.7428	4.9	35.5	1.22
074002211002	1	77	1	1	1	0	0	0	0	6	2.24	1	7.7955	0	3	1.42694	1	25.6011	0.9831	139.176	4.36128	11	7	25	0.418015	17.52	0	0	0	1	0	137.5	70.5	1.555	54.5	85	22.5391	250	6	4.2	77.3	104	88.56	54.87	46.0054	88.5314	5.4	30.2	1.48
074002212001	1	59	1	2	1	3	3	0	0	6	0.95	0	8.80974	1	2	2.03533	0	19.691	0.9492	211.084	5.0232	20.8	9	38	1.37952	18.6702	0	0	0	1	0	103.5	62	1.575	55.9	76	22.5346	300	6	3.7	86.7	124	92.88	144.255	37.1136	152.707	5.2	55.2	1.24
074002213001	1	61	1	1	1	3	1	0	0	7	0.89	0	8.7732	1	2	1.74089	0	19.9431	1.0396	174.357	10.4916	15.7	9	35.8	1.29693	20.5642	0	0	0	0	0	117.5	78.5	1.602	64.6	92.4	25.1714	230	7	5.1	79.4	200	85.86	150.45	46.7786	105.928	4.9	41.6	1.31
074002213002	0	59	1	1	1	0	0	0	0	7	0.6	0	8.07996	0	1	2.77386	0	20.8114	0.7571	177.449	4.1664	10.6	9	39.5	0.345024	14.2401	0	0	0	1	0	121	67.5	1.609	52.6	68.8	20.3177	180	7	4.4	79.9	134	102.78	62.835	59.5364	114.82	4.9	38.5
074002215002	0	71	1	1	1	0	0	0	0	4	0.33	0	8.62127	1	2	3.75789	0	21.5677	0.8362	222.295	4.88208	10.5	9	30	0.572601	7.9832	0	0	0	0	0	106	56.5	1.385	34.9	69.6	18.1939	250	4	4.6	79.6	148	92.88	119.475	52.5776	161.212	5.1	28.8	1.46
074002217001	0	53	1	1	1	0	0	0	0	8	0.44	0	8.42664	0	1	3.49917	0	13.5849	0.6441	166.238	2.89632	11.4	9	36.7	0.597063	10.4882	0	0	0	0	0	132	82.5	1.427	42.1	71.8	20.6745	220	8	5.5	78.2	172	84.6	107.97	53.3508	103.222	4.4	30.8
074002219001	0	70	0	1	1	0	0	0	0	8	8.39	1	8.23136	0	3	2.17212	1	16.6379	0.9266	230.8	4.72752	9.8	9	21.6	0.508569	9.9442	0	0	0	1	0	130	77.5	1.462	40.6	77.9	18.9946	240	8	6.3	77.3	173	96.48	77.88	42.526	176.29	5.5	36	1.3
074002302001	0	58	1	1	1	0	0	0	1	8	0.9	0	8.83732	1	2	2.24465	0	19.663	0.8814	261.342	4.55952	9	9	30	0.990661	13.3651	0	0	0	0	0	133.5	76	1.54	51.7	79	21.7996	200	8	5.1	63.3	117	94.32	146.025	49.4848	186.728	4.6	20.7	1.33
074002302002	1	62	1	1	1	3	3	0	0	8	3.06	1	8.61349	1	4	2.41398	0	25.069	1.1526	174.743	8.59992	11.4	9	50	0.5984	20.7127	0	1	0	0	0	130.5	79.5	1.65	62.9	89	23.1038	160	8		64.2	125	103.68	106.2	67.655	88.5314	5.1	26.2	1.47
074002303002	0	63	1	1	1	0	0	0	0	6	0.24	0	8.04634	0	1	2.24302	0	18.8787	0.678	202.965	2.67624	10.7	9	30	0.303709	13.3748	0	0	0	0	0	129	81.5	1.56	51.6	72	21.2032	280	6	3.8	62.6	149	96.66	64.605	70.3612	131.057	4.8	24.2	1.03
074002304001	0	77	0	1	1	3	0	0	1	8	2.28	1	8.26488	0	3	2.05417	0	21.6797	0.9944	156.186	5.21136	8.7	9	30.4	0.573498	14.7992	0	0	0	1	0	124	66.5	1.581	60.5	92.2	24.2043	240	8	4.1	64.5	93	96.48	80.535	53.7374	86.985	4.9	20.2	2.05
074002305002	0	57	1	1	1	3	0	0	0	5	0.8	0	8.7031	1	2	2.15	0	10.2797	0.6667	137.63	4.77456	9.3	9	28.6	0.953264	13.3023	0	0	0	0	0	92.5	55	1.592	48.3	71.2	19.0573	200	5	3.8	60.8	116	97.2	123.9	39.4332	83.119	5.4	20.9	1.19
074002307001	1	82	1	1	1	3	3	0	0	8	1.43	1	8.47721	1	3	0	0	20.6994	1.0283	206.058	5.10552	10.6	9	0	NA	-9.822	0	0	0	0	0								8	6	61.7	77	102.42	93.81	60.6962	134.15	4.9	23.6	1.64
074002311001	1	68	0	1	1	3	3	0	0	8	0.98	0	8.2504	0	1	2.09388	0	21.2596	0.8701	160.052	4.80312	10.9	9	36.7	0.326982	17.5273	0	1	0	0	0	137	75.5	1.64	48.1	75.6	17.8837	380	8	3.7	71	131	115.38	66.375	59.5364	86.5984	5.6	24.6	1.22
074002314001	0	52	1	1	1	3	0	0	0	2	0.88	0	8.37951	0	1	2.54935	0	13.2767	0.7006	188.661	4.58304		9	35	0.366637	13.729	0	0	0	1	0	96	62.5	1.62	48	73	18.2899	360	2	5.1	63.9	164	98.46	88.5	71.521	110.568	4.9	27.3	0.99
074002314002	1	56	1	1	1	3	3	0	0	1	32.56	1	8.23677	0	3	-3.95034	1	14.6492	0.8023	144.588	6.09672	11.1	4	35	NA	-8.86	0	0	0	0	0	131.5	81			80		270	1	5.9	63.6	148	112.32	67.26	52.5776	78.4798	4.5	24.3	1.43
074002316001	1	65	1	1	1	3	3	0	0	6	1.67	1	8.04713	0	3	2.55642	0	16.75	1.0735	122.552	7.47432	8.9	9	50.1	0.317211	19.5977	0	0	0	0	0	131	70	1.668	56.7	73.4	20.3794	170	6	3.6	67.5	92	110.34	56.64	60.6962	54.124	4.6	19.5
074002317002	1	60	1	3	1	3	1	0	0	5	0.34	0	7.79838	0	1	2.65941	0	23.7525	0.7458	184.022	6.18744	9.8	9	52	0.305673	19.5532	0	0	0	1	0	109	62.5	1.67	55.4	73	19.8645	450	5	3.8	63.9	67	86.04	56.64	61.4694	121.006	4.8	22.5
074002318001	0	55	1	3	1	0	1	0	0		4.04	1	8.92789	1	4	2.15245	0	10.8959	0.7797	166.238	4.33608	11.5	9	30	1.46833	13.9376	0	1	1	0	0	131.5	70	1.52	55.2	88	23.892	300		8.4	64.8	159	125.28	120.36	29.7682	113.66	4.8	26.8	1.18
074004203002	0	66	1	2	0	0	0	0	0	6	0.69	0	8.01857	0	1	1.64731	0	13.2487	0.6102	162.372	3.92784	10.5	9	20	0.274471	12.141	0	0	0	1	0	100.5	55.5	1.52	48	76	20.7756	120	6	4	77.6	175	96.66	62.835	72.2942	78.4798	5	32.6	0.78
074004206001	0	54	1	4	0	0	0	0	0	8	0.66	0	8.90019	1	2	1.67953	0	12.7726	0.6441	168.171	4.40496	15.8	9	25	1.72683	14.8851	0	0	0	0	0	117	76.5	1.56	57.7	70	23.7097	80	8	5.4	84.2	164	106.92	137.175	29.3816	110.954	5	46
074004208001	1	60	1	3	0	0	0	0	0	6	0.46	0	8.43064	0	1	1.81899	0	12.5485	0.8023	117.913	7.33824	13.7	9	44.6	0.568896	24.5191	0	0	0	1	0	111.5	77	1.795	74.2	111	23.029	200	6	4.9	86.7	129	102.6	89.385	64.9488	28.6084	5.1	40	1.05
074004308002	1	47	1	4	0	3	0	0	0	8	0.87	0	7.87415	0	1	2.11419	0	23.0522	0.9379	132.99	5.29032	15	9	54	0.525948	25.5417	0	0	0	0	0	128.5	84.5	1.741	80	95	26.3932	590	8	7.7	84.1	178	99	53.1	46.392	77.32	4.9	44.7	1.02
074004312001	0	55	1	1	0	0	0	1	0	6	0.43	0	8.34472	0	1	0	0	10.5037	0.8249	156.573	4.48392	13.8	9	0	NA	-12.98	0	1	0	0	0								6	4.7	87	160	105.66	79.65	31.3146	103.222	4.9	40.2	0.73
074057101002	1	72	1	4	0	NA	NA	0	0		0.38	0	8.32138	0	1	0	0	13.3328	1.017	205.671	5.68176	13.2	9	0	NA	-9.452	0	0	0	1										4	95.3	109	91.98	89.385	66.1086	134.15		41.8	1.18
074057104001	0	63	1	4	0	1	0	0	0	6	0.48	0	8.14	0	1	1.78601	0	10.8679	0.6554	140.722	3.27936	13.7	9	27	0.455841	15.1175	0	0	0	1	0	118.5	58.5	1.593	58.8	88	23.1711	320	6	5.5	90.2	223	94.5	72.57	58.7632	74.6138		43.2	0.79
074057107002	0	70	1	3	0	0	0	0	0	3	15.41	1	8.58751	1	3	0	0	15.5456	0.904	190.594	4.34784	13.3	9	0	NA	-13.535	0	1	0	1	0								3	9.3	92.6	216	107.28	100.005	54.5106	124.485		40.1	1.11
074057201002	0	55	1	1	0	0	0	0	0	5	2.38	1	8.29636	0	3	1.96181	0	18.2345	0.8249	226.548	4.19832	12.5	9	28.5	0.317306	14.5274	0	0	0	0	0	111	68.5	1.613	53.1	91.1	20.4092	330	5	6.7	89.7	274	102.96	77.88	80.7994	138.016		41.2	1.01
074057202001	0	78	0	1	0	0	0	0	0	7	1.57	1	8.24809	0	3	0	1	16.4979	1.017	154.253	5.43648	11.3	3	0	0.422514	12.5675	0	0	0	0	0	123	75.5	1.43	57.5	124	28.1187	200	7	4.1	90	244	102.78	74.34	70.7478	76.1602		37.3	1.65
074057303002	0	48	1	4	0	0	0	0	0	8	0.59	0	7.61018	0	1	0	0	11.7922	0.8023	171.264	1.81776	11.8	9	0	0.212852	14.0297	0	0	0	1	0	88.5	54	1.6	49.9	27	19.4922		8	7	90.5	188	95.04	42.48	62.2426	114.434		37.8	0.93
074057304002	0	47	1	4	0	3	0	0	0	7	2.31	1	9.14174	1	4	2.01033	0	13.4448	0.7571	256.702	4.27896	12	9	32	1.74824	15.9178	0	0	0	0	0	111	79.5	1.58	60.6		24.275	30	7	7.9	90.5	232	93.78	199.125	43.6858	182.475		39.8	0.87
074057305001	0	76	1	2	0	2	0	0	0	6	55	1	8.42647	0	3	0	0	5.20986	0.791	105.155	3.402	9.8	9	0	NA	-13.757	0	0	0	1	0								6	6.6	64.7	303	113.4	80.535	25.9022	59.1498		34.1	1.08
074057305002	1	76	1	4	0	2	0	0	0	6	2.27	1	8.24951	0	3	0	1	11.4281	0.8362	169.717	8.1564	11.6	4	0	NA	-9.6	0	0	0	0	0								6	6.7	89.9	223	113.76	67.26	48.7116	112.887		37.7	1.03
074057306001	1	54	1	4	0	0	0	0	0	6	0.75	0	8.98133	1	2	2.1695	0	16.1898	1.0057	182.475	6.05976	14.2	9	51.1	1.64294	23.5538	0	0	0	1	0	105	63	1.666	75.2	97.1	27.0937	400	6	5.5	92.4	157	113.04	140.715	38.66	119.459		45.4	1.1
074057308002	0	66	1	4	0	0	0	0	0	5	6.14	1	8.69377	1	4	0	1	12.9126	0.6667	188.274	3.5532	12.1	4	0	NA	-13.387	0	0	0	0	0								5	5.7	88.6	196	92.34	129.21	53.3508	115.593		39.6
074057313002	1	75	1	1	0	0	0	0	0	5	5.73	1	9.6415	1	4	0	0	17.1141	1.0283	177.836	6.55872	13.7	9	0	NA	-9.563	0	0	0	0	0								5	7.5	94	120	117.9	261.075	31.7012	93.5572		42.3	1.45
074057316001	1	58	1	4	0	0	3	0	0	10	0.68	0	9.08508	1	2	0	0	11.5681	1.017	207.604	5.76408	14.7	9	0	NA	-8.934	0	0	0	1	0								10	5.6	94	180	115.92	152.22	46.392	139.563		46.6	1.13
074057317002	0	70	1	2	0	0	0	0	0	8	1.53	1	9.27009	1	4	0	0	13.977	0.6667	216.109	6.42432	12.7	9	0	NA	-13.535	0	0	0	0	0								8	10	89.3	273	97.92	216.825	35.5672	141.109		41.3	0.89
074057318001	1	57	1	3	0	3	3	0	0	6	0.62	0	8.54872	1	1	2.07961	0	11.4841	0.9831	195.233	5.24832	14.1	9	43.5	0.772629	20.9174	0	0	0	0	0	106.5	64	1.632	64	94.5	24.0292	300	6	8.8	94.9	191	111.06	92.925	47.1652	136.083		45.6
074057319002	1	51	1	4	0	3	0	0	0	8	0.77	0	8.23072	0	1	0	0	11.5401	0.9379	181.315	4.22016	14.7	9	0	NA	-8.675	0	0	0	1	0								8	5.5	90.1	219	86.58	86.73	51.4178	117.913		46.9	0.97
074631101001	1	74	1	1	1	0	0	0	0	8	1.33	1	8.7662	1	4	1.7466	0	13.6409	0.9266	160.052	4.98792	15.4	9	38	1.77546	21.7565	0	0	0	0	0	122	72.5	1.67	69.5	97	24.9202	170	8	7.3	94.9	171	88.38	145.14	34.0208	87.3716	4.5	46.8	1.24
074631107001	0	71	1	1	1	0	0	0	0		0.45	0	9.24555	1	2	0	1	11.5961	0.8588	206.058	4.86024	13.9	7	0	NA	-13.572	0	0	0	0	0									7.3	91.2	253	92.16	224.79	56.8302	100.516	4.7	43.3	1.21
074631115001	0	49	1	4	1	0	0	0	0	6	0.79	0	8.27686	0	1	2.20733	0	13.2487	0.6667	164.305	5.5356	11.4	9	30	0.373731	13.5911	0	1	0	0	0	103	61.5	1.53	51.7	75	22.0855	430	6	5.1	95.1	144	103.32	76.11	68.8148	83.119	4.5	36.1
074631115002	1	53	1	4	1	3	0	0	0	6	2.28	1	7.87124	0	3	2.00491	0	17.7303	0.791	140.336	4.32264	16.3	9	40	0.542176	19.951	0	0	0	0	0	100.5	60	1.6	60	79	23.4375	490	6	7.2	90.1	152	82.26	63.72	44.0724	87.3716	4.4	48.1	0.85
074631116002	0	54	1	2	1	0	0	0	0	5	3.59	1	8.79628	1	4	2.09611	0	15.7976	0.5424	223.068	5.42304	14.5	9	34	1.63617	16.2205	0	0	0	0	0			1.49	68.5	42	30.8545	340	5	11.6	90.1	228	75.06	176.115	49.4848	133.764	4.9	43.2	0.85
074631202002	1	64	1	2	1	3	0	0	1	7	2.73	1	9.61383	1	4	1.76179	1	22.0719	1.4012	161.599	9.85992	12.6	9	33.3	1.52767	18.9012	0	0	0	0	0	121.5	74.5	1.576	58	88.9	23.3515	320	7	10.82	91.2	227	124.38	240.72	57.99	47.9384	5.2	36	1.3
074631204001	1	53	1	4	1	3	0	0	0	8	0.28	0	9.1714	1	2	1.97829	0	17.0301	0.7797	186.341	4.92576	13.6	9	39.8	1.1607	20.1184	0	0	0	0	0	114	72	1.594	61.2	87.8	24.0866	430	8	6.02	97.6	185	125.64	153.105	50.6446	95.4902	5	39.1
074631204002	0	48	1	1	1	0	0	0	0	8	0.2	0	10.4384	1	2	0	1	15.8257	0.5537	192.14	6.27984	11.7	9	0	NA	-12.721	0	0	0	0	0								8	4.35	95.5	141	121.14	563.745	34.0208	69.9746	4.8	33.8
074631205001	1	71	1	1	1	3	3	0	0	8	2.27	1	8.73081	1	4	1.68565	0	18.4306	1.4238	165.078	8.95944	11.9	9	26	0.529167	15.4243	0	0	0	0	0	116.5	69.5	1.535	43.6	71	18.5042	200	8	6.98	109.2	164	91.44	135.405	72.6808	66.4952	4.9	34.9	2.84
074631206002	0	56	1	1	1	0	0	0	0	5	0.58	0	10.0649	1	2	1.7386	0	12.9966	0.5989	158.506	3.9816	11.7	9	25	2.20694	14.3794	0	0	0	0	0	105.5	61	1.59	53.8	79	21.2808	390	5	5.34	96.9	284	147.96	317.715	48.7116	55.6704	4.7	34.2	0.82
074631208001	1	58	1	2	1	0	0	0	0	7	1.14	1	8.6358	1	4	1.71034	0	20.8675	0.7232	153.867	3.73128	12.1	9	30	0.569625	17.5404	0	0	0	0	0	123	57.5	1.585	49.3	73	19.624	350	7	5.49	100.9	237	102.6	109.74	59.923	78.4798	5.3	36.6	0.91
074631208002	0	54	1	1	1	0	0	0	0	8	1.23	1	9.95287	1	4	1.7508	1	18.8507	0.7458	192.14	4.98456	13.3	7	22	2.08528	12.5657	0	0	0	0	0	117.5	77	1.52	47.9	79	20.7323	280	8	5.97	90.5	221	128.34	327.45	49.4848	85.052	5.2	38.3	0.77
074631209002	1	46	1	3	1	1	3	1	0	6	0.44	0	9.31327	1	2	2.10317	0	12.2124	0.7571	156.186	5.41632	13.9	9	44.3	2.76823	21.0634	0	0	0	0	0	123	70	1.604	64.2	85.4	24.9532	320	6	7.16	98.1	227	88.2	251.34	36.3404	77.32	4.6	40.6
074631210001	1	68	0	1	1	3	0	0	0	8	0.89	0	10.1932	1	2	1.47219	1	18.3185	0.9718	194.073	7.59864	12.8	4	27.2	2.36416	18.4759	0	0	0	0	1	105.5	62	1.606	54.9	79.6	21.2854	370	8	5.86	104.1	254	140.76	379.665	54.8972	76.1602	5.3	35.9	0.82
074631211001	0	51	1	1	1	0	0	0	0	6	0.36	0	8.94036	1	2	2.04702	0	19.635	0.5876	183.248	2.80896	12.2	9	26	0.763007	12.7014	0	0	0	0	0	98	45.5	1.47	50.8	79	23.5087	340	6	4.58	96.6	248	105.84	144.255	65.3354	95.8768	5.4	36.8	0.74
074631211002	1	52	1	2	1	3	3	0	0	6	0.14	0	9.41033	1	2	1.76972	0	23.2203	0.8023	154.64	5.82624	13.3	9	30	0.76142	16.9518	0	1	0	1	0	114	66.5	1.585	45.1	76	17.9522	400	6	5.72	104.6	247	107.82	226.56	84.6654	37.1136	5.3	37.9
074631213002	1	60	1	1	1	3	0	0	0	8	1.46	1	8.35658	0	3	1.60683	0	15.9097	0.9831	133.764	6.57888	12.7	9	30	0.509229	18.6703	0	0	0	0	0	106	65	1.546	57.7	86	24.1411	380	8	6.54	96.1	165	106.92	79.65	58.3766	61.4694	5.2	38.1	1.19
074631303002	0	53	1	1	1	0	0	0	0	6	0.25	0	8.22915	0	1	1.68877	0	12.8286	0.678	153.094	2.9484	13.1	9	19.9	0.529375	11.7837	0	0	0	1	0	100	59.5	1.512	44.1	73.4	19.2901	250	6	5.5	88.7	271	76.32	98.235	54.124	84.6654	4.6	36	0.99
074631314001	0	57	1	1	1	0	0	0	0	6	1.31	1	8.13381	0	3	2.17624	0	13.4728	0.6893	187.501	4.08408	12.5	9	28.7	0.660418	13.1879	0	0	0	1	0	113	64.5	1.529	51.2	80.1	21.9005	420	6	6.6	89.1	278	68.76	99.12	50.258	122.552	4.7	34.3
074981102001	0	58	1	1	0	0	0	0	0	8	4.82	1	9.80385	1	4	1.36874	0	11.232	0.6441	281.445	4.06224	14.5	9	19.4	2.08079	14.1736	0	0	0	1	0	131	79	1.538	56	78.8	23.6742	350	8	9.6	89.3	276	117.9	307.095	53.7374	170.104	5.8	48.3	0.72
074981104001	1	72	1	2	0	0	0	0	0	6	28.92	1	7.87488	0	3	1.35339	0	17.0021	1.0509	177.836	6.0144	12.3	9	19.6	0.250313	14.4821	0	1	0	1	0	114.5	54.5	1.546	38.3	62.4	16.0243	170	6	20.3	95.9	256	92.88	56.64	56.057	113.274	5.3	50.3	1.55
074981107001	1	50	1	3	0	0	3	0	0	4	13.22	1	8.87923	1	4	2.51808	0	8.65509	0.7797	177.449	5.11056	12.5	9	44.8	1.24717	17.7913	0	0	0	0	0	121.5	67.5	1.588	48.9	70	19.3913	370	4	8.9	74.9	124	100.8	142.485	35.1806	112.501	5.6	39.9
074981108001	0	53	1	1	0	0	0	0	0	8	0.98	0	9.6648	1	2	1.32608	0	14.8453	0.678	164.692	4.79136	13.3	9	16.4	2.74712	12.3673	0	0	0	1	0	95.5	55.5	1.498	47.9	81.8	21.3458	170	8	10.7	89.6	234	111.6	282.315	32.861	60.3096	5.1	42.5	1.18
074981108002	1	60	1	1	0	0	3	0	0	7	0.89	0	8.03014	0	1	1.48504	0	13.977	0.7571	155.8	4.43688	13.4	9	27.2	0.385578	18.316	0	0	0	1	0	122.5	63.5	1.567	54.7	75.2	22.2766	170	7	15.8	91.4	280	100.62	61.065	55.2838	86.2118	5.5	43
074981109001	0	56	1	1	0	0	0	0	0	8	0.49	0	8.82468	1	2	0	0	10.8399	0.5876	196.393	4.06896	13.1	9	0	0.842484	10.2142	0	0	0	0	0	115	65.5	1.428	41.2	66.2	20.2042	270	8	5.3	94.6	260	94.86	143.37	49.0982	120.619	5	43.9	1.01
074981109002	1	55	1	1	0	3	1	0	0		8.8	1	8.39829	0	3	0	0	8.65509	0.7684	194.073	2.99712	9	9	0	NA	-8.823	0	0	0	0	0									7.5	82	162	101.34	87.615	51.0312	119.073	4.7	27.5	0.83
074981110001	1	50	1	3	0	0	1	1	0	7	28.25	1	8.21309	0	3	2.66881	0	16.4139	0.9266	169.331	4.60656	14.7	9	51.8	0.463446	19.4094	0	0	0	1	0	108.5	59	1.631	54.9	72.4	20.6378	680	7	7	91.3	111	100.44	73.455	53.3508	100.903	5.1	49	1.12
074981115001	0	56	1	1	0	0	0	0	0	4	1.01	1	8.03428	0	3	0	0	17.7023	0.565	209.924	3.81528	13.5	9	0	0.341265	11.9593	0	0	0	1	0	117	63	1.546	43.7	69.4	18.2836	130	4	7.9	83.5	219	90.54	68.145	56.4436	139.176	5.3	44.1	1.04
074981117002	0	51	1	1	0	0	3	0	0	8	1.07	1	9.20187	1	4	1.79388	0	16.5539	0.6215	253.223	3.57336	12	9	30.8	1.43277	17.1695	0	0	0	0	0	111	60	1.608	66.3	95.8	25.6414	360	8	7.1	93.4	343	106.2	186.735	53.7374	157.733	5.1	39.6	0.83
074981121001	1	62	1	1	0	3	1	0	0	5	1.95	1	7.8865	0	3	1.77765	0	23.5844	0.7797	166.625	4.65528	12.8	9	35.4	0.315134	19.9139	0	0	0	0	0	128	77.5	1.698	56.1	73.6	19.4575	220	5	8.4	93	178	92.52	57.525	60.3096	93.1706	5.6	41.9	0.94
074981203002	1	48	1	2	0	3	3	0	0	5	10.33	1	7.67214	0	3	0	0	11.7362	0.7345	158.119	5.34912	13.6	9	0	NA	-8.564	0	0	0	0	0								5	9.6	94.3	250	77.04	55.755	64.5622	83.8922	5.1	44.3	1.23
074981204002	0	72	1	1	0	0	0	0	0	5	1.54	1	8.15089	0	3	1.59407	0	10.8399	0.6554	201.032	6.94344	10.9	9	17	0.421407	10.6645	0	0	0	0	0	87	65.5	1.52	41.5	73.8	17.9623	150	5	5.8	95.4	196	88.02	78.765	51.0312	136.47	4.8	35.2	1.19
074981206001	1	64	1	1	0	0	3	0	0	7	1.28	1	8.23841	0	3	1.97834	0	23.6684	0.8814	139.563	4.38648	13.9	9	38.2	0.530638	19.3091	0	0	0	0	0	104.5	65.5	1.652	55.9	73.2	20.4829	370	7	8.4	98.5	127	98.28	76.995	49.0982	78.0932	5.1	46
074981206002	0	64	1	1	0	1	0	0	0	5	0.85	0	8.25507	0	1	1.86318	0	17.8424	0.7797	164.692	6.84936	15.1	9	24.8	0.396873	13.3106	0	0	0	0	0	101	51.5	1.626	47.8	74.4	18.0795	370	5	10.1	94.4	116	94.5	81.42	60.3096	89.6912	4.9	49.5	1.21
074981207001	0	57	0	1	0	0	0	0	0	8	5.79	1	7.96532	0	3	1.94949	0	18.7387	0.6102	160.826	3.60528	12.1	9	29	0.290918	14.8757	0	0	0	0	0	100	55.5	1.62	54.9	79.3	20.9191	100	8	3.7	101.2	88	86.76	66.375	77.32	73.8406	4.8	38.4
074981208001	1	50	1	2	0	0	3	0	0	4	0.82	0	8.40121	0	1	2.29612	0	15.3495	0.9492	136.083	5.94216	12.8	9	44.4	0.968759	19.337	0	0	0	0	0	99.5	51	1.608	55.8	79.6	21.5805	250	4	10.5	94	138	100.62	88.5	31.7012	90.4644	5.1	43.3	1.07
074981210002	1	69	1	1	0	3	3	0	0	8	0.48	0	8.12281	0	1	0	0	15.2654	0.7684	183.635	5.9304	12.5	9	0	NA	-9.341	0	1	0	0	0								8	4.4	94.6	124	107.28	62.835	83.5056	95.8768	5.1	40.7	1.2
074981213001	0	80	0	1	0	0	0	0	0	4	1.56	1	8.47949	1	3	1.92758	0	12.0163	0.7006	199.099	3.47256	13.4	9	19.2	0.371091	9.9607	0	0	0	1	0	101	54.5	1.536	38.5	63.2	16.3184	230	4	11.8	88.3	217	91.44	105.315	71.1344	113.274	5.2	42.6	1.23
074981214002	0	53	1	1	0	0	0	0	0	6	0.62	0	9.88857	1	2	1.94092	0	11.204	0.3503	253.223	3.49272	12.8	9	28.3	3.86425	14.5807	0	0	0	1	0	133	79	1.483	60.2	90.6	27.3725	300	6	11.3	90.1	97	106.02	371.7	39.0466	129.511	5.2	43.9	0.5
074981215001	1	79	0	1	0	3	0	0	0	3	2.61	1	7.99637	0	3	1.88387	0	19.1868	0.8362	172.424	4.96104	11.8	9	31	0.189231	16.4555	0	0	0	0	0	103.5	51	1.641	44.6	75.1	16.5622	140	3	8.2	104.2	121	101.7	58.41	83.8922	75.0004	5	37.6	1.32
074981216001	1	53	1	1	0	2	3	0	0	8	0.6	0	7.93766	0	1	1.79113	0	11.6522	0.5989	170.104	4.8216	13.2	9	38.6	0.273374	21.5506	0	0	0	1	0	92	51.5	1.8	57.2	74.8	17.6543	280	8	9.2	96.1	101	107.28	52.215	60.6962	102.836	5.5	43.1
074981217001	0	55	1	1	0	0	3	0	0	8	0.27	0	8.09414	0	1	0	0	14.8453	0.5763	152.32	2.89296	13.2	9	0	NA	-12.98	0	0	0	0	0								8	6.5	96.9	201	92.52	70.8	48.7116	95.8768	5.3	43.9	1.01
074981217002	1	61	1	4	0	3	3	0	0	5	0.59	0	7.99072	0	1	2.03724	1	20.9515	0.904	146.908	4.95096	14.6	4	40	0.280108	19.6344	0	0	0	0	0	116.5	68.5	1.755	51.3	74.4	16.6557	410	5	8.9	89.5	285	92.7	63.72	66.4952	70.3612	5.1	47.8	1.18
074981221002	1	82	1	1	0	3	3	0	0	8	1.31	1	9.05902	1	4	1.42633	0	15.3495	1.2543	147.681	6.55032	15.4	9	20.1	1.24606	14.0921	0	0	0	0	0	103	53	1.481	41.8	75.8	19.0575	200	8	8.9	96.2	182	102.78	167.265	37.8868	69.588	4.9	50.8	1.42
074981222001	1	61	1	1	0	3	3	0	0	6	0.64	0	8.43059	0	1	1.74523	0	21.7078	0.7571	155.413	5.24832	12.7	9	28.3	0.475619	16.2156	0	0	0	1	0	121	55.5	1.587	42.9	61.8	17.0335	270	6	8.3	94.9	170	111.42	82.305	46.7786	92.784	5.5	41.3	1.13
074981223002	1	49	1	1	0	1	1	0	0	4	0.42	0	8.83663	1	2	0	0	12.7445	0.6102	204.898	3.94968	13.9	9	0	NA	-8.601	0	0	0	0	0								4	4.7	92.4	231	97.2	141.6	40.9796	135.697	5.2	45.6	0.88
074981302002	1	59	1	2	1	1	3	0	0	5	0.26	0	7.96814	0	1	2.42368	0	16.1338	0.9492	141.496	5.72544	14.2	9	46.5	0.400545	19.1857	0	0	0	0	0	121.5	63	1.634	55.3	73.4	20.712	480	5	5	91.8	192	85.86	67.26	56.8302	77.32	5.2	47.5	1.52
074981304002	0	64	1	1	1	0	3	0	0	4	0.95	0	9.17251	1	2	0	0	20.5874	0.9718	229.254	5.17608	13.7	9	0	NA	-13.313	0	0	0	0	0								4	6.9	95.6	159	99.36	193.815	44.459	150.774	4.6	47.1
074981305002	1	66	1	2	1	3	0	0	0	6	6.63	1	8.33525	0	3	1.96204	0	17.2262	0.9266	180.542	8.45208	13.5	9	30	0.359504	15.2902	0	0	0	0	0	95.5	57	1.516	43	74	18.7098	400	6	7.1	98.4	222	96.12	86.73	68.4282	95.4902	5.1	44.1	1.43
074981306002	1	65	1	2	1	0	0	0	0	2	0.19	0	8.56711	1	1	2.29406	0	12.6325	0.5537	179.769	5.01984	13.7	9	41.6	0.811611	18.1338	0	0	0	1	0	104.5	59	1.634	51	72.2	19.1014	480	2	12.8	94.1	174	101.52	103.545	39.8198	122.166	5.4	44.4
074981307001	1	64	1	1	1	3	3	0	0	6	10.43	1	8.81024	1	4	0	0	14.7052	0.8362	164.305	3.8052	12.2	9	0	NA	-9.156	0	0	0	0	0								6	8.6	93.7	188	100.98	132.75	62.6292	74.2272	5	41.9	1.15
074981307002	0	49	1	1	1	0	3	0	0	7	0.96	0	8.73535	1	2	0	0	15.8817	0.5876	176.676	3.04584	12.3	9	0	0.679839	11.1013	0	0	0	0	0	117	66	1.438	43.9	72.4	21.2298	290	7	7.9	103.3	200	98.28	126.555	56.8302	81.186	5.1	39.7	1.05
074981309001	1	72	1	1	1	1	3	0	0	2	0.65	0	8.26674	0	1	1.9639	1	22.7161	0.8136	170.491	5.17944	14.9	7	39.6	0.51067	20.164	0	0	0	0	0	103.5	49.5	1.682	60.2	78.4	21.2787	420	2	8.2	95.9	92	96.66	80.535	56.4436	103.222	5.2	49.1	1.55
074981309002	0	71	1	1	1	0	0	0	0	9	3.26	1	8.46126	1	3	1.98146	0	19.551	0.5876	204.125	3.42216	13.1	9	22.4	0.439282	11.3048	0	1	0	0	0	105	49	1.488	46.4	76.6	20.9562	250	9	8.3	89.7	174	95.4	99.12	70.3612	112.114	5.4	43.3	1.08
074981310001	1	60	1	1	1	3	3	0	0	5	0.24	0	8.11598	0	1	0	0	18.5706	0.7119	157.346	3.53304	14.8	9	0	NA	-9.008	0	0	0	0	0								5	4.9	101.5	157	99.54	67.26	63.4024	83.119	5.1	46.6	0.91
074981310002	0	50	1	1	1	0	0	0	0	10	0.27	0	8.34483	0	1	2.16346	1	13.5849	0.791	168.171	3.59856	12	9	27	0.506953	12.48	0	0	0	0	0	111.5	58.5	1.518	46.8	76.4	20.3096	320	10	5.3	93.2	213	93.24	90.27	54.8972	100.903	4.8	39.1
074981311002	1	48	1	1	1	3	3	0	1	3	35.17	1	7.9814	0	3	0	0	10.8679	0.7232	147.295	7.9884	13.7	9	0	NA	-8.564	0	0	0	1	0								3	10.8	90.6	252	80.64	72.57	59.923	75.387	4.8	44.4	1.11
074981312001	1	54	1	4	1	3	3	0	0	4	2.31	1	7.96515	0	3	2.10358	0	11.9043	0.8136	162.759	4.10424	13.8	9	43.8	0.405895	20.8216	0	0	0	0	0	120.5	76	1.674	60.6	73.2	21.6253	450	4	5.7	93.9	279	90.36	63.72	56.8302	90.851	5.2	45.3	0.86
074981313001	1	48	1	1	1	3	3	0	0	8	0.53	0	8.86851	1	2	0	0	14.1451	0.8249	132.217	5.38944	14.4	9	0	NA	-8.564	0	0	0	1	0								8	7.9	89.4	86	85.86	165.495	30.928	68.8148	5.4	48
074981316001	1	58	1	1	1	0	0	1	0	4	2.23	1	8.82349	1	4	1.80808	0	13.4728	0.8927	190.594	8.13792	14.2	9	42.8	1.08615	23.6715	0	0	0	0	0	115.5	66	1.772	70.7	88.5	22.516	560	4	5.1	92.6	241	116.28	116.82	42.9126	127.965	5.5	46.3	1.23
074981316002	0	53	1	1	1	0	0	0	0	4	12.4	1	8.11911	0	3	0	0	16.4139	0.6102	191.754	5.77584	14	9	0	0.528563	15.2057	0	0	0	0	0	110.5	61.5	1.536	60.5	83.4	25.6432	420	4	7.9	96	242	89.28	75.225	56.057	117.913	5.3	45.9	1.06
074981318002	0	67	1	1	1	0	0	0	0	1	3.64	1	8.49248	1	3	1.55744	0	13.1647	0.7458	164.305	3.8472	12.6	9	19.8	0.618693	12.7132	0	0	0	0	0	100.5	50	1.512	51.6	79.8	22.5708	320	1	8.4	95.8	230	93.42	104.43	57.6034	92.3974	5	41	1.07
074981321002	0	65	1	1	1	0	0	0	0	6	0.39	0	8.35859	0	1	0	0	16.4419	0.7458	226.548	4.59312	12.2	9	0	NA	-13.35	0	0	0	1	0								6	4.2	95	127	100.44	84.96	105.928	110.954	5.3	40.2	0.95
074981322002	1	56	1	1	1	3	3	1	0	7	0.65	0	7.56532	0	1	2.28888	0	22.0719	0.8249	158.119	5.44656	14	9	41	0.231237	17.9127	0	0	0	0	0	90	53.5	1.575	51.4	84	20.7206	500	7	8	93	217	83.88	46.02	64.9488	72.6808	5.1	45.6
074981324001	1	52	1	1	1	3	1	0	0		0.49	0	8.21322	0	1	0	0	11.9323	0.8136	168.171	3.40872	14.6	9	0	NA	-8.712	0	0	0	0	0									15.3	94.2	270	104.22	70.8	83.5056	76.1602	4.8	45	0.83
074981325001	0	48	1	1	1	0	3	0	0	7	0.82	0	7.68093	0	1	2.11682	1	12.1283	0.6441	211.084	4.46544	13.8	7	31.4	0.258724	14.8336	0	0	0	0	0	100	58	1.612	53.4	74	20.55	250	7	6.2	94.5	203	84.42	51.33	65.722	132.604	4.8	43.9	0.81
074981326002	1	64	1	2	1	0	0	1	1	4	0.33	0	7.87215	0	1	0	0	11.5961	0.9492	185.955	6.636	14.5	9	0	NA	-9.156	0	1	0	1	0								4	8	90.1	248	89.82	58.41	54.5106	124.872	5.2	46.6	1.26
075376103002	0	58	1	1	1	0	0	0	0	3	0.43	0	8.86942	1	2	2.27018	0	11.5681	0.4972	148.068	2.688	10.1	9	28	1.57961	12.3338	0	0	0	0	0	108	61	1.532	46.8	80.4	19.9401	170	3	3.34	57.6	199	83.7	169.92	32.861	84.6654	5.2	28.4	0.85
075376105001	1	48	1	1	1	3	3	0	0	7	0.79	0	10.8327	1	2	2.194	0	17.3382	0.6441	216.496	4.7376	14.2	9	45	14.2278	20.5105	0	0	0	1	0	127.5	75.5	1.635	60	88.2	22.4448	240	7	9.72	82.2	153	107.28	944.295	24.3558	14.3042	4.6	36.6	0.4
075376106001	1	48	0	4	1	0	0	0	0	5	0.94	0	8.32476	0	1	2.24235	0	19.495	1.0283	195.62	5.19624	14.1	9	49	1.15937	21.8521	0	0	0	0	0	115.5	82	1.672	64.9	91	23.2152	330	5	8.03	76.9	156	68.04	121.245	40.593	134.15	4.9	35.8	1.23
075376111002	0	58	1	1	1	0	0	0	0	5	1.09	1	8.25782	0	3	2.16938	0	11.316	0.5311	177.449	2.8308	12.3	9	26	0.409704	11.985	0	1	0	0	0	115	52	1.595	41.5	74	16.3127	110	5	3.97	76.1	101	73.26	105.315	66.8818	91.6242	4.6	33	0.82
075376112001	0	57	1	1	1	0	0	0	0	4	1.3	1	8.85317	1	4	2.49433	0	20.0832	0.7684	173.97	4.67208	14	9	31	2.0583	12.4282	0	0	0	1	0	93.5	55	1.458	51.2	95.1	24.0855	160	4	4.53	77.8	183	67.86	206.205	35.1806	92.3974	4.4	36.3	1
075376112002	1	65	1	2	1	0	0	0	0	5	0.62	0	8.08975	0	1	2.0782	0	20.6714	0.8814	194.073	4.20168	12.5	9	40	0.455431	19.2474	0	0	0	1	0	108.5	64	1.702	53	75	18.296	150	5	6.34	76.4	230	80.1	81.42	55.6704	126.805	4.4	32.2	1.02
075376113001	1	82	0	1	1	3	3	0	0	9	0.6	0	7.87136	0	1	2.18342	1	27.1977	1.0283	194.073	4.1328	12	4	30	0.255812	13.7399	0	0	0	1	0	128	67	1.504	38.7	75.2	17.1086	140	9	5.49	82.8	120	77.94	67.26	67.655	117.913	4.6	32.2	1.63
075376114001	1	60	1	2	1	3	3	0	0	8	0.97	0	7.99931	0	1	2.12911	1	17.4222	1.0396	121.779	4.662	15.5	9	41	0.753719	19.2569	0	0	0	0	0	121	74	1.59	58.3	83	23.0608	160	8	8.06	82.3	163	76.5	77.88	37.8868	61.856	4.7	40.8	1.13
075376116001	0	67	1	1	1	0	3	0	0	2	2.32	1	8.35841	0	3	2.6584	1	17.7583	0.8701	252.836	3.88752	12.7	4	32	0.558277	12.0373	0	0	0	1	0	95	60	1.53	47.1	87	20.1205	140	2	5.77	83	180	79.02	107.97	59.5364	178.996	5	34.1	1.26
075376118002	0	46	1	1	1	0	0	0	0	4	0.41	0	8.70234	1	2	2.59875	1	12.9966	0.5424	156.573	2.39064	13.6	7	38	1.70142	14.6224	0	0	0	0	0	115.5	58.5	1.515	57.3	90	24.9649	210	4	6.81	76.5	203	80.46	149.565	33.2476	89.6912	5	34.4
075376119001	1	53	1	3	1	1	2	0	0	6	2.54	1	8.90876	1	4	2.19382	0	11.092	0.9379	197.553	6.58224	13.6	9	50	2.18374	22.7913	0	0	0	0	0	104.5	63	1.649	72	100	26.4784	200	6	6.07	79.1	148	83.16	177.885	35.5672	123.325	4.9	34.6	1.12
075376120002	0	48	1	1	1	0	0	0	0	6	0.29	0	8.02554	0	1	2.84331	1	12.8846	0.6667	174.357	3.28104	10.6	7	35	0.399523	12.3096	0	0	0	1	0	114	65	1.515	45.7	79.5	19.9109	200	6	3.59	81.2	123	85.32	71.685	54.124	109.408	5	28.3
075376121001	1	47	1	4	1	3	0	0	0	5	0.26	0	8.45611	1	1	2.37383	0	12.3244	0.6893	175.13	4.2168	13.6	9	54	0.95798	22.748	0	0	0	1	0	113.5	59	1.718	66.8	80.2	22.6324	300	5	4.71	80.6	138	83.7	112.395	45.6188	112.501	4.7	35.4	0.99
075376121002	0	47	1	4	1	0	0	0	0	7	1.01	1	7.99773	0	3	2.3028	0	13.921	0.7458	173.97	3.69936	13.7	9	35	0.440509	15.1989	0	0	0	0	0	101.5	66	1.603	55.6	81.2	21.6375	190	7	5.91	82.8	132	82.98	71.685	56.4436	107.088	4.7	35.5
075376126001	0	48	1	2	1	0	0	1	0	8	0.4	0	8.69353	1	2	2.54294	0	13.6409	0.7571	171.65	4.28232	12.9	9	35	1.10635	13.7636	0	0	0	0	0	100.5	63.5	1.512	53.4	81.6	23.3581	190	8	5.25	75.9	106	86.4	138.06	44.0724	104.769	4.8	33.3
075376127001	1	63	1	2	1	3	3	0	0	4	0.5	0	7.55624	0	1	2.24307	0	8.79514	0.8927	132.99	5.20128	12.8	9	39	0.322379	17.3869	0	0	0	0	0	127	79.5	1.615	47.8	84.5	18.3266	150	4	6.83	84.3	68	73.26	52.215	47.9384	78.4798	5.1	33.6	1.25
075376202001	0	46	1	2	0	0	0	0	0	5	3.56	1	10.699	1	4	1.83552	1	13.6969	0.8475	276.806	3.63552	12.8	7	33	15.3667	17.9786	0	0	0	1	0	112	70.5	1.605	69.7	95	27.0572	250	5	6.56	81.7	193	109.8	807.12	22.8094	42.1394	5.1	33.2	0.69
075376202002	1	47	1	2	0	0	0	0	0	5	3.32	1	8.90117	1	4	1.7308	0	8.34698	1.0283	204.125	4.24872	13.8	9	40	1.67722	23.1107	0	0	0	1	0	99	54.5	1.705	69.4	91	23.8732	220	5	6.34	81.2	107	92.16	159.3	38.66	131.444	4.9	36.6	0.97
075376204001	0	47	1	3	0	0	0	0	0	8	0.4	0	7.54733	0	1	2.26316	0	18.8787	0.7571	129.898	3.89928	8.4	9	35	0.305416	15.4651	0	0	0	1	0	110.5	66	1.59	57.7	80.1	22.8235	250	8	3.64	67.2	168	85.68	44.25	52.5776	72.6808	4.8	23.9	0.87
075376204002	1	48	1	4	0	3	3	0	0	5	0.26	0	8.37943	0	1	2.29481	0	16.3578	0.9605	163.145	6.34368	13.3	9	45	0.513778	19.6095	0	0	1	0	0	109.5	61.5	1.65	54.5	77	20.0184	450	5	4.89	92.1	192	92.88	93.81	60.3096	83.119	4.5	34.3	0.96
075376205001	0	57	1	1	0	0	0	0	0	10	0.63	0	9.49059	1	2	2.95639	0	14.9573	0.7684	159.666	4.4268	11.4	9	32	2.54161	10.824	0	0	0	0	0	128	58.5	1.465	42.5	84	19.8022	140	10	4.94	78.9	125	96.48	274.35	31.3146	78.4798	5.1	30.3	1.07
075376207001	1	61	1	1	0	0	3	0	0	6	0.97	0	8.01074	0	1	1.90985	1	17.3382	1.13	153.867	3.5448	14	9	40	0.628577	20.944	0	0	0	0	0	121.5	68.5	1.688	61.8	95	21.6892	220	6	5.42	85.1	112	87.3	69.03	40.2064	95.8768	4.7	36.1	1.18
075376209001	1	54	1	3	0	0	3	0	0	6	1.66	1	7.4876	0	3	2.54858	0	9.10325	0.7797	115.207	4.03872	12.9	9	45	0.5014	17.6569	0	0	0	1	0	97.5	59.5	1.555	50.8	78	21.0089	420	6	5.57	85.4	142	68.4	52.215	34.0208	63.4024	5.1	33.2	0.99
075376209002	0	52	1	3	0	0	0	0	0	5	6.31	1	8.15233	0	3	2.51934	0	11.4001	0.7458	170.491	3.64896	12.3	9	35	0.689084	13.8925	0	0	0	0	0	100	60	1.5	55.5	79	24.6667	350	5	4.69	80.4	122	81.72	84.96	45.6188	109.408	4.9	32.6	1.09
075376210001	0	45	1	1	0	0	0	0	0	4	1.24	1	7.91643	0	3	0	0	14.9013	0.6667	132.217	3.67752	9	9	0	NA	-12.61	0	0	0	0	0								4	3.48	66.3	76	82.62	66.375	52.5776	70.3612	4.9	25
075376215001	1	54	1	2	0	3	3	0	0	8	1.39	1	8.81836	1	4	2.16416	1	17.0581	0.9266	195.233	5.78256	14.7	7	45	1.47396	20.7933	0	0	0	0	0	109.5	68.5	1.693	59.4	93	20.724	300	8	6.06	88.2	150	91.44	147.795	35.1806	123.712	5.2	40.2	1.05
075376215002	0	49	1	1	0	0	0	0	0	3.5	0.28	0	9.21392	1	2	1.53042	0	21.5957	0.7571	190.594	4.06896	12	9	20	2.05895	13.0683	0	0	0	1	0	120	76	1.51	50.1	81.2	21.9727	280	3.5	8.08	76.9	129	100.8	199.125	32.0878	113.66	5.1	31.9
075376219001	1	70	1	1	0	3	1	0	0		0.66	0	8.84286	1	2	0	0	22.0999	1.017	234.666	5.29032	12.8	9	0	NA	-9.378	0	0	0	0	0									4.93	79.4	60	97.2	142.485	43.6858	166.238	4.9	34.5	1.39
075376220001	1	53	1	2	0	3	0	0	0	3	0.51	0	7.79235	0	1	2.04251	0	9.13126	0.904	188.274	5.56584	14.2	9	45	0.296847	22.0317	0	0	0	1	0	121	74	1.67	66.9	91	23.988	300	3	5.21	82.9	192	97.74	49.56	66.8818	110.954	5	38
075376220002	0	49	1	4	0	0	0	0	0	5	0.27	0	7.50203	0	1	2.91864	0	13.7809	0.6893	262.115	3.05592	13	9	35	0.139012	11.9919	0	0	0	0	0	114.5	63	1.505	44.8	75	19.779	160	5	3.92	92.3	136	80.28	45.135	96.65	158.893	4.6	34.2	0.85
075376221001	0	55	1	3	0	1	0	0	0	8	0.62	0	8.47498	1	1	2.40622	0	25.181	0.7345	184.022	4.2168	12.7	9	37	0.92147	15.3768	0	0	0	1	0	119	65	1.604	58	87	22.5434	260	8	3.95	83.3	84	91.8	104.43	40.9796	128.351	4.8	33.4	0.96
075376222002	1	74	1	2	0	1	3	0	0	4	2.9	1	8.21425	0	3	1.50885	1	14.1731	0.9605	163.145	5.70696	12.5	4	25	0.549868	16.5689	0	0	0	0	0	125	59.5	1.582	47.5	74	18.9793	280	4	5.84	83.3	98	86.94	84.96	46.392	100.903	5.1	32.7	1.43
075376226001	0	74	0	1	0	0	0	1	0	10	1.53	1	7.86694	0	3	3.07242	0	14.9573	0.7345	161.599	2.39736	11	9	30	0.266712	9.7643	0	0	0	0	0	130	63	1.45	41.1	75	19.5482	210	10	3.73	82.3	185	88.02	59.295	63.0158	84.2788	5	30.1	1.32
075376303001	1	73	1	4	0	1	1	0	0	7	0.79	0	7.54062	0	1	2.34538	1	22.7721	1.1865	173.97	4.45536	16.4	4	44	0.172641	18.7603	0	1	0	1	1	124	56.5	1.713	51.4	86	17.5165	80	7	7	99.8	146	90.54	41.595	72.2942	91.6242	4.7	46.3	1.26
075376305002	0	46	1	4	0	3	0	0	0	7	0.39	0	7.75441	0	1	1.85848	0	8.54305	0.6441	116.367	4.1664	13.4	9	26	0.247435	13.9899	0	0	0	0	0	99	61	1.51	54.3	77.8	23.8147	130	7	4.24	100	162	101.34	46.02	66.8818	39.8198	4.6	37.3	0.64
075376306002	0	62	1	3	0	2	0	0	0	6	0.32	0	8.44342	0	1	1.43828	0	20.1672	0.8588	205.671	3.94968	12.5	9	23	0.501435	15.9913	0	0	0	1	0	86.5	59	1.572	64.3	95.2	26.0199	180	6	3.27	102.3	141	107.1	86.73	70.7478	122.552	4.7	35.6
075376309001	1	66	1	4	0	3	0	0	0	8	1.98	1	8.09087	0	3	2.02499	1	19.9711	0.8475	172.037	4.91568	14.7	7	35	0.526141	17.284	0	0	0	0	0	119	69.5	1.54	52	88.1	21.9261	200	8	5.11	97.9	111	91.08	71.685	46.0054	113.274	4.9	42.9	1.15
075376309002	0	65	1	1	0	0	0	0	0	5	0.46	0	8.16431	0	1	2.09823	0	13.1087	0.6667	173.197	3.51792	12.2	9	23	0.415006	10.9616	0	0	0	0	0	117	73	1.446	45.8	87.2	21.9043	180	5	4.95	105.2	117	91.26	76.995	58.7632	101.676	4.5	34.5	0.95
075504104001	1	55	1	3	0	3	1	0	0	6	0.32	0	7.96863	0	1	0	0	14.3131	0.7232	148.068	4.7376	13.9	9	0	NA	-8.823	0	0	0	0	0								6	3.2	96	255	105.3	54.87	60.3096	81.9592	4.6	45	0.98
075504104002	0	51	1	4	0	0	0	0	0	8	0.22	0	8.59663	1	1	0	0	6.80643	0.565	178.609	3.5364	14.4	9	0	NA	-12.832	0	0	0	0	0								8	5.5	89	261	106.38	101.775	42.1394	118.3	4.8	45	0.88
075504107001	0	51	1	4	0	3	0	0	0	7	0.35	0	8.873	1	2	1.85435	0	8.82315	0.8701	204.125	3.87408	9.6	9	33	1.57224	17.796	0	0	0	0	0	112	72	1.69	65	90.2	22.7583	430	7	3.7	80	234	92.16	154.875	37.8868	136.47	4.9	32	1.1
075504107002	1	54	1	3	0	3	3	0	0	8.5	1.76	1	8.71971	1	4	2.46455	0	4.81772	0.9718	158.119	5.20128	18.8	9	55.1	1.13326	22.357	0	0	0	0	0	132	82.5	1.675	68.5	89.9	24.4152	350	8.5	5.5	85	106	100.26	122.13	44.0724	84.2788	5	61	1.25
075504108001	1	59	1	1	0	3	3	0	0	8	0.48	0	8.0455	0	1	2.54444	0	15.9657	1.1526	147.681	7.9128	14.5	9	41.8	0.357241	16.428	0	1	0	0	1	120.5	72.5	1.535	46.5	75.6	19.735	200	8	7.3	100	290	103.68	60.18	51.0312	84.2788	4.5	45
075504111002	0	52	1	2	0	0	0	0	0	4	2.51	1	8.80502	1	4	2.54288	0	11.8482	0.8362	190.98	6.45624	11.8	9	31	1.14665	12.1909	0	0	0	0	0	113	70.5	1.451	49.4	83.2	23.4635	280	4	5.1	89	264	117.72	113.28	33.6342	139.176	5.4	37	1.04
075504204001	0	66	1	1	0	3	0	0	0	7	3.41	1	8.82431	1	4	2.3453	1	9.38335	0.7232	180.929	4.11264	13.4	7	32	0.886699	13.6443	0	0	0	1	0	132.5	71.5	1.518	55.9	89.6	24.2587	370	7	5.2	93	168	108.18	125.67	52.191	109.021	5.4	41
075504204002	1	74	1	4	0	3	0	1	0	6	0.34	0	8.23753	0	1	2.06855	1	12.4644	0.9605	231.187	4.45536	14.3	9	38	0.312693	18.3704	0	0	0	0	0	125.5	76	1.671	51.9	72.7	18.5872	400	6	5.8	96	236	101.7	74.34	73.8406	149.614	4.9	43	0.94
075504205001	1	58	1	3	0	3	1	0	0	4	1.71	1	8.36751	0	3	0	1	16.1057	0.8362	193.3	6.93	14.3	2	0	NA	-8.934	0	1	0	0	0								4	5	92	216	101.34	84.96	37.5002	138.016	4.8	45	0.99
075504205002	0	54	1	4	0	3	0	0	0	6	0.82	0	8.55476	1	1	0	1	13.4448	0.5876	232.347	4.85352	13.3	4	0	NA	-12.943	0	0	0	0	0								6	6	91	262	115.02	90.27	51.4178	159.279	4.9	41	0.73
075504211001	0	57	1	4	0	0	0	1	0	6	0.39	0	8.50174	1	1	1.82155	1	12.4925	0.8588	148.841	4.69728		7	28.5	0.788209	15.646	0	0	0	0	0	94	54.5	1.6	60	79	23.4375	400	6				110.16	89.385	42.526	97.4232	4.8	30.4	0.99
075504211002	1	59	1	4	0	0	3	0	0	0	4.39	1	9.50395	1	4	1.72934	0	14.7613	1.13	178.996	5.97072		9	35.5	3.25367	20.5281	0	0	0	1	0	127	82	1.635	62.2	93	23.2678	500	0				112.68	238.065	27.8352	100.129	4.7	30.4	0.88
075504212002	1	68	1	4	0	0	3	0	0	5	3.25	1	8.28337	0	3	2.72073	1	16.4699	1.3447	139.176	5.43648	13.6	4	45.8	0.491258	16.8337	0	1	0	1	1	124.5	66	1.586	47.5	72	18.8837	250	5	6.9	71	181	98.28	80.535	49.0982	76.1602	5	47	1.38
075504214001	0	78	0	1	0	0	0	0	0	4	0.25	0	7.82763	0	1	0	0	15.4895	0.791	206.444	3.18528	12.3	9	0	NA	-13.831	0	0	0	0	0								4	3.8	93	242	94.5	53.1	73.454	119.073	4.9	37	1.04
075504303001	0	52	1	4	0	0	0	0	0	4	0.59	0	7.82286	0	1	0	0	23.4444	0.5989	168.944	4.06896	12.6	9	0	NA	-12.869	0	0	0	0	0								4	6.5	72	239	99	50.445	39.4332	117.14	5.1	43	1.02
078233101001	0	53	1	1	1	0	0	0	0	6	2.38	1	7.39396	0	3	2.59617	0	16.1338	0.6215	152.32	4.23192	11.9	9	24	0.179361	9.2444	0	0	0	1	0	102	67	1.428	35.6	61.6	17.458	210	6	3.1	78.1	176	83.52	38.94	54.124	100.516	4.9	46.5	1.33
078233101002	1	54	1	3	1	0	0	0	1	6	1.39	1	8.41587	0	3	1.90257	1	20.1392	1.0848	222.682	10.5739	12.7	7	34.5	0.862965	18.1334	0	0	0	0	0	122.5	72.5	1.632	49	69	18.3974	300	6	2.9	95.6	203	90.36	100.005	34.794	177.063	4.9	45.7	1.87
078233102002	0	46	1	1	1	3	0	0	0	8	1.07	1	7.48232	0	3	1.88459	0	12.6885	0.4181	139.949	3.58344	13.4	9	32	0.309999	16.9798	0	0	0	0	0	108	62.5	1.582	65.8	87.2	26.2914	260	8	4	94.9	142	95.58	37.17	49.8714	88.918	5.1	47.9	0.61
078233103001	0	62	1	1	1	3	0	0	0	2	0.27	0	7.4556	0	1	2.56858	0	13.0527	0.5989	168.944	3.25416	11.4	9	30	0.144533	11.6796	0	0	0	0	0	92.5	57	1.537	43.9	71.4	18.583	220	2	3.7	92.6	136	93.06	37.17	73.454	93.9438	5.1	41.7
078233104001	0	64	1	2	1	3	0	0	0	4.5	1.21	1	8.70131	1	4	2.4835	1	19.3269	0.8475	229.254	5.12064	13.7	7	26	0.504694	10.4691	0	0	0	0	0	120.5	72	1.438	43.5	85.5	21.0364	300	4.5	4.1	94.3	169	105.3	114.165	68.4282	150.774	5.2	49.9	1.2
078233106002	0	54	1	1	1	3	0	0	0	7	0.24	0	8.11054	0	1	2.43341	0	13.6689	0.6893	185.181	2.92656	11.8	9	33.1	0.395771	13.6023	0	0	0	1	0	117.5	63	1.579	50	80	20.0542	190	7	3.5	95.4	213	79.2	84.075	67.2684	111.341	4.9	43.4	0.91
078233112001	1	60	1	3	1	0	0	0	0	8	0.77	0	8.11238	0	1	2.21876	0	11.8482	0.8249	223.068	4.79136	15.2	9	39.5	0.532004	17.8027	0	0	0	0	0	96	60	1.602	50.1	74	19.5215	450	8	5.3	97.5	184	93.06	71.685	42.1394	179.769	4.9	52.4
078233114001	1	75	1	1	1	3	3	0	0	8	0.61	0	7.46385	0	1	2.02856	0	14.5372	0.9379	175.903	5.81448	15.2	9	36.2	0.217314	17.8452	0	0	0	0	0	107.5	53.5	1.638	51.2	72.8	19.0828	390	8	3.3	104.6	188	96.12	36.285	52.191	123.712	4.8	54	1.37
078233116001	0	61	0	1	1	3	0	0	0	7	2.93	1	8.06852	0	3	2.4008	1	15.2935	0.7345	260.182	4.67208	14.2	7	32	0.294205	13.3289	0	0	0	0	0	120	78.5	1.455	56.8	87.8	26.8301	250	7	4	103	137	90.18	70.8	93.9438	156.96	5	50.5	1.26
078233118001	0	57	1	1	1	3	0	0	0	7	0.72	0	8.99395	1	2	3.45538	0	14.9293	0.565	201.032	4.45872	13.6	9	26.5	1.00377	7.6692	0	0	0	0	0	106	64.5	1.383	30.7	82.4	16.0507	160	7	4.5	95.5	146	113.76	141.6	31.3146	150.001	5.1	48.1
078233118002	1	60	1	3	1	3	3	1	0	6	1.48	1	8.58884	1	3	1.75444	1	14.9013	0.8814	159.666	8.44368	15.6	9	36	0.78662	20.5194	0	0	0	1	0	112	79	1.616	63.4	86.4	24.2776	150	6	2.7	107.4	136	95.58	112.395	56.057	86.5984	4.7	54.4	1.23
078233119001	0	58	1	1	1	3	0	0	0	5	0.36	0	7.97537	0	1	2.28621	0	10.1956	0.7006	210.697	4.4184	14.3	9	33	0.247027	14.4344	0	0	0	0	0	119.5	63	1.575	55.3	80.2	22.2928	280	5	2.3	100.6	100	98.1	59.295	84.2788	127.965	4.8	48.3	1.07
078233119002	1	63	1	1	1	3	3	0	0	6	1.3	1	8.10247	0	3	2.45278	0	12.2404	0.7232	144.975	7.4508	15.4	9	44	0.314586	17.9388	0	0	0	0	0	124	84.5	1.58	52.6	82	21.0703	390	6	3.2	103	130	105.12	62.835	66.4952	72.2942	5	55	1
078233124001	0	51	1	1	1	3	0	0	0	7	0.28	0	7.77617	0	1	2.7641	0	11.0639	0.5085	155.027	3.71784	13.6	9	39	0.394126	14.1095	0	0	0	0	0	102.5	62	1.506	56.1	85.5	24.7351	430	7	3.2	99.6	156	97.92	48.675	46.0054	107.861	4.8	48.4	0.78
078233124002	1	55	1	3	1	3	3	0	0	6	1.38	1	8.85543	1	4	2.03358	0	11.9883	0.8701	123.712	4.5864	17.5	9	39	1.29725	19.178	0	0	0	0	0	117.5	77.5	1.596	56.6	79.8	22.2203	520	6	4.1	99	129	102.24	137.175	37.5002	64.5622	4.6	60.7	1.04
078233201001	0	54	1	1	1	3	0	0	0	4	0.33	0	8.56948	1	1	2.08462	0	11.5121	0.5989	186.728	5.73216	8.6	9	26	0.665167	12.4723	0	0	0	0	0	111.5	65	1.477	49.8	71.5	22.828	230	4	4.1	52.9	229	112.32	93.81	47.5518	132.217	5.1	22.2	0.9
078233203001	1	85	1	4	1	3	1	0	0	6	1.1	1	7.89226	0	3	1.89736	1	8.29096	0.6667	175.13	5.28696	14.7	9	32.5	0.305327	17.1291	0	1	0	0	1	131.5	72	1.676	47.3	68.6	16.8389	60	6	6.2	77.1	181	87.66	61.065	56.4436	97.0366	5.1	33.4	1.36
078233210001	1	50	1	3	1	3	3	0	0	8	5.68	1	7.93413	0	3	2.38068	0	13.1087	0.8927	144.975	3.38856	17.5	9	39.5	0.295075	16.5919	0	0	0	0	0	116	64	1.521	46.4	71	20.0567	120	8	7.5	92.4	293	105.12	53.1	54.8972	85.052	5.1	51
078233211001	0	75	1	1	1	1	0	0	0	7	0.33	0	7.41394	0	1	2.91007	0	11.4001	0.5763	158.506	3.49776	13	9	26	0.130745	8.9345	0	1	0	1	0	122.5	56.5	1.421	38.6	69.8	19.1161	130	7	3.3	94.4	188	91.44	36.285	75.387	88.1448	4.7	36.3	1.24
078233213001	0	50	1	1	1	0	0	1	0	9	3.34	1	7.88079	0	3	2.37839	0	18.2345	0.5424	177.449	3.18528	14.5	9	27	0.196135	11.3522	0	0	0	0	0	107.5	72.5	1.51	41.4	69	18.1571	210	9	5.7	87.3	234	108.72	48.675	68.0416	90.0778	4.7	38.4	0.88
078233214001	1	63	1	3	1	3	3	0	0	8	3.36	1	7.49824	0	3	2.00301	0	10.9239	0.791	154.64	4.54944	15.1	9	35	0.170742	17.4737	0	0	0	0	1	112	65	1.569	50.8	77	20.6356	130	8	5.4	88.4	254	92.7	38.94	73.8406	56.4436	4.5	35.7	1.3
078233214002	0	58	1	1	1	0	0	0	0	7	0.35	0	8.05202	0	1	2.3144	0	10.4197	0.5198	173.197	3.58344	13.6	9	23	0.290136	9.9378	0	0	0	1	0	107.5	64.5	1.465	38.1	68	17.7521	240	7	6.1	71.4	208	92.16	68.145	61.0828	108.635	5	31.2	0.88
078233215001	1	78	1	1	1	0	3	0	0	3	0.89	0	8.24024	0	1	2.03516	0	13.5288	1.2995	161.985	5.43144	14.2	9	31	0.356128	15.2322	0	0	0	0	0	109.5	62	1.516	45	70.6	19.5801	190	3	6	78.1	175	98.46	76.995	64.1756	91.2376	5.3	33.4	1.69
078233215002	0	75	1	1	1	1	0	0	1	9	0.45	0	8.16446	0	1	1.9154	1	24.0046	0.904	251.677	5.64816	12.6	7	18	0.230145	9.3975	0	0	0	1	0	125.5	56	1.43	40.5	78	19.8054	130	9	4.2	78	249	96.84	72.57	89.3046	156.573	4.9	29.7	1.47
078233217002	1	61	1	2	1	3	3	0	0	8	0.34	0	7.70498	0	1	2.0222	0	26.4694	0.6328	163.918	4.37976	13.5	9	35.5	0.314704	17.5551	0	0	0	0	0	99.5	65	1.622	47.9	74	18.2068	130	8	5.2	88.4	264	92.88	47.79	44.8456	121.006	4.6	37.1	1.07
078233218001	1	57	1	1	1	3	3	0	0	4	1.31	1	8.20075	0	3	2.48844	0	15.0134	0.7797	159.666	2.88288	18.2	9	44.5	0.498257	17.8827	0	0	0	1	0	112.5	81.5	1.646	47.5	65.2	17.5321	160	4	9	77.7	255	92.52	78.765	45.6188	97.8098	4.7	43	1.29
078233221001	1	72	1	1	1	3	1	0	0	4	6.89	1	8.09732	0	3	0.927295	0	12.6885	0.8814	130.671	6.13032	11.2	9	19	1.04259	20.4897	0	0	0	0	0	111	55.5	1.597	66.6	98.1	26.1135	90	4	3.72	85.3	210	89.46	73.455	29.3816	83.8922	4.8	30.5	1.71
078233221002	0	65	1	1	1	3	0	0	0	7	0.9	0	8.30416	0	1	3.14335	0	23.4724	0.7119	182.862	4.2672	11.1	9	31	0.339367	9.8621	0	0	0	0	0	102.5	58.5	1.419	41.6	71	20.6599	100	7	3.1	69.2	113	102.6	78.765	68.0416	119.073	5	32.7
078233223001	0	75	1	1	1	3	0	0	0	3	0.58	0	7.67044	0	1	1.26526	0	20.5033	0.8136	194.846	6.0396	13	9	12	0.139569	9.4842	0	0	0	0	0	124.5	66	1.485	37.9	73	17.1865	70	3	6	75.7	125	112.68	38.055	69.588	124.485	4.9	30.7	1.48
078233224001	0	45	1	1	1	1	0	0	0	7	0.31	0	7.58136	0	1	1.62039	0	9.85952	0.5537	155.8	3.18528	12.6	9	26.5	0.246403	16.3541	0	0	0	1	0	114	74	1.585	62.2	86.8	24.7589	160	7	3.8	70	288	92.34	42.48	67.655	85.052	4.9	40	0.9
078233224002	1	45	1	4	1	3	3	0	0	8	1.69	1	7.55902	0	3	1.97318	0	16.0777	0.5198	163.532	4.6872	17.6	9	40	0.23876	20.2718	0	0	0	0	0	91	47.5	1.642	57.8	74	21.4379	540	8	4.7	77.3	167	108.36	35.4	52.191	107.861	4.8	40.8	1.23
078233225001	1	57	1	1	1	3	1	0	0	5	0.84	0	9.05855	1	2	0.672006	0	11.7922	0.8475	174.743	5.12064	18	9	14.5	2.06386	21.5772	0	0	0	0	0	109	73.5	1.663	65.7	92.1	23.7564	220	5	5.7	76.9	235	109.08	157.53	30.1548	115.593	5.1	41.6	1.07
078233226001	0	67	1	2	1	2	0	0	0	5	0.41	0	7.89716	0	1	2.28346	0	15.6296	0.6441	187.114	3.89088	13.2	9	19	0.184344	8.3207	0	0	0	0	0	100	61	1.446	32.5	74	15.5434	130	5	6.1	89.8	208	90.72	59.295	72.2942	115.593	4.9	38.7
078233226002	1	67	1	3	1	3	1	0	0	6	2.17	1	7.68453	0	3	2.25104	0	22.352	0.5989	152.707	5.52216	13.2	9	34	0.155563	15.1041	0	1	0	0	0	110.5	64.5	1.567	39.4	71	16.0457	70	6	6.1	89.8	208	98.28	44.25	71.521	81.186	4.7	38.7	1.29
078233228002	0	48	1	3	1	0	0	0	0	8	6.54	1	9.04972	1	4	1.82951	1	10.8679	0.6893	168.944	4.5276	14.8	4	24.5	2.7429	13.3916	0	0	0	1	0	119	73	1.461	54.3	82.4	25.439	280	8	6.1	73.6	295	89.1	191.16	25.9022	109.021	5.1	34.9	0.92
078233229001	0	46	1	2	1	0	0	0	0	5	0.5	0	8.28143	0	1	2.52919	0	8.87917	0.7345	210.697	2.79216	14.9	9	30.5	0.5632	12.0592	0	0	1	1	0	112	69	1.445	47.9	76.5	22.9403	260	5	9.1	75.2	278	93.96	84.075	49.4848	158.506	4.7	34.6	0.93
078233301002	1	46	1	3	0	0	1	0	0		1.85	1	7.92576	0	3	0	0	19.9431	0.6893	170.491	5.74224	12.9	9	0	NA	-8.49	0	0	0	0	0									6.5	56.1	230	91.98	60.18	46.7786	115.593		36	0.93
078233307002	1	62	1	1	0	3	3	0	0	8	0.76	0	7.90112	0	1	2.25904	0	15.1814	0.9605	161.599	6.18072	12.2	9	41.5	0.40243	18.3706	0	0	0	0	0	119	73	1.57	55.2	84.4	22.3944	260	8	5.3	58.8	312	91.08	59.295	51.8044	106.315	5.6	33.2	0.96
078233308002	1	67	1	1	0	0	1	0	0	4	5.44	1	8.01296	0	3	2.12037	0	17.1421	0.8023	170.491	4.04712	12.1	9	33	0.25256	15.5633	0	0	0	0	0	106.5	61.5	1.554	42.5	64.6	17.599	240	4	4.2	53.5	273	96.12	62.835	68.0416	98.1964	5.4	34.8	1.04
078233312001	0	63	1	1	0	0	0	0	0	9	0.65	0	8.40578	0	1	2.51268	0	19.8311	0.8136	214.563	4.83504	12	9	32.5	0.556748	12.9344	0	0	0	0	0	109.5	63.5	1.499	52.7	78.6	23.4535	250	9	3.9	77	302	100.08	89.385	56.4436	151.161	5.5	34.7
078233313001	1	56	1	4	0	0	3	0	0	7	0.49	0	8.47954	1	1	2.01729	0	15.2374	0.8249	123.712	3.62376	13.7	9	37	0.663735	18.3414	0	0	0	0	0	115	67.5	1.68	47.8	73.2	16.9359	170	7	4.8	77.3	418	101.7	94.695	40.593	73.0674	5.3	39.8	1.32
078233314002	0	61	1	1	0	3	0	0	0	5	0.54	0	8.22455	0	1	2.26471	0	12.4925	0.6441	137.243	2.89632	12.4	9	23.1	0.441073	10.2	0	0	0	0	0	87.5	48.5	1.462	40.2	67	18.8075	80	5	5.1	80.3	471	87.84	84.96	52.9642	80.7994	5	35.5	1.15
078233316001	1	47	1	3	0	3	3	0	0	5	3.61	1	9.17211	1	4	2.39783	0	11.9603	0.8362	138.789	5.57592	14	9	49.5	2.77127	20.6437	0	0	0	1	0	123	75	1.552	65.1	89.2	27.027	430	5	4.2	80.5	338	95.4	201.78	30.5414	71.9076	5	42.3	1.23
078233316002	0	45	1	3	0	0	0	1	0	6	0.84	0	8.43529	0	1	2.1282	1	11.148	0.5989	154.64	2.54688	12.5	2	27	0.80872	12.6868	0	0	0	1	1	123	64	1.502	47.8	76.6	21.1879	280	6	2.6	74.2	226	86.04	107.085	42.1394	106.702	4.8	35.3	0.86
078233318001	1	47	1	3	0	3	0	0	0	8	0.36	0	10.0566	1	2	2.27499	0	20.5033	0.9379	178.996	8.29584	19	9	44.8	3.80153	19.6924	0	0	0	0	0	113	69.5	1.611	56.9	98	21.9241	190	8	5.5	79.7	308	98.28	474.36	44.0724	50.258	5.2	57.4	1.09
078233318002	0	46	1	1	0	0	0	0	0	2	1.44	1	8.3833	0	3	0	0	16.3578	0.3503	122.166	3.67752	12.2	9	0	NA	-12.647	0	0	1	0	0								2	5.1	78.6	248	93.24	93.81	34.0208	75.0004	4.6	35
078233319001	1	52	1	1	0	0	3	0	0	9	4.73	1	8.44414	0	3	2.2618	0	14.3971	0.8927	147.295	5.1744	22.4	9	40	0.998072	17.685	0	1	0	0	1	92	53	1.594	48.4	80	19.0488	100	9	1.9	74.8	71	93.78	99.12	30.1548	92.784	5.5	68.8	1.35
078233320001	0	52	0	1	0	0	0	0	0	9	0.81	0	8.00443	0	1	2.56561	0	14.9573	0.5311	169.717	3.0912	13.2	9	42	0.474016	16.3704	0	0	0	0	0	111.5	78	1.645	60.3	85	22.2836	170	9	3.3	79.1	474	91.44	65.49	50.6446	110.954	5	59.9	0.94
078233323001	0	48	1	3	0	3	0	0	0	5	0.48	0	8.19919	0	1	2.36147	1	5.65802	0.5424	190.98	4.24872	10.2	7	32	0.460531	13.5509	0	0	0	0	0	101.5	55	1.53	51.3	75.9	21.9146	340	5	3.5	51.6	383	94.5	76.995	56.057	112.887	5.3	29.3
078233323002	1	54	1	4	0	3	3	0	0	5	0.73	0	8.67961	1	2	2.41108	0	15.3775	0.791	170.104	4.31088	13.7	9	43.5	0.747272	18.0417	0	1	0	0	0	113.5	68	1.609	49.8	76.4	19.2361	290	5	3.8	88.4	386	98.46	119.475	49.4848	103.222	4.4	39.9	0.92
078233324001	0	60	1	1	0	3	0	0	0	3	0.7	0	8.67764	1	2	1.58083	0	10.0556	0.6215	195.62	3.07776	12.7	9	23	1.22252	14.5493	0	0	0	0	0	117	73	1.47	62.1	94	28.738	150	3	3.6	83.2	371	99	118.59	40.9796	138.789	5.2	36.6	0.84
078233325001	0	53	1	1	0	0	0	0	0	6	1.09	1	7.9999	0	3	2.01736	0	15.0414	0.5085	126.032	4.25376	11.6	9	28.5	0.505537	14.1274	0	0	0	0	0	103	63	1.52	55.8	83.8	24.1517	330	6	3.7	74.1	390	87.48	68.145	49.4848	69.588	5.1	31.7
078233325002	1	56	1	1	0	1	1	0	0	8	0.96	0	8.02006	0	1	1.96582	0	29.2705	0.9266	203.352	5.20128	13.9	9	48.5	0.686642	24.6716	0	0	0	0	0	121	68	1.689	80.1	104.8	28.0785	500	8	4.5	82	265	92.88	65.49	45.2322	156.186	5.6	40.1	1.16
078233327001	1	71	1	1	0	0	0	0	0	5	4.13	1	7.75191	0	3	1.36135	0	22.7441	0.904	192.14	5.67	11.1	9	25.2	0.307676	18.511	0	0	0	0	0	101	57	1.69	51	75	17.8565	300	5	3.8	68.5	321	99.18	46.905	46.0054	145.748	5.2	30.5	1.43
078233327002	0	73	1	1	0	1	0	0	0	10	0.51	0	7.95139	0	1	1.40241	0	17.0861	0.5424	129.511	2.65776	11.2	9	14	0.235127	9.9828	0	0	0	0	0	94.5	54.5	1.485	40.1	80.1	18.1841	170	10	3.3	84.7	251	103.5	54.87	63.0158	65.3354	5.2	31.2	0.92
078233328001	0	68	1	1	0	0	0	0	0	5	0.68	0	8.39602	0	1	2.46088	0	12.1844	0.5311	145.362	3.3516	13	9	29	0.612558	11.7844	0	0	0	0	0	109.5	53.5	1.499	47.7	78.8	21.2283	170	5	4.3	78	293	90.18	98.235	51.0312	86.985	5.5	37.1	1.05
078233328002	1	76	1	4	0	1	1	0	0	3	4.93	1	8.17844	0	3	2.24094	1	19.4669	0.9605	183.248	3.68088	12.6	9	42	0.508302	18.7421	0	0	0	0	0	107	56.5	1.59	58.7	75.6	23.219	180	3	4.5	79.2	165	97.02	73.455	53.3508	127.578	5	35.7	1.45
089676106001	1	73	1	1	1	0	0	0	0	5	0.19	0	8.38632	0	1	0	0	18.6827	0.6441	161.212	5.7204	11.6	9	0	0.820835	18.032	0	0	0	1	0	126	72	1.58	55	89	22.0317	170	5	8.03	73.9	197	72.36	121.245	51.4178	91.2376	4.3	36.6	1.44
089676113002	1	66	1	1	1	0	0	0	0	6	0.3	0	7.32838	0	1	1.50029	0	10.4477	0.6328	136.083	5.0484	13.6	9	30	0.207378	19.9962	0	0	0	0	0	128	76	1.66	59.4	78	21.5561	210	6	7.26	99.7	116	86.04	35.4	61.0828	70.7478	4.4	40.3	1.54
089676117002	1	66	1	2	1	0	0	0	0	6	0.76	0	8.46362	1	1	1.45621	1	12.3524	0.791	169.717	4.46712	15	7	36	1.43587	24.7217	0	0	0	0	0	124.5	73	1.795	76.4	92	23.7118	360	6	6.51	99.2	60	76.5	123.9	36.727	104.769	4.6	44.3	0.42
089676204002	1	69	1	2	0	0	0	0	0	9	20.16	1	7.95195	0	3	1.10422	0	11.6242	0.7006	136.856	3.44232	13.4	9	23	0.712919	20.8292	0	0	0	0	0	128	71	1.64	65.4	92	24.3159	260	9	6.1	99.1	118	78.3	72.57	40.593	85.052	4.4	42	1.23
089676207001	0	62	0	1	0	0	0	0	0	6	0.99	0	8.66051	1	2	1.45985	0	22.436	0.4407	222.682	2.10504	12.7	9	17	0.423377	11.645	0	0	0	0	0	111.5	71	1.55	43	83	17.898	270	6	6.1	94.1	93	101.88	113.28	74.2272	126.032	4.5	38	1.09
089676209002	0	56	1	2	0	0	0	0	1	7	2.23	1	9.18048	1	4	1.10865	1	14.6212	0.6441	213.017	5.00808	13.8	4	18	2.73541	16.2359	0	0	0	0	0	128.5	80.5	1.52	67.3	110	29.1292	330	7	6.4	93.2	155	97.92	198.24	32.0878	129.898	4.6	43	0.97
089676211001	1	51	1	1	0	3	3	0	0	7	2.73	1	9.31011	1	4	1.64873	1	7.14255	0.6893	208.377	4.08744	15.8	2	38	3.80152	23.048	0	0	0	1	0	105.5	62.5	1.63	74	102	27.852	300	7	10.6	91.2	183	89.82	246.03	29.3816	112.501	4.7	47
089676211002	0	49	1	4	0	0	0	0	0	6	0.69	0	8.19623	0	1	1.2321	1	14.061	0.5085	138.789	2.23104	12.6	2	16	0.733071	12.986	0	0	0	0	0	94	66.5	1.45	53	80	25.2081	280	6	5.1	85.1	218	82.8	87.615	43.6858	77.32	4.5	40	1.03
089676219002	1	52	1	1	0	0	0	0	0	8	0.52	0	8.83211	1	2	2.21855	0	16.4139	0.9153	192.527	4.87872	13.9	9	46	1.44831	20.7343	0	0	0	0	0	99	57.5	1.695	58.6	78	20.3966	530	8	8	95.4	109	84.6	161.955	38.66	114.047	4.5	44	0.98
089676221001	1	54	1	1	0	0	0	0	0	6	3.47	1	8.01061	0	3	1.9282	0	19.0468	0.7006	143.042	5.23992	16.8	9	41	0.944231	21.2633	0	0	0	0	0	127	84.5	1.58	68.1	95	27.2793	270	6	4.8	89.4	81	76.5	78.765	35.9538	90.851	4.6	53
089676221002	0	52	1	3	0	0	0	0	0	6	0.79	0	8.08924	0	1	1.51375	0	15.6856	0.5876	155.8	5.12904	12.2	9	26	0.774053	17.1759	0	0	0	0	0	124	72	1.585	67.8	98	26.988	240	6	6.3	95.1	91	88.74	73.455	40.593	90.0778	4.4	39	1.18
089676312001	0	75	1	1	0	3	0	0	0	6	4.75	1	8.0725	0	3	2.14895	0	18.7667	0.6215	128.738	2.90472	12	9	21	0.412557	9.7722	0	1	0	1	0	137	65	1.456	41	78.1	19.3402	90	6	4	91.2	126	90.54	70.8	48.325	65.722	4.4	36	1.34
089676320002	0	61	1	3	0	0	0	0	0	6	1.23	1	7.52506	0	3	1.58025	0	14.9573	0.6667	151.934	2.56368	11	9	24	0.285289	15.1875	0	0	0	1	0	110	60	1.58	59.5	76	23.8343	320	6	4.8	92.3	134	91.08	40.71	53.7374	89.3046	4.4	35	0.97
094004104002	1	64	1	4	0	3	3	0	0	6	0.57	0	8.88381	1	2	2.10523	0	14.3131	0.7119	182.089	4.88376	12.6	9	43.8	1.21173	20.8053	0	0	0	0	0	110	71.5	1.68	62.1	86.6	22.0026	250	6	8	88	328	91.08	158.415	48.325	113.274	4.7	39
094004111002	1	57	1	3	0	0	0	1	0	8	1.03	1	8.54207	1	3	1.85186	1	11.12	0.6893	196.779	4.71576	15	7	45.4	0.858012	24.5159	0	0	0	1	0	130	75	1.723	77.6	83.2	26.1391	450	8	4.9	89	225	93.42	109.74	57.6034	123.325	4.9	46.9	0.88
094004112002	0	60	1	3	0	0	0	0	0	8	0.44	0	7.82928	0	1	1.73318	0	12.3804	0.6102	190.98	3.8892	12.2	9	24.5	0.253175	14.1359	0	0	1	0	0	118.5	70	1.545	55.8	85	23.3764	320	8	4.9	88	209	88.74	56.64	80.7994	104.382	4.8	37.8	0.81
094004118001	1	59	1	3	0	0	3	0	0	8	4.56	1	8.94884	1	4	1.08699	0	10.5598	0.6667	213.79	4.33272	14.5	9	20	1.48973	18.3994	0	0	0	1	0	118	81.5	1.602	53	83.6	20.6515	420	8	7.8	98	295	97.2	158.415	35.1806	146.521	4.9	43.6	1.18
094004119001	0	80	1	1	0	0	0	0	0	6	2.18	1	8.71446	1	4	1.95491	0	19.2429	0.6215	231.96	5.3676	12.5	9	25	1.03381	12.7883	0	0	0	0	0	113.5	61	1.481	56.2	87.2	25.6228	270	6	5.7	93	278	95.58	127.44	46.7786	173.97	5	38.1	1.5
094004119002	1	77	1	3	0	0	0	0	0	6	0.86	0	8.15229	0	1	1.88166	0	17.7023	0.7684	204.511	5.10552	13.8	9	41.5	0.351319	22.055	0	0	0	0	0	128	57.5	1.674	71.4	96.6	25.4793	500	6	5.2	94	186	101.88	68.145	82.7324	117.526	5.1	43.1	1.16
094004120001	1	60	1	4	0	0	0	0	0	5	0.67	0	8.84768	1	2	1.84418	0	16.666	0.904	174.357	4.9056	14.1	9	44.5	1.33155	24.1299	0	0	0	0	0	105.5	72.5	1.746	74.9	87.6	24.5693	460	5	4.3	95	266	98.28	141.6	45.6188	103.609	4.9	44	1.04
094004120002	0	59	1	4	0	0	0	0	0	7	0.36	0	8.157	0	1	1.8538	0	11.7922	0.7119	181.315	4.56288	13	9	26.5	0.409014	14.295	0	0	0	0	0	113	67	1.551	56.1	73.6	23.3206	430	7	4.4	92	154	96.12	72.57	64.1756	111.341	4.9	39.9	0.99
094004121001	1	76	1	4	0	1	3	0	0	7	1.04	1	8.2996	0	3	1.74077	0	20.9235	0.6893	246.264	3.70944	13.6	9	28	0.301527	16.0848	0	0	0	1	0	96	50	1.605	44.1	68.8	17.1194	360	7	6.3	90	239	97.74	82.305	75.0004	163.918	4.9	41	0.94
094004201001	1	45	1	3	0	3	3	0	0	7	0.76	0	9.06904	1	2	1.65182	0	17.2542	0.8588	149.228	4.74768	14.3	9	43.2	1.81618	26.153	0	0	0	0	0	110	72	1.784	80.4	89.8	25.2619	670	7	6	93	176	116.1	149.565	37.1136	90.851	4.9	43.1	0.84
094004216001	0	63	1	3	0	0	0	0	0	6	2.93	1	8.75464	1	4	0	0	14.8733	0.678	160.826	4.68216	13.8	9	0	NA	-13.276	0	0	0	0	0								6	6.2	96	289	84.78	149.565	35.5672	103.995	4.7	43
101791102001	0	54	1	2	1	0	0	1	0		1.03	1	7.95388	0	3	0	1	19.3549	0.8023	175.13	5.77584	17	7	0	NA	-12.943	0	0	0	0	0									7.5	93.2	188	37.62	151.335	67.655	78.8664	5.1	48.5	1.01
101791107002	1	48	1	4	1	3	3	0	0	7	5.06	1	9.239	1	4	2.48312	0	16.2738	0.7232	199.872	6.0648	15.6	9	48	2.18806	19.3305	0	0	0	0	0	136.5	72.5	1.66	52.5	84	19.0521	470	7	9.2	91.8	360	85.5	240.72	34.794	113.66	5.3	45.1	0.92
101791116002	0	50	1	2	1	2	0	0	0	8	1.41	1	7.66724	0	3	1.57961	0	19.747	0.7458	172.81	5.082	14.4	9	29	0.548771	18.359	0	0	0	0	0	122.5	79	1.566	74.6	95	30.4197	240	8	7.5	94.7	285	61.92	69.03	59.923	101.676	5.2	40.7	1
101791119001	0	46	1	3	1	0	0	0	0	8	0.98	0	8.64999	1	2	0	0	14.5932	0.7345	175.903	4.40496	11.1	9	0	NA	-12.647	0	0	0	0	0								8	5.2	91.7	164	60.3	189.39	34.794	107.088	5	33.6	0.89
101791120001	0	57	1	1	1	0	0	0	0	4	2.33	1	8.21401	0	3	1.44136	1	22.0999	0.7232	248.197	3.1752	12.8	9	20	0.956272	13.8758	0	0	0	0	0	119.5	62.5	1.55	53.6	88	22.3101	220	4	5.8	97.5	153	55.26	133.635	48.325	174.357	4.8	38	0.95
101791201001	0	55	1	1	0	0	0	0	0		3.28	1	9.90281	1	4	0	0	14.9573	0.7797	214.563	6.0816	14	9	0	NA	-12.98	0	0	0	0	0									7.8	89.1	271	102.42	390.285	27.4486	107.475	4.9	34.2	0.56
101791201002	1	57	1	1	0	3	1	0	0	6	1.34	1	8.47648	1	3	0	0	14.4812	0.9153	249.357	4.04712	14.8	9	0	NA	-8.897	0	0	0	0	0								6	5.4	88.1	239	103.32	92.925	42.1394	189.434	5.1	37.5	0.96
101791204001	1	49	1	4	0	3	1	0	0		2.08	1	8.42573	0	3	0	0	21.4837	0.9379	180.542	4.44528	12.9	9	0	NA	-8.601	0	0	0	0	0									8.1	101.4	234	78.12	116.82	56.8302	101.289	4.7	37.8
101791205001	1	70	1	2	0	0	3	0	1	6	1.76	1	9.62916	1	4	0	1	23.1923	1.0283	211.47	4.2924	15.5	9	0	NA	-9.378	0	0	0	0	0								6	6.4	99.7	167	140.22	216.825	32.4744	131.444	5.3	46.6	1.16
101791212001	1	58	1	3	0	0	3	0	0	8	2.94	1	7.61581	0	3	0	1	14.1731	0.8023	163.145	4.10592	12	7	0	NA	-8.934	0	0	0	0	1								8	18.6	100.5	202	59.58	68.145	87.7582	61.4694	4.6	36	1.1
101791213002	0	48	1	4	0	0	0	0	1	8	0.57	0	7.85079	0	1	1.8959	0	12.7445	0.5989	161.212	2.55864	7.3	9	34	0.382649	17.9334	0	0	0	0	0	103.5	64	1.66	66.8	85	24.2415	300	8	6.3	64.3	381	71.64	71.685	75.387	74.6138	5.1	24.3	0.83
101791216001	0	48	1	3	0	0	0	0	0	7	0.29	0	8.51121	1	1	0	1	15.2374	0.7119	201.419	3.01896	12.3	7	0	NA	-12.721	0	0	0	0	0								7	9.1	96.6	314	58.5	169.92	57.6034	113.274	5	39.1
101791216002	1	49	1	3	0	3	3	0	0	7	0.54	0	8.55893	1	1	0	1	20.4753	0.9266	229.64	5.13408	16.2	7	0	NA	-8.601	0	0	0	0	0								7	5.9	93.8	183	63	165.495	47.1652	155.413	5.4	46.8	1
101791218001	1	60	1	1	0	2	3	0	0	7	0.93	0	9.19867	1	2	0	0	17.3662	0.8249	198.326	5.30376	14.8	9	0	NA	-9.008	0	0	0	0	0								7	8	93.8	119	68.94	286.74	46.392	100.129	5.1	45.4
101791301001	0	57	1	1	1	3	1	0	0	9	2.08	1	8.17338	0	3	1.8763	1	15.8537	0.5763	214.176	3.0156	15	7	24	0.503056	12.7911	0	0	0	0	0	123.5	81.5	1.436	54.3	84	26.3324	370	9	8.8	95.6	185	72.18	98.235	73.8406	127.578	5	45.5
101791305001	0	47	1	2	1	0	0	0	0	9	2.32	1	7.83266	0	3	0	0	16.4979	0.7232	190.98	2.79216	12.1	9	0	NA	-12.684	0	0	0	0	0								9	6.4	95.5	181	93.42	53.985	67.2684	117.526	5.4	35.2	0.79
101791307001	0	50	1	3	1	0	0	0	0	10	0.44	0	8.32271	0	1	0	1	20.3633	0.6102	240.852	3.92112	14.3	4	0	NA	-12.795	0	0	0	1	0								10	4.8	96.2	211	68.4	120.36	51.0312	165.851	4.9	41.5
101791314002	1	60	1	2	1	3	3	0	0	9	22.92	1	8.15068	0	3	1.90398	0	10.0276	0.5989	167.398	3.37008	13.9	9	42	1.9483	22.0591	0	0	0	1	0	131	80.5	1.713	66	91	22.4921	170	9	5.8	86.4	269	52.92	130.98	25.9022	114.82	5	41
101791317002	1	47	1	3	1	3	3	0	0	5	5.18	1	9.1193	1	4	0	0	18.0104	0.7119	168.558	4.35792	14.5	9	0	NA	-8.527	0	0	0	1	0								5	9.3	97.7	321	107.46	169.92	59.923	74.2272	5.3	41.1
104004118002	1	49	1	4	0	3	3	0	0	7	0.4	0	8.64927	1	2	0	0	15.3495	1.017	182.475	6.02112	16.3	9	0	NA	-8.601	0	0	0	0	0								7	5.7	70.5	188	108.36	105.315	46.392	116.367	6.1	41.9	1.06
104004202001	1	65	1	4	0	0	1	0	0	7	3.38	1	8.63122	1	4	2.15493	1	17.3382	1.0622	194.846	4.75944	12	7	55	1.61785	25.5229	0	0	0	0	0	98	53	1.76	82.3	99	26.569	460	7	5.1	68.5	215	95.22	117.705	34.0208	133.377	4	31.9
104004203002	0	55	1	4	0	1	0	0	0	6	1.54	1	9.02826	1	4	0	0	12.5765	0.6215	167.398	3.39528	13.8	9	0	NA	-12.98	0	0	0	0	0								6	6.1	65.6	185	103.5	161.07	32.4744	95.4902	4.4	36.1	0.81
104004205001	0	48	1	4	0	3	0	0	0	9	0.31	0	8.89987	1	2	1.995	0	12.0163	0.565	91.2376	2.83584	12.8	9	28	1.55665	14.0351	0	0	0	0	0	98	63	1.55	52.7	80	21.9355	240	9	3.9	64.2	195	106.2	138.06	30.1548	27.4486	4.3	34.1	0.86
104004212002	0	45	1	4	0	3	0	0	0	7	0.89	0	8.13371	0	1	2.41721	0	11.6802	0.7345	204.898	3.90936	12	9	38	0.474097	15.7206	0	0	0	0	0	95.5	57.5	1.625	56.7	85	21.4722	340	7	5.1	68.5	215	83.7	81.42	59.923	132.99	3.8	31.9	0.9
104004302001	1	57	1	3	0	2	3	0	0	7	0.69	0	8.39482	0	1	0	0	13.1367	0.8701	154.64	4.44192	19.4	9	0	NA	-8.897	0	0	0	0	0								7	6.8	68.4	277	94.32	93.81	34.0208	101.289	3.5	48.5	1.02
105102111002	1	51	1	2	0	3	0	0	1	7	2.52	1	8.38501	0	3	2.11839	1	19.691	1.017	182.862	5.20968	14.9	4	52	0.731232	24.547	0	0	0	0	0	133.5	83.5	1.725	76.5	86	25.7089	500	7	6.9	83.1	279	96.12	91.155	55.2838	114.434	5.1	40.7	1.2
105102117001	1	47	1	3	0	3	0	0	0	6	0.6	0	7.81227	0	1	1.73333	1	12.9406	1.0622	164.692	4.45536	16.1	9	42	0.266655	24.2308	0	0	0	0	0	123	79	1.77	71.6	86	22.8542	490	6	5.7	87.7	255	101.52	48.675	73.8406	88.5314	4.9	41.4
105102121001	1	53	1	4	0	3	3	0	0	7	0.45	0	7.90618	0	1	1.35603	0	12.1283	0.7571	190.594	4.07232	14	9	26	0.199284	19.1736	0	0	0	0	0	118	65.5	1.65	53.2	86	19.5409	320	7	4.9	91.4	221	113.58	47.79	77.32	112.501	5.3	38.2	0.85
105102124001	0	57	1	2	0	0	0	0	0	7	7.39	1	9.15257	1	4	0.235966	1	10.8959	0.7006	275.646	3.528	14.6	7	5	1.8536	21.1895	0	0	0	0	0	109	82.5	1.595	89	109	34.9839	440	7	7.6	89.5	278	110.52	170.805	51.4178	195.62	5.2	38.3
105102124002	1	55	1	4	0	0	3	0	0	7	0.62	0	7.55152	0	1	1.26562	0	18.4026	0.8475	172.037	4.38648	14.2	9	25	0.256601	19.7531	0	0	0	0	0	101.5	66.5	1.675	55.2	73	19.6748	470	7	5.7	87.6	362	86.04	44.25	56.8302	110.181	5.1	39.7	0.99
105102129001	1	48	1	4	0	3	0	0	1	7	1.04	1	9.5605	1	4	2.05261	0	23.8925	0.9831	206.058	7.62216	14.8	9	54	1.98391	26.308	0	0	0	0	0	128	82.5	1.78	82	93	25.8806	650	7	7	87.9	268	106.56	266.385	61.856	110.181	4.9	41.6
105102202001	1	51	1	1	0	3	0	0	0	7	3.46	1	8.52599	1	3	1.67686	0	13.2767	0.8475	224.228	5.754	17	9	41	0.931645	24.4505	0	0	0	0	0	131.5	79	1.725	76	103	25.5409	200	7	7.8	85.8	291	104.58	96.465	45.6188	165.078	5.2	42.4
105102207002	1	53	1	3	0	0	0	0	1	8	0.31	0	7.73301	0	1	1.554	0	12.9966	0.9153	163.145	4.02864	14.1	9	30	0.142599	19.305	0	0	0	1	0	102.5	58	1.72	50	71	16.901	370	8	3.6	90.5	193	107.46	42.48	86.5984	78.4798	5.2	36.7	1.05
105102224002	0	59	1	3	0	0	0	0	1	7	2.51	1	8.20915	0	3	0	0	13.893	0.7797	186.728	3.17184	13.1	9	0	0.361187	14.9534	0	0	0	1	0	112.5	68	1.645	54.3	80	20.0663	170	7	6	81	153	109.26	67.26	61.4694	119.073	5.2	32.4	1.06
105102227001	1	52	1	1	0	0	0	0	0	2	1.01	1	7.92496	0	3	0	0	11.7362	0.6893	170.491	5.2668	16	9	0	NA	-8.712	0	0	0	0	0	114.5	72					150	2	4.9	86.8	224	100.8	54.87	47.9384	113.66	5.3	44.9
105102228001	0	50	1	1	0	3	0	0	0	8	5.41	1	8.87015	1	4	0	0	13.893	0.7797	248.197	3.6288	14.8	9	0	NA	-12.795	0	1	0	0	0								8	7.6	82.5	216	96.3	147.795	70.7478	155.027	5	39	1
105102240002	1	50	1	4	0	3	0	0	0	8	0.98	0	7.86612	0	1	1.68697	0	17.9544	1.0283	157.346	4.73592		9	40	0.607941	23.7111	0	0	0	0	0	121.5	84	1.73	71.7	80	23.9567	520	8				89.28	58.41	39.8198	108.248	4.5	30.4
105102306001	1	75	1	3	0	0	0	0	0	6	1.8	1	8.43099	0	3	1.67619	0	17.0301	0.791	167.011	4.31088	14.7	9	32	0.624913	19.0909	0	1	0	0	0	103.5	60	1.648	57.1	81	21.0243	180	6	6.7	92.6	335	79.74	115.05	63.789	86.2118	5	43.8	1.22
105102309002	0	45	1	4	0	0	0	0	0	8	1.22	1	7.81014	0	3	2.19512	0	9.60743	0.7345	168.944	3.99		9	32	0.377583	14.5778	0	0	0	0	0	111.5	78.5	1.52	56.6	80	24.4979	180	8				84.42	58.41	57.6034	103.609	4.6	30.4	0.9
105102323002	0	55	1	4	0	0	0	1	0	2	1	1	8.17358	0	3	2.00731	0	15.0694	0.8475	147.681	3.53976	14	9	29	0.490256	14.4472	0	0	0	1	0	104.5	65.5	1.555	55.9	78	23.118	330	2	5.3	83.1	281	95.4	74.34	54.5106	83.119	4.5	39.9	1.02
105381101002	0	56	1	3	0	1	0	0	0	7	0.3	0	8.40727	0	1	0	0	13.6409	0.7119	197.939	3.63888	12.4	9	0	NA	-13.017	0	0	0	0	0								7	5.5	93.9	281	106.56	84.075	52.5776	135.31	5.1	39.8	0.96
105381103001	1	76	1	3	0	3	0	0	0	6	1.64	1	9.22847	1	4	0	1	15.0414	1.1865	183.248	4.4268	12.9	7	0	NA	-9.6	0	0	0	0	0								6	7	95.8	205	118.62	171.69	44.459	97.0366	5.3	43.7	1.4
105381103002	0	67	1	1	0	0	3	0	0	8	0.96	0	9.16273	1	2	0	1	13.6689	0.7797	174.743	3.49272	11.2	7	0	NA	-13.424	0	0	0	0	0								8	5.4	96.9	139	123.84	153.99	39.4332	107.475	5.1	38.1	0.9
105381107002	0	69	1	1	0	0	0	0	0	7	2.31	1	8.72311	1	4	0	1	17.7023	0.8249	177.836	5.76912	10.7	9	0	NA	-13.498	0	0	0	1	0								7	5.1	94.5	267	111.96	109.74	43.6858	112.887	5.4	35.9	1.05
105381108002	0	69	1	4	0	2	0	0	0	9	0.82	0	9.29156	1	2	0	0	12.7726	0.6667	236.599	4.3428	13.6	9	0	NA	-13.498	0	0	0	0	0								9	7.4	85.1	181	103.86	208.86	48.7116	146.135	5.4	45	0.93
105381110002	1	56	1	4	0	3	0	0	0		2.06	1	10.1051	1	4	0	1	19.0748	1.0509	211.857	6.31008	14.5	4	0	NA	-8.86	0	0	0	0	0									6.3	92.5	143	115.92	422.145	35.1806	100.903	5.2	45.7
105381111002	1	61	1	3	0	3	1	0	0	8	0.27	0	9.29445	1	2	0	1	13.5568	0.791	173.583	3.34488	14.8	7	0	NA	-9.045	0	0	0	1	0								8	5.5	95.2	192	87.48	248.685	35.9538	97.0366	5	47.6	0.98
105381114001	0	45	1	3	0	0	0	0	0	8	0.57	0	9.37641	1	2	0	1	14.4532	0.5424	126.805	2.90136	7.1	2	0	NA	-12.61	0	0	0	1	0								8	5.7	70.9	296	117.54	200.895	37.8868	59.5364	5.5	27.8
105381206001	0	48	1	3	1	0	0	0	0	7	0.76	0	8.02755	0	1	2.56655	0	13.0527	0.5989	178.996	4.40496	11.4	9	29	0.384468	11.2992	0	0	0	0	0	105	68	1.435	44.9	21.6	21.8043	240	7	5	82.1	197	94.86	64.605	52.5776	122.552	4.7	38.1
105381210001	1	52	1	2	1	0	3	0	0	6	0.94	0	8.08485	0	1	2.04859	0	20.6154	0.7571	166.625	3.72456	14.5	9	44	0.44751	21.4782	0	0	0	1	0	113	60	1.705	61.9	24.9	21.2932	540	6	4.6	97.7	114	87.3	74.34	60.3096	96.2634	4.7	46.4	0.93
105381210002	0	51	1	1	1	0	0	0	1	8	0.62	0	9.00684	1	2	1.92638	0	16.4419	0.6102	152.32	3.99336	12.7	9	28	1.33066	14.535	0	0	0	1	0	91.5	48.5	1.562	55.2	25.5	22.6244	300	8	3.2	89.1	168	104.76	155.76	41.3662	83.119	5	40.9	0.89
105381211001	0	46	1	2	1	0	0	0	0	6	0.59	0	9.02652	1	2	2.03712	1	20.3913	0.7006	225.774	4.31424	12.4	4	35.5	1.21262	17.4266	0	0	0	1	0	110.5	67.5	1.548	70	93	29.2117	240	6	4.9	87.9	241	114.66	145.14	54.124	151.547	5.6	40.8	0.92
105381211002	1	48	1	3	1	3	0	0	0		0.33	0	8.74795	1	2	0	1	19.691	0.9266	184.022	3.45744	15.2	9	0	NA	-8.564	0	1	0	0	0									4.2	93.9	203	107.82	116.82	69.2014	96.2634	4.8	48.9	0.99
105381213001	0	47	1	2	1	3	0	0	0	8	0.58	0	8.37183	0	1	1.89741	0	14.3411	0.4859	145.362	2.26464	12	9	28.5	0.811228	15.0205	0	0	0	0	0	103.5	63.5	1.525	59	83	25.3695	320	8	5.1	93.1	240	89.64	96.465	46.0054	85.4386	4.7	40.5
105381213002	1	46	1	3	1	1	1	0	0		0.97	0	8.02084	0	1	0	0	19.1028	0.8362	123.325	3.56664	14	9	0	NA	-8.49	0	0	0	1	0									4.1	96.9	201	69.48	87.615	47.1652	65.3354	5	44.2	1.04
105381215001	0	45	1	1	1	3	3	0	0	10	0.59	0	8.30428	0	1	2.81947	0	25.8532	0.4972	185.181	2.28648	11.4	9	35.5	0.377646	12.591	0	0	0	0	0	100.5	59.5	1.567	43.7	68.9	17.7969	320	10	4.9	94.5	245	108.72	74.34	54.8972	116.753	5.2	38.1
105381215002	1	46	1	1	1	3	1	0	0		0.38	0	8.26275	0	1	0	0	15.2094	0.5989	267.914	3.37344	13.2	9	0	NA	-8.49	0	0	0	0	0									5.1	100.2	188	91.26	84.96	118.3	144.975	4.7	42.7	0.69
105381216002	1	60	1	3	1	3	3	0	0	7	0.37	0	8.44532	0	1	2.25592	0	13.0527	0.7458	200.645	5.66328	13.5	9	52	0.924745	23.0505	0	0	0	0	0	110.5	63.5	1.683	72.8	29.5	25.7018	370	7	4.7	92.4	216	93.06	100.005	46.7786	139.563	5	44
105381219001	0	46	1	2	1	1	0	0	0	7	0.44	0	8.81595	1	2	0	0	12.6325	0.565	190.98	2.35872	14.2	9	0	NA	-12.647	0	0	0	0	0								7	7.1	100.2	212	102.24	131.865	49.8714	121.006	4.8	45.5
105381223001	0	78	0	1	1	0	0	0	0	9	2.81	1	9.26279	1	4	0	0	14.5652	0.7119	195.62	2.52504	13	9	0	NA	-13.831	0	0	0	0	0								9	6.1	94.3	208	90.9	231.87	27.062	116.753	4.7	43.4	0.96
105381224002	1	56	1	4	1	3	0	0	0	7	7.97	1	8.10223	0	3	0	0	11.8482	0.8023	145.362	3.54144	14.5	9	0	NA	-8.86	0	0	0	0	0								7	5.4	91.3	165	79.38	83.19	47.1652	86.2118	4.9	47.2
105381301002	1	49	1	3	0	2	0	0	0	7	0.42	0	8.84507	1	2	1.96558	0	10.2517	0.8362	214.95	3.91608	14.7	9	42.5	1.0798	21.6221	0	0	0	1	0	109.5	65.5	1.672	63.9	26.5	22.8575	400	7	5.6	95.2	267	114.48	121.245	42.9126	150.774	4.7	47.3
105381304002	1	54	1	4	0	2	0	0	0	7	0.15	0	9.42996	1	2	2.0088	0	14.2011	0.8588	148.068	4.35456	13.1	9	44.5	2.23481	22.1525	0	0	0	0	0	107.5	65.5	1.71	65.5	77.9	22.4001	470	7	4.7	92.7	161	97.74	254.88	43.6858	68.4282	4.6	42.2	0.99
105381307001	1	53	1	3	0	3	3	0	0	4	0.79	0	8.11448	0	1	0	0	13.4448	0.7006	146.908	2.97696	13.8	9	0	NA	-8.749	0	0	0	0	0								4	6.5	96.5	163	98.1	68.145	49.4848	84.2788	4.6	43.9	0.84
105381313001	1	54	1	2	0	2	3	0	0	7	1.5	1	8.39961	0	3	2.03652	0	17.4782	0.791	156.573	4.22352	16.4	9	46	1.70394	22.5875	0	0	0	0	0	127.5	79	1.628	72.3	30.02	27.2791	160	7	5.5	89	148	84.42	105.315	27.4486	107.088	4.3	52
105381313002	0	53	1	4	0	0	0	0	0	5	0.44	0	9.08072	1	2	2.28539	0	20.1952	0.8588	232.733	2.73	12.6	9	37	1.75216	16.1898	0	1	0	1	0	110	65.5	1.545	65.1	27.5	27.2724	240	5	5.5	89.7	238	100.26	175.23	42.1394	158.119	4.7	42	0.95
105381315002	1	48	1	1	0	3	3	0	0	6	3	1	8.87666	1	4	1.63012	0	14.5372	0.7684	234.28	4.21008	14.2	9	42	2.74029	25.765	0	0	0	1	1	102	63	1.704	83.4	29.2	28.7228	170	6	6	94.3	147	79.74	179.655	32.0878	160.826	4.8	46	0.92
105381317001	0	55	1	1	0	3	0	0		7	0.78	0	8.4062	0	1	0	0	18.2345	0.4746	166.625	2.5032	12.5	9	0	NA	-12.98	0	0	0	0	0								7	4.4	95.8	255	95.4	93.81	55.2838	94.717	5	41	0.84
105381317002	1	54	1	3	0	3	3	0	0	7	0.72	0	7.75458	0	1	2.3802	0	14.9853	0.7684	167.011	3.74976	14.5	9	48.8	0.225469	20.5025	0	0	0	0	0	105.5	77.5	1.655	60	82.5	21.9056	450	7	5.4	96.9	214	112.14	41.595	66.8818	88.5314	4.7	46.5	0.93
105381319001	0	55	1	1	0	3	0	0	0	7	5.23	1	9.00115	1	4	1.96208	1	17.2262	0.7006	228.867	4.6368	13	7	30	1.2159	15.2899	0	0	0	0	0	122.5	73	1.558	60.1	26.3	24.7594	310	7	6.3	91.8	204	102.42	158.415	50.258	149.228	5.3	43.5	1.06
105381319002	1	55	1	3	0	2	3	0	0	6	0.36	0	9.70173	1	2	2.27599	1	18.8507	0.9831	119.846	4.0152	14.2	4	55	4.67022	24.1653	0	0	0	0	0	98.5	58	1.723	75.4	26.7	25.3981	380	6	6.2	92.2	245	111.6	292.935	27.4486	41.7528	5.3	45.1
105381321002	0	53	1	2	0	0	0	0	0	6	1.29	1	9.66189	1	4	0	0	16.834	0.565	223.068	4.19496	11.8	9	0	NA	-12.906	0	0	0	0	0								6	4.5	93.2	232	117.54	267.27	39.0466	144.975	4.8	38.2	0.79
105381324002	0	59	1	1	0	3	0	0	0	7	2.86	1	8.7639	1	4	1.98075	0	12.8286	0.5424	161.599	3.44736	12	9	24	1.10836	12.1166	0	0	0	0	0	96.5	56.5	1.535	45.7	79	19.3954	240	7	7	88.4	290	89.82	142.485	38.2734	92.3974	4.4	40.3	0.96
108206101001	1	50	1	2	1	3	3	1	1	5	3.13	1	9.22967	1	4	0	1	13.8089	0.8701	237.759	4.83336	17.7	2	0	NA	-8.638	0	1	0	1	1								5	7	103	168	92.16	221.25	55.6704	152.32	4.6	47.7	0.85
108206101002	0	48	1	3	1	1	0	0	0	6	3.42	1	9.38842	1	4	0	1	11.4841	0.5537	181.702	3.93288	15.5	9	0	NA	-12.721	0	0	0	0	0								6	6.9	94.2	257	113.94	209.745	32.0878	103.222	5.6	42.1
108206109002	0	62	1	1	1	3	1	0	0		1.17	1	8.77131	1	4	0	0	10.1956	0.5537	202.965	2.41248	15.4	9	0	NA	-13.239	0	0	1	0	0									5.1	112	210	95.22	135.405	75.387	109.408	4.9	41.5
108206113001	1	46	1	2	1	3	1	0	0		1.13	1	9.28003	1	4	0	1	16.3298	1.2091	180.542	3.864	19.3	4	0	NA	-8.49	0	0	0	1	0									6.4	91.2	194	106.74	200.895	40.2064	104.769	5.4	51.8	0.92
108206113002	0	46	1	2	1	0	0	0	0	6	0.41	0	8.80746	1	2	0	0	9.5234	0.5876	235.053	3.18192	15.6	9	0	NA	-12.647	0	0	0	0	0								6	5.8	93	271	102.06	130.98	61.856	150.774	5.1	42.4	0.49
108206121001	0	58	1	1	1	0	0	0	0	9	0.65	0	8.35038	0	1	0	0	15.3215	0.6215	182.089	2.64432	16.5	9	0	NA	-13.091	0	0	0	0	0								9	7.9	95.1	188	91.08	92.925	78.4798	97.4232	5.2	44.3	0.92
108206122002	1	48	1	2	1	1	3	0	0	7	0.43	0	8.77316	1	2	0	0	18.0665	0.7571	148.068	6.26304	18.2	9	0	NA	-8.564	0	0	0	0	0								7	5.9	94.2	159	96.66	133.635	57.6034	73.0674	4.6	48.6	0.78
108206203002	0	45	1	1	1	0	0	0	0	6	0.47	0	8.86224	1	2	2.54788	0	11.4281	0.3955	132.217	3.14328	9.8	9	40	1.8614	15.6993	0	0	0	0	0	111.5	65.5	1.522	62.3	89.2	26.8942	210	6	6.7	69.6	303	108.54	130.095	28.6084	72.2942	5.1	29.5
108206208001	1	82	0	1	1	0	0	0	0	10	4.34	1	8.95622	1	4	1.35602	0	13.977	0.9492	194.846	4.99128	17.1	9	24.5	1.66668	18.0676	0	0	0	0	0	133.5	70	1.591	56.3	80.2	22.2417	170	10	7.6	98.1	246	97.92	158.415	33.6342	117.913	5.3	51.2	1.31
108206215001	1	49	1	3	1	3	3	0	0	5	0.76	0	8.13959	0	1	1.82207	1	18.7387	0.8588	160.439	4.72752	16.4	4	33.5	0.386418	18.3857	0	0	0	0	0	126.5	79.5	1.595	51.4	75.2	20.2042	370	5	7.6	102	232	88.02	77.88	64.9488	78.0932	5	43.5	0.89
108206221001	1	58	1	2	1	3	3	0	0	8	0.71	0	8.23879	0	1	1.9287	0	19.4109	0.8249	215.336	5.27352	17.2	9	36.8	0.596463	19.0802	0	0	0	0	0	121.5	67.5	1.581	57.5	82.1	23.004	360	8	5.6	107	158	89.1	84.96	51.8044	152.32	5.2	50.3	0.98
108206223001	1	50	1	2	1	3	0	0	0	7	1.8	1	9.0348	1	4	1.63242	0	10.0276	0.8814	170.104	6.34704	20.2	9	32.5	1.06239	19.9091	0	1	0	0	0	115	79	1.629	57.6	76.3	21.706	510	7	5.6	98.1	207	112.86	148.68	49.4848	85.8252	5	55.5
108206301001	1	48	1	3	1	3	3	0	0	5	1.87	1	9.38781	1	4	2.5367	0	19.2709	1.0509	257.476	7.51464	19.9	9	64	2.12095	25.2296	0	0	0	0	0	113	76	1.672	82.4	99.8	29.4751	400	5	8.2	96.7	306	114.84	207.975	48.325	170.491	5.1	56.3
108206301002	0	46	1	1	1	0	0	0	0	6	0.21	0	8.13371	0	1	2.27535	0	5.09782	0.5424	146.135	2.22096	14.4	9	32.5	0.571955	14.2835	0	0	0	0	0	112.5	77	1.615	50	68	19.1701	200	6	6.6	100	201	83.7	81.42	44.0724	85.052	4.7	42.1	0.61
108206309002	1	59	1	3	1	3	3	0	0	5	0.45	0	8.21123	0	1	2.13184	0	12.9406	0.7345	214.563	4.07232	15.8	9	41	0.44435	19.2322	0	0	0	0	0	123	75.5	1.568	59.2	79.8	24.0785	400	5	5.5	97	207	91.44	80.535	68.4282	132.604	4.7	42.6
108206314002	1	59	1	3	1	3	3	0	0	5	0.93	0	9.30533	1	2	2.14498	1	10.3357	0.8701	175.903	4.72248	18.5	9	52.2	2.92315	24.3359	0	0	0	0	0	125	73.5	1.668	80.1	103.8	28.7899	390	5	5.3	94.3	149	106.2	207.09	34.0208	99.3562	5.1	49.7	1.08
108206319001	1	53	1	2	1	0	3	0	0	6	0.47	0	8.51255	1	1	2.80768	0	6.83444	0.8475	177.449	3.7212	18.5	9	59.8	0.881075	21.2987	0	0	1	0	0	126.5	79	1.652	64.1	90.6	23.4876	510	6	6.8	95.9	200	91.44	108.855	47.9384	109.794	5	48.6	0.97
108206320001	0	46	1	2	1	3	0	0	0	8	0.45	0	8.55231	1	1	1.84412	0	11.7922	0.5876	206.444	5.12904	13.1	9	29.7	0.397955	16.1052	0	0	0	0	0			1.567	62.1	87.2	25.2903	280	8	3.8	119	127	99.18	104.43	103.995	79.253	4.6	36.1	1.46
108206320002	1	46	1	2	1	3	0	0	0	7	0.9	0	7.24053	0	1	2.43254	0	16.722	0.9944	207.604	3.55488	18.2	9	56.1	0.223047	23.0623	0	0	0	0	0	114.5	75.5	1.688	69.9	92.4	24.532	370	7	4.2	94.2	182	71.64	38.94	72.2942	130.284	4.5	50.8
108206322001	1	46	1	2	1	0	3	0	0	7	0.3	0	9.19255	1	2	1.87189	0	15.1534	0.6215	158.506	3.07104	17.8	9	37.8	1.71856	20.1935	0	0	0	1	0	104	55	1.667	56.2	78.9	20.2239	400	7	5.2	98.9	167	102.78	191.16	37.5002	80.0262	4.9	46.7	0.86
108206323001	1	45	1	2	1	3	3	0	0	7	0.75	0	8.10056	0	1	2.14268	0	16.2738	0.5989	215.336	5.36256	17.8	9	42.5	0.431675	19.835	0	0	0	0	0	126	82.5	1.612	57.2	74.2	22.0123	310	7	8.7	98.4	232	80.1	82.305	67.655	129.511	4.9	47.8	0.66
108206324001	1	60	1	1	1	3	3	0	0	11	0.55	0	7.98382	0	1	2.56885	0	10.8119	0.7684	172.81	1.86312	19	9	47.5	0.4239	18.4908	0	0	0	0	0	119	74	1.614	53	83.2	20.3455	230	11	4	99.6	161	88.38	66.375	51.4178	101.676	4.7	52	0.77
108206325001	0	47	1	2	1	0	3	0	0	6	1.83	1	9.02966	1	4	2.09284	0	16.1057	1.017	247.037	4.06224	17.2	9	34.5	1.40405	16.4848	0	0	0	0	0	112	72.5	1.541	65.7	93	27.6669	360	6	9.4	102	272	115.02	145.14	44.0724	164.692	4.7	48	1.01
108206325002	1	48	1	3	1	3	0	0	0	5	1.91	1	8.48429	1	3	1.50505	0	14.6772	0.9379	201.805	4.1664	16.2	9	39	1.24866	25.9127	0	0	0	0	0	115	76.5	1.716	83.5	97	28.3565	310	5	4.2	96.5	176	78.66	123.015	47.9384	106.315	4.7	43.9	0.99
108206326001	0	53	1	2	1	0	0	0	0	7	0.16	0	9.33353	1	2	0.961736	0	11.316	0.4859	132.604	2.05128	12.1	9	15	2.72613	15.5968	0	0	0	0	0	109.5	72.5	1.596	59.2	84.8	23.2411	210	7	4	80	143	104.76	215.94	29.3816	44.8456	4.7	33.5
108206328001	1	54	1	4	1	3	0	0	0	6	8.46	1	9.02499	1	4	2.09859	1	10.3357	1.0509	214.95	5.24664	19.5	7	53	2.52322	25.2551	0	0	0	1	0	115.5	71.5	1.632	85.9	109.6	32.2517	340	6	7.8	102	127	105.48	157.53	32.861	135.31	5.6	53.6	1.02
108259101001	1	80	1	1	1	0	0	0	0	5	50.73	1	8.63027	1	4	1.15174	0	18.3746	0.4407	165.465	3.54648	11.2	9	24	0.964626	20.838	0	0	0	0	1	103	60.5	1.65	67	70	24.6097	100	5	8	68	494	115.02	97.35	40.9796	102.836	3.8	34	1.08
108259105001	1	60	1	1	1	3	3	0	0	6	8.2	1	9.26308	1	4	0	1	17.2822	0.8814	202.192	6.9804	15.6	7	0	NA	-9.008	0	0	0	0	0								6	5.4	70	220	96.84	217.71	38.66	119.073	4.5	45.4	0.8
108259108002	0	59	1	3	1	0	0	0	0	8	1.67	1	8.57767	1	3	0	1	17.5903	0.6215	151.547	4.95096	14.1	7	0	0.936509	16.5361	0	0	0	0	0			1.544	68.1	94.6	28.5662	270	8	2.9	71	321	93.78	113.28	53.3508	79.253	5.9	40.6	0.99
108259114002	1	65	1	1	1	0	3	0	0	4	1.79	1	7.93099	0	3	0	1	17.1421	0.5989	223.455	0.95424	14.4	4	0	NA	-9.193	0	0	0	0	0								4	5.4	72	290	89.82	61.95	63.4024	154.253	5.3	41.5
108259116002	1	51	1	3	1	0	0	0	0	8	0.61	0	8.5096	1	1	0	0	28.7103	0.7458	172.037	4.42176	15.9	9	0	NA	-8.675	0	0	0	0	0								8	3.8	66	281	112.14	88.5	63.4024	94.3304	5.1	45.9	1.03
108259119001	0	54	1	2	1	3	3	0	0	4	1.51	1	10.2577	1	4	0	1	17.0021	0.6215	199.872	4.98792	14.2	7	0	NA	-12.943	0	0	0	0	0								4	5.4	73	352	122.22	466.395	27.4486	63.4024	5.9	41	0.77
108259122002	1	57	1	1	1	3	3	0	1	7	4.63	1	8.71415	1	4	0	0	17.6743	0.8927	167.784	5.02824	15.7	9	0	NA	-8.897	0	0	0	1	0								7	6.6	70	293	105.84	115.05	46.7786	101.676	3.7	44.4
108259126001	1	50	1	1	1	1	3	0	0	6	11.83	1	9.88981	1	4	1.4937	0	16.1898	0.8249	192.527	6.21096	16.8	9	38.5	3.85867	25.775	0		0	0	0	136	81.5	1.591	90.1	116.2	35.5946	540	6	8.9	71	372	176.22	223.905	32.861	102.449	4.2	48.4	0.76
108259131002	1	67	1	2	1	0	0	0	0	5	1.02	1	8.46042	1	3	2.53093	0	16.4699	0.7458	203.738	4.6284	16.4	9	54	0.637946	21.336	0	0	0	0	0	110	59	1.657	66.7	89	24.293	220	5	4	71	253	118.62	79.65	50.258	139.176	4.5	47.4	0.95
108259203002	0	46	1	3	0	0	0	0	0	6	0.38	0	8.37459	0	1	0	0	13.2487	0.6441	220.362	3.53304	15	9	0	NA	-12.647	0	0	0	0	0								6	8.2	70	246	102.06	84.96	63.789	158.506	5.1	43.8	0.78
108259207002	1	51	1	4	0	3	0	0	0	9	2.78	1	9.0306	1	4	0	0	9.94355	0.8362	192.913	4.46544	17.3	9	0	1.60046	25.0014	0	0	0	0	0	126	79.5	1.735	78.3	88.7	26.0113	480	9	4.5	72	209	99.9	167.265	47.1652	121.006	6.1	49.38	0.81
108259211001	0	60	1	1	0	0	3	0	0	5	0.83	0	8.9313	1	2	2.00186	0	19.2989	0.8814	259.409	2.18232	13.5	9	31.5	0.678748	15.7354	0	0	0	1	0	122	73	1.653	58.1	74.6	21.2633	280	5	4.8	73	214	113.22	133.635	69.2014	187.888	5.8	19.4	1.31
108259219002	1	54	1	3	0	3	3	0	0	6	0.97	0	8.77376	1	2	0	0	11.8202	0.904	148.841	3.54648	18.4	9	0	NA	-8.786	0	0	0	0	0								6	4.6	71	269	108.18	119.475	61.4694	78.8664	5.2	52.5
108259224002	1	47	1	3	0	3	3	0	0	6	6.1	1	8.50465	1	3	0	0	10.4197	0.7119	167.398	3.29616	14.9	9	0	NA	-8.527	0	0	0	1	0								6	6.9	73	363	90.72	108.855	52.5776	105.155	6.1	43.7	0.96
108259228002	0	51	1	4	0	0	0	0	0	5	0.81	0	8.60564	1	2	0	0	14.7613	0.8136	212.63	4.18992	17.1	9	0	NA	-12.832	0	0	0	0	0								5	6.8	68	324	97.2	112.395	68.8148	133.377	5.3	49.6
108259232002	1	58	1	2	0	0	3	0	0	7	0.42	0	8.74572	1	2	0	1	17.2822	0.904	163.532	5.09376	15.7	7	0	NA	-8.934	0	0	0	0	0								7	6.2	70	273	117.36	107.085	54.5106	100.129	5.6	45.7	0.98
108259235002	1	52	1	2	0	3	3	0	0	7	16.7	1	8.26946	0	3	1.86926	0	15.6856	0.7684	156.573	3.7716	16.7	9	43.3	0.869555	23.1642	0	0	0	0	0	129.5	76	1.684	71.8	89.7	25.3186	280	7	7.8	71	250	90	86.73	42.526	103.995	5.5	46.5	0.97
108259239001	0	45	1	2	0	0	0	0	0	6	0.31	0	8.436	0	1	2.72543	0	8.01086	0.6328	185.955	2.7048	11.5	9	45.8	0.574585	16.8047	0	0	0	0	0	118.5	83.5	1.573	65.2	86.3	26.3506	120	6	7.8	63	316	95.58	96.465	69.588	115.593	5.7	36.4	0.67
108259239002	1	46	1	3	0	3	3	0	0	7	0.58	0	8.68419	1	2	2.313	0	12.8566	0.9605	243.171	3.32136	17.1	9	53	0.63119	22.914	0	0	0	0	0	126.5	79	1.703	68.3	85.4	23.55	290	7	5.5	81	286	101.16	116.82	74.2272	163.918	5.1	48.2	0.86
108259241001	0	62	1	1	0	0	0	0	0	8	1.64	1	8.3593	0	3	0	1	17.7864	0.7684	219.975	4.83504	14.9	7	0	NA	-13.239	0	0	0	0	0								8	5.2	70	260	98.46	86.73	56.8302	163.145	6.3	43.8	1.05
108259301002	0	48	1	4	0	0	0	0	0	5	0.87	0	8.83993	1	2	2.00974	1	8.93519	0.5537	192.527	3.56664	14.3	4	34	1.43628	16.9176	0	0	0	0	0	106.5	56	1.63	63.2	95	23.7871	140	5	5.6	67	266	87.66	157.53	42.526	124.872	4.6	42.7	0.93
108259305001	1	60	1	2	0	3	3	0	0	10	1.44	1	8.32267	0	3	2.33886	0	22.464	0.6893	199.486	4.22184	16.4	9	50	0.581877	21.3779	0	0	0	0	0	109	68.5	1.68	64.3	85	22.782	200	10	6.2	73	274	106.92	76.995	50.6446	140.336	5.3	46.7	1.04
108259310002	1	61	1	3	0	3	3	0	0	8	0.3	0	8.00073	0	1	1.86538	0	18.2065	0.7006	155.413	3.43224	16	9	42	0.405685	22.5155	0	0	0	0	0	108	71	1.705	69	77	23.7356	240	8	4.3	76	273	100.62	59.295	59.1498	94.3304	4.9	45.6	0.96
108259313001	0	47	1	3	0	0	0	0	0		1.13	1	8.2706	0	3	0	0	10.4197	0.4746	138.789	2.92152	14	9	0	NA	-12.684	0	0	0	0	0									4.8	70	272	105.12	74.34	46.0054	81.186	4.4	40.6	0.71
108259315001	0	54	1	1	0	0	0	0	1	5	1.73	1	8.01801	0	3	0	1	26.7215	0.3729	199.486	3.29784	13.1	4	0	NA	-12.943	0	0	0	0	0								5	3.8	64	246	93.96	64.605	54.8972	139.563	5.5	38.6
108259315002	1	61	1	2	0	0	3	1	1	9	1.49	1	8.57436	1	3	0	0	14.3971	0.6667	220.362	2.92992	18.4	9	0	NA	-9.045	0	0	0	0	1								9	6	74	271	103.14	102.66	57.6034	161.599	4.9	52.3	1.17
108259317002	1	48	1	4	0	3	3	0	0	7	0.63	0	9.89249	1	2	0	0	11.7642	0.6441	135.697	4.7124	11.7	9	0	5.81057	25.3345	0	0	0	0	0			1.68	82.5	93.2	29.2304	420	7	3.8	72	437	112.32	352.23	29.7682	47.5518	5	34.5
108259321002	1	58	1		0	3	1	0	0		3.8	1	8.49546	1	3	0	0	17.7303	0.6554	229.64	6.45624	17.9	9	0	NA	-8.934	0	0	0	0	0									4.1	75	218	105.3	92.925	37.8868	180.542	4.8	50.7
108259324001	1	56	1	4	0	1	1	0	0	7	0.5	0	9.49559	1	2	2.51615	0	18.0104	0.8249	214.95	5.10888	16.2	9	64	3.03915	25.4357	0	0	0	1	0	109.5	64.5	1.755	80.4	96.3	26.1037	550	7	5	73	317	105.84	251.34	37.8868	140.336	6.2	46.4	0.84
108259326001	1	65	1	2	0	0	0	0	0	4	0.46	0	9.52739	1	2	1.66006	1	16.666	0.7232	184.795	5.2836	18.5	4	38	1.67121	22.8908	0	0	0	0	0	136	70.5	1.606	77.2	101.8	29.9313	470	4	7.4	74	247	109.26	251.34	72.2942	58.7632	5.3	52.7	0.95
108259332002	0	48	1	4	0	0	0	1	0	6	0.27	0	8.09404	0	1	2.78929	1	10.3077	0.452	129.898	3.03912	13.5	4	35.2	0.386537	12.6197	0	0	0	0	0	132	82.5	1.553	45.2	71	18.7411	330	6	3.9	71	337	97.38	67.26	50.6446	70.3612	5.4	39.9	0.74
110131102002	1	56	1	1	1	3	3	0	0	7	0.9	0	8.1567	0	1	1.82551	0	15.7416	0.8588	168.558	4.75608	15	9	36	0.577376	19.7205	0	0	0	0	0	124	67	1.67	55.5	74.2	19.9003	120	7	4.36	100.7	88	92.7	75.225	43.2992	114.434	5.3	44.5
110131106002	0	53	1	1	1	0	0	0	0	6	0.2	0	8.20802	0	1	1.14345	1	14.3971	0.678	165.078	3.48936	13.3	4	15	0.365188	13.1182	0	0	0	1	0	110	63.5	1.579	47.3	70.1	18.9713	60	6	3.77	93.2	150	92.16	79.65	65.3354	93.1706	5.6	40.8
110131110001	1	55	1	2	1	3	1	0	0	6	0.46	0	8.74952	1	2	1.96355	0	16.1057	0.8136	178.996	5.9388	16.6	9	39.5	0.934082	20.1166	0	0	0	1	0	114.5	66.5	1.626	59.8	82.8	22.6183	510	6	4.77	92	166	93.78	134.52	52.9642	106.702	4.9	48.4	1.04
110131110002	0	53	1	3	1	0	0	1	0	8	0.95	0	9.08388	1	2	1.8893	0	13.0246	0.7345	221.135	2.68128	13	9	29	1.33473	15.3496	0	0	0	1	0	106	49.5	1.526	61.8	91.2	26.5387	230	8	7.59	94.4	230	98.1	179.655	54.5106	144.202	5.9	40.5
110131119002	1	60	1	1	1	1	0	0	0	6	1.74	1	8.26916	0	3	1.64935	0	19.8871	0.8701	197.939	4.23528	14.7	9	37.5	0.78312	22.7362	0	0	0	0	0	117.5	67	1.641	73.5	92.2	27.2942		6	5.38	94.3	135	90.9	85.845	49.0982	143.815	5.1	43.3	0.9
110131120001	1	55	1	1	1	0	3	1	0	7	1.66	1	8.76779	1	4	1.90815	1	14.089	1.0283	179.769	6.05976	14.3	9	45	1.29291	23.5831	0	0	0	0	0	97.5	55.5	1.674	75.1	94.2	26.7996	430	7	5.95	102.7	91	102.96	124.785	43.2992	118.3	5.4	41.9	1.29
110131121001	1	70	1	1	1	0	3	0	0	8	0.64	0	8.6925	1	2	1.2919	0	14.9013	1.1074	161.599	5.84136	15.5	9	23	0.758186	17.8033	0	0	0	0	0	116.5	74	1.523	56.4	84	24.3153	260	8	6.18	93.2	98	106.02	112.395	54.8972	91.6242	5.3	45.2	1.33
110131122002	0	50	1	1	1	0	0	0	0	7	9.48	1	8.79927	1	4	1.94253	0	14.2571	0.678	146.135	3.96312	12.2	9	27.5	1.06343	14.1568	0	0	0	0	0	116	70	1.525	55.1	84.2	23.6926	180	7	8.34	98.9	111	97.92	135.405	46.0054	73.454	4.6	37.5	0.98
110131123001	0	47	1	1	1	0	0	0	0	7	0.43	0	8.06271	0	1	1.34976	0	17.8424	0.6554	127.191	3.2508	12.3	9	15.5	0.413739	11.4835	0	0	0	0	1	105.5	61.5	1.465	44	77.6	20.5011	250	7	5.98	97.9	129	105.48	60.18	43.6858	78.0932	5	38.2	0.65
110131123002	1	47	1	2	1	3	3	0	0	7	0.41	0	8.72833	1	2	1.81124	0	18.9067	0.7797	171.264	5.28696	17.9	9	44	1.38714	24.2928	0	0	0	0	0	132	80.5	1.682	76.8	99	27.1462	470	7	4.94	94	141	98.28	125.67	41.3662	109.794	4.7	51.6
110131202001	1	59	0	1	0	3	3	0	0	7	1.11	1	10.0827	1	4	1.89471	0	19.523	0.8701	181.702	6.46464	15.3	9	32	4.09754	16.8891	0	0	0	0	0	128	79	1.533	49	80.8	20.8503	300	7	7.58	103.6	67	107.28	446.04	34.794	40.9796	4.6	45.6
110131204001	0	57	1	3	0	0	0	0	0	9	45.7	1	7.974	0	3	1.68906	0	11.6522	0.7571	173.197	3.17856	13.7	9	23.5	0.366744	13.9131	0	0	0	1	0	122.5	73	1.512	55.9	93	24.4517	380	9	4.32	90	64	100.98	57.525	57.99	109.408	5.2	43.1
110131204002	1	58	1	1	0	0	3	0	0	8	1.49	1	8.55435	1	3	1.54127	0	17.1981	0.9944	158.893	5.51544	15.3	9	35.5	1.49564	23.0329	0	0	0	0	0	119.5	68.5	1.752	68.5	88	22.3163	410	8	5.17	92.7	152	92.34	112.395	29.3816	110.568	4.8	44.7	0.85
110131205001	0	56	1	1	0	0	0	0	0	7	0.78	0	8.2919	0	1	0	0	13.2207	0.4859	207.604	3.56496	12.1	9	0	NA	-13.017	0	0	0	0	0								7	3.14	90	159	83.52	95.58	48.7116	149.228	4.5	36.9	1
110131205002	1	55	1	1	0	0	3	0	0	8	19.45	1	7.91477	0	3	2.00416	0	11.9043	0.678	134.923	4.56624	14.1	9	37.5	0.287233	18.7111	0	0	0	0	0	110.5	62.5	1.666	50.3	71.4	18.1225	220	8	4.13	90	259	96.66	56.64	59.5364	66.4952	5.2	41.6	0.86
110131206001	0	55	1	1	0	0	0	0	0	5	7.62	1	8.04724	0	3	1.35612	0	20.9795	0.565	137.243	2.86104	14.4	9	16.5	0.280459	12.1671	0	0	0	1	0	117.5	67	1.58	42.7	75.4	17.1046	260	5	5.28	96.8	81	103.86	60.18	57.99	71.521	4.6	43	0.88
110131206002	1	56	1	1	0	3	1	0	0	6	0.79	0	8.86571	1	2	1.46404	0	14.2571	0.8136	168.171	7.02744	14.8	9	35.5	1.35312	24.2479	0	0	0	0	0	119	65.5	1.745	74.8	94.5	24.5647	480	6	5.1	95.6	151	122.22	115.935	36.727	111.341	4.8	43.5	0.7
110131207001	1	68	1	1	0	1	1	0	0	7	0.77	0	8.40108	0	1	1.11723	0	14.3131	0.8249	143.815	4.89888	13.7	9	22	0.579831	19.6916	0	0	0	0	0	109.5	59	1.615	60.7	84	23.2725	290	7	3.65	96.5	77	108.18	82.305	53.3508	76.5468	4.6	41.6	1.04
110131208002	0	48	1	2	0	0	0	0	0	7	0.06	0	8.12719	0	1	2.11378	0	20.1392	0.5989	145.748	2.6124	11.6	9	26.5	0.440028	12.5368	0	0	0	0	0	113.5	72	1.52	46.6	75	20.1697	280	7	5.51	85.6	110	96.84	69.915	48.7116	88.5314	4.6	36.2	0.78
110131210001	0	84	0	1	0	0	0	0	0	10	1.02	1	8.47648	1	3	0.709237	0	22.9962	0.4181	146.521	3.0912	9.9	9	6	0.46847	8.4598	0	1	0	0	0	103.5	57.5	1.525	32.1	68.3	13.8027		10	2.82	110.5	109	103.32	92.925	41.7528	94.3304	5.4	27.4	1.06
110131211001	0	50	1	3	0	0	0	0	0	7	1.21	1	9.23002	1	4	1.71115	0	14.033	0.6441	211.857	3.9396	13	9	28	2.33249	16.3633	0	0	0	0	0	117.5	64	1.531	66.2	91.6	28.2428	390	7	5.31	95.2	221	96.84	210.63	39.0466	136.856	4.6	41.2	0.8
110131217001	1	60	1	1	0	3	3	0	0	6	0.88	0	8.43522	0	1	1.23312	0	16.89	0.7571	165.851	3.72288	15.1	9	22.5	0.654117	18.2464	0	0	0	0	0	104	60	1.611	51.9	80	19.9975	260	6	5.23	96.9	193	102.06	90.27	44.459	102.449	4.8	43.5	1.07
110131219002	1	73	1	1	0	1	1	0	0	6	0.91	0	8.46503	1	1	1.48608	1	17.5903	0.9379	183.635	4.57464	15.6	7	34.5	0.845068	23.2155	0	0	0	0	0	129	77.5	1.756	72.1	99	23.3822	270	6	7.8	91.3	159	109.44	86.73	42.1394	130.284	5	46	1.12
110131301002	1	58	1	1	1	0	3	0	0	8	0.55	0	9.31481	1	2	1.7129	0	13.2767	0.8814	203.352	5.93376	16.6	9	32.5	1.69097	18.9737	0	0	0	1	0	131	79	1.645	53.4	77.6	19.7337	330	8	6.24	98	115	112.5	197.355	37.8868	124.872	5.6	48.7	1
110131302001	0	76	0	1	1	0	0	0	0	8	0.67	0	8.75854	1	2	1.88205	0	14.5372	0.6893	184.408	5.78256	12.8	9	22	0.528188	11.6894	0	0	0	0	0	132	69	1.525	47.3	77	20.3386	240	8	7.32	92.9	90	117.9	107.97	63.4024	101.289	5.3	39.3	0.95
110131303001	0	70	1	1	1	0	0	0	0	5	0.33	0	7.8373	0	1	1.42214	1	15.4055	0.6554	193.3	3.25752	15.1	7	14.5	0.195936	10.1959	0	1	0	0	0	119	70.5	1.426	43.9		21.5886	120	5	4.91	102.3	77	92.34	54.87	86.2118	102.836	5	44.4	1.1
110131308001	1	60	1	1	1	3	3	0	0	8	0.37	0	7.84749	0	1	1.72988	0	13.7809	0.8588	155.8	4.43016	15.6	9	30.5	0.277105	17.6313	0	0	0	1	0	124.5	67.5	1.595	49.6	77.5	19.4967	440	8	4.25	100.4	183	99.72	51.33	57.6034	92.784	5.5	46.1
110131309002	0	54	1	1	1	0	0	0	0	6	3.79	1	8.8508	1	4	1.29676	0	17.5623	0.5763	212.63	4.90224	13.4	9	18	0.697953	13.8808	0	0	0	0	0	105.5	55.5	1.495	56.1	85	25.1004	190	6	5.43	97.2	180	134.82	103.545	55.6704	136.856	5.7	41.9	0.74
110131311001	1	56	1	1	1	3	3	0	0	7	1.04	1	8.28758	0	3	1.70785	0	14.4812	0.9266	190.594	5.74728	16.3	9	40.5	0.410817	23.714	0	0	0	0	0	129.5	74.5	1.742	72.2	86	23.7925	420	7	5.69	97.6	171	106.92	74.34	75.0004	105.155	5.3	48.9
110131311002	0	56	1	1	1	0	0	0	0	7	1.22	1	8.52244	1	3	0	0	15.7136	0.6893	192.527	3.46584	12.7	9	0	NA	-13.017	0	0	0	0	0								7	4.18	99.5	145	108.18	92.925	51.8044	130.671	5	40	1.02
110131312001	1	52	1	3	1	0	3	0	0	7	0.46	0	8.58995	1	1	2.09066	0	22.7441	0.791	211.857	4.62504	15	9	48.5	0.810987	23.1984	0	0	0	0	0	127.5	70	1.689	71.7	90	25.1339	570	7	6.14	95.9	106	104.76	102.66	53.7374	144.588	5.5	44.2
110131312002	0	54	1	1	1	0	0	0	0	7	0.72	0	8.51634	1	1	2.00108	0	14.3131	0.5763	205.671	3.75816	11.7	9	32.5	0.476254	16.2412	0	0	0	1	0	117.5	64	1.62	61.4	89.8	23.3958	330	7	3.76	100	106	111.78	89.385	71.1344	118.3	4.8	34.7	0.81
110131314002	0	54	1	1	1	0	0	0	0	6	0.79	0	8.516	1	1	1.04912	0	13.1367	0.7571	143.815	4.68216	14.2	9	16	0.83315	15.2509	0	0	0	0	0	122	75.5	1.504	62.7	91.8	27.7186		6	3.33	91.6	101	102.6	97.35	48.7116	78.4798	5.2	41.4	0.95
110131317002	1	45	1	3	1	0	3	1	1	5	6.19	1	8.52941	1	3	1.69501	0	20.2792	1.0057	119.459	8.32608	14.7	9	30.5	0.879131	17.994	0	0	0	0	0	117.5	71.5	1.66	45	71.6	16.3304	430	5	3.09	96.9	46	96.12	105.315	32.4744	68.0416	4.4	43.3	1.42
110131318001	1	58	1	1	1	3	3	0	0	8	0.54	0	8.96389	1	2	0	0	11.6802	0.8814	192.527	5.3424	14.7	9	0	NA	-8.934	0	0	0	0	0								8	6.33	100.5	168	108.36	144.255	39.0466	123.712	4.7	44.1	1.09
110131319002	0	54	1	1	1	0	0	0	0	8	0.77	0	8.42695	0	1	1.11882	0	19.7751	0.7119	189.821	3.39864	13.2	9	16	0.629105	14.3008	0	0	0	0	0	96	52.5	1.509	57.5	82.2	25.2516		8	4.38	95.7	244	86.76	105.315	63.789	114.82	4.9	39.8	1.04
110131320001	0	48	1	1	1	0	0	0	0	8	1.22	1	8.34812	0	3	1.72398	0	21.3436	0.6215	161.985	4.56624	10.7	9	31.5	0.888273	18.2717	0	0	0	0	0	116	67	1.587	72.6	99.2	28.8259	350	8	6.24	70.2	134	100.44	84.075	43.2992	105.155	5	35.5	0.93
110131320002	1	47	1	3	1	0	0	0	0	8	0.87	0	8.62565	1	2	1.88566	0	15.8537	0.8475	133.377	5.5776	16.1	9	37.5	0.712758	19.8869	0	0	0	0	0	121	79	1.64	56.3	80.2	20.9325	550	8	5.62	95.7	82	107.64	103.545	49.8714	66.4952	5.1	48.8
110131321002	0	54	1	1	1	0	0	0	0	5	0.58	0	8.00342	0	1	1.72183	0	19.747	0.678	174.357	3.98328	14.4	9	22.5	0.283596	13.0675	0	0	0	0	0	117.5	78.5	1.52	50.5	78.4	21.8577	340	5	4.36	92.7	151	102.42	58.41	68.4282	98.583	5.3	43.2	0.86
110131323002	1	59	1	2	1	0	3	0	0	8	60.6	1	8.24934	0	3	1.63883	0	11.4561	0.8023	144.975	4.90224	13	9	28.5	0.451208	17.3905	0	0	1	0	0	112.5	63	1.551	50.6	78.8	21.0342	300	8	6.13	96.9	183	99.36	76.995	55.6704	70.3612	4.8	40.5	0.97
110131324001	1	48	1	3	1	3	3	0	0	5	0.58	0	8.8922	1	2	1.55286	0	13.3888	0.9605	156.96	5.89848	14.2	9	38.5	1.19741	24.7929	0	0	0	0	0	115	78.5	1.734	76.7	94.5	25.5092	475	5	5.11	94.6	87	110.34	131.865	48.7116	82.7324	5.3	41.8	0.93
111154101001	1	48	0	4	0	0	0	1	0	8	0.96	0	7.58719	0	1	0	0	13.0246	0.8023	134.537	5.48352	13.8	9	0	NA	-8.564	0	0	1	1	0								8	4.1	98.2	282	92.88	42.48	50.6446	79.253	4.9	35.1	1.07
111154105002	1	63	1	2	0	1	3	0	0	4	1.34	1	8.63124	1	4	0	1	15.4335	0.7458	236.986	4.32264	15.7	7	0	NA	-9.119	0	0	0	0	0								4	6.2	86.5	176	99.72	112.395	45.6188	173.197	4.9	39.8
111154204002	1	56	1	2	0	1	0	0	0	7	0.15	0	9.18484	1	2	0	0	22.9682	0.791	165.465	6.49992	14.6	9	0	NA	-8.86	0	0	0	0	0								7	5.6	85.2	179	78.12	249.57	54.8972	70.7478	4.9	36.5
111154206001	0	50	1	1	0	0	0	0	0	8	0.22	0	8.36038	0	1	0	1	14.5092	0.6554	190.207	3.35328	12	9	0	NA	-12.795	0	0	0	0	0								8	3.4	83.5	205	100.62	84.96	49.8714	117.526	4.7	31.9
111154207002	0	65	1	3	0	0	0	0	0	8	0.17	0	9.12696	1	2	0	0	17.3102	0.4407	233.12	4.1832	10.5	9	0	NA	-13.35	0	0	0	0	0								8	4.5	88.4	193	111.78	164.61	42.526	147.295	4.9	26.9	0.9
111154210001	0	47	1	4	0	0	0	0	0	8	0.22	0	8.25113	0	1	0	0	15.5736	0.5537	171.264	3.70944	12.2	9	0	NA	-12.684	0	0	0	0	0								8	3.6	89.1	141	101.88	75.225	40.9796	105.155	4.8	31	0.93
111154210002	1	48	1	4	0	0	0	0	0	8	0.81	0	8.15095	0	1	0	1	22.296	0.9831	216.883	3.38856	18	9	0	NA	-8.564	0	0	0	0	0								8	7.2	90.1	184	100.44	69.03	53.7374	141.496	4.9	45.4	0.99
111154211002	1	67	1	1	0	0	3	0	0	10	0.15	0	8.06812	0	1	0	0	21.3996	0.9266	226.548	4.19328	16.8	9	0	NA	-9.267	0	0	0	0	0								10	6	86.2	191	112.68	56.64	64.5622	137.243	5.3	41.8	1.19
111154212001	1	71	1	3	0	3	3	0	0	10	0.66	0	7.98599	0	1	0	0	20.1112	0.4972	248.97	6.132	17.6	9	0	NA	-9.415	0	0	0	0	0								10	6	98.5	219	120.78	48.675	124.485	102.062	4.8	44.1	1.23
111154212002	0	68	1	3	0	0	3	0	0	6	1.1	1	8.28754	0	3	0	0	22.0439	0.565	228.867	3.59016	14.5	9	0	NA	-13.461	0	0	0	0	0								6	6	91	184	88.92	89.385	50.258	151.161	5.1	36.6	1.3
111154219001	1	57	1	2	0	3	3	0	0	6	0.79	0	8.86865	1	2	0	0	24.7048	0.6893	237.759	4.74096	16.7	9	0	NA	-8.897	0	0	0	0	0								6	7.2	91.3	206	122.58	115.935	58.3766	157.733	5.1	42.2	1.1
111154220002	1	75	1	1	0	3	0	0	0	8	0.21	0	7.85534	0	1	0	0	25.265	0.7571	213.017	4.59816	15.7	9	0	NA	-9.563	0	0	0	0	0								8	7.7	88.2	148	114.3	45.135	79.6396	116.367	4.7	39.6	1.09
111154222002	0	59	1	1	0	0	0	0	0	7	0.91	0	8.11233	0	1	0	1	18.0945	0.6667	211.857	3.9396	13.1	4	0	NA	-13.128	0	0	0	0	0								7	6.9	85.3	225	112.5	59.295	46.392	148.454	4.8	33	0.79
111154308002	1	63	1	4	0	3	3	0	0	5	2.1	1	9.33494	1	4	0	1	9.66345	0.8023	138.403	4.15128	14.5	7	0	NA	-9.119	0	0	0	0	0								5	5.6	90.4	197	111.78	202.665	37.8868	55.6704	5.3	36.7
111154316002	0	48	1	4	0	0	3	0	0	5	0.54	0	9.13449	1	2	0	0	9.57942	0.5311	219.202	4.13448	13.3	9	0	NA	-12.721	0	0	0	0	0								5	8.2	89	199	104.22	177.885	40.593	141.882	5.5	33.6	0.98
112744101001	0	54	1	1	0	0	0	0	0	6	0.93	0	9.27851	1	2	1.96841	1	16.1057	0.6441	237.372	5.07864	13.1	4	30	2.12256	15.2407	0	1	0	0	1	133	83	1.577	58.6	80	23.5632	360	6	7.1	90	188	92.34	231.87	40.593	156.186	4.9	40	0.97
112744113001	0	55	1	3	0	3	0	0	0	8	0.64	0	8.62067	1	2	2.35009	0	13.8089	0.6102	200.259	3.97488	12.3	9	31	0.56484	13.191	0	0	0	0	0	106.5	69	1.535	50.5	77.7	21.4326	460	8	6.4	94	202	101.88	108.855	63.4024	119.073	5.1	39	0.74
112744113002	1	61	1	3	0	3	3	0	0	7	0.44	0	8.23753	0	1	2.64308	0	9.41136	0.8588	178.996	4.46208	13.9	9	52	0.575035	19.674	0	0	0	1	0	109.5	63	1.71	54	66.4	18.4672	560	7	9.4	94	210	81.36	92.925	51.0312	112.887	4.7	43	0.53
112744115001	0	45	1	3	0	0	0	0	0	7	0.48	0	9.29938	1	2	2.62797	0	9.77549	0.678	158.893	3.39528	13.3	9	41	1.61814	15.6014	0	0	0	0	0	108.5	64.5	1.585	58.3	75	23.2065	330	7	5.4	88	139	111.78	195.585	44.459	75.0004	4.8	40
112744118002	1	64	1	3	0	3	3	0	0	7	2.93	1	9.2637	1	4	2.0724	0	16.778	0.8475	188.274	5.75064	14.5	9	48	1.78364	23.1616	0	0	0	0	0	122	58.5	1.7	73.2	96	25.3287	640	7	4.7	90	196	125.46	168.15	40.593	114.047	5.7	45	0.69
112744121001	1	79	1	1	0	0	0	0	0	3	0.51	0	7.8115	0	1	0	0	13.8089	0.9153	201.032	3.38016	14.3	9	0	NA	-9.711	0	0	0	0	0								3	5	94	182	103.32	47.79	67.655	131.831	5	41	0.59
112744123001	1	48	1	3	0	1	0	0	0	7	0.42	0	8.89096	1	2	3.04563	0	18.4306	1.2656	206.831	5.45496	14.6	9	59	0.942632	19.372	0	0	0	0	0	123	83	1.626	54.6	73	20.6515	500	7	6.1	89	216	97.74	148.68	52.9642	126.032	5.2	45	1
112744123002	0	46	1	3	0	0	0	0	0	6	0.61	0	7.77784	0	1	2.24902	0	11.176	0.565	152.32	3.48768	13.9	9	35	0.447102	15.5623	0	0	0	0	0	120	78	1.583	58.4	73.3	23.3051	430	6	6	86	164	99.9	47.79	39.4332	107.475	5	43	0.71
112744138001	1	79	1	1	0	3	1	0	0	7	1.37	1	9.665	1	4	1.9949	0	24.2286	1.2091	236.986	7.10304	12.9	9	38	3.46725	19.0486	0	0	0	0	0	119.5	65.5	1.62	59.2	84	22.5575	470	7	5.8	86	183	113.04	278.775	29.3816	139.563	5	41	1.18
112744138002	0	72	1	1	0	0	0	0	0	6	0.78	0	8.79901	1	2	2.06813	0	19.663	0.678	221.908	3.4524	12	9	29	1.1182	14.0223	0	0	0	0	0	126.5	72	1.538	57.9	101	24.4774	250	6	4.4	90	220	95.4	138.945	46.7786	156.96	4.8	37	0.89
112744201002	1	69	1	3	0	3	0	0	0	7	0.59	0	8.14845	0	1	2.11706	0	22.1279	0.8588	214.563	6.4176	13.3	9	40	0.410128	18.8941	0	1	0	0	0	124.5	53	1.58	58.7	84	23.5139	190	7	8.2	91	289	82.26	84.075	76.1602	128.738	4.7	40	1.13
112744202001	0	53	1	4	0	0	0	0	1	7	1.53	1	8.6477	1	4	2.13027	0	14.5092	0.5198	152.707	3.94632	13.5	9	30	0.754239	14.0827	0	0	0	0	0	125	86.5	1.505	56.4	90	24.9004	300	7	6.6	86	116	98.28	115.935	57.6034	73.454	4.8	39	0.87
112744205001	1	69	1	1	0	0	1	0	0	8	5.38	1	8.58746	1	3	2.12431	0	15.9097	0.8588	265.981	4.66368	14.5	9	42	0.670767	19.7711	0	1	0	1	1	130	67	1.68	57.7	79	20.4436	120	8	7.8	91	222	99.36	107.97	55.2838	197.939	5.3	41	1.17
112744207002	0	46	1	3	0	0	0	0	0	9	0.31	0	8.26077	0	1	2.51112	0	14.2011	0.6102	151.161	3.39528	11	9	42	0.588712	16.7256	0	0	0	1	0	117	78.5	1.634	61.6	80.2	23.0715	320	9	4	88.6	118	99.36	77.88	49.8714	91.6242	4.6	31	0.78
112744208002	1	63	1	2	0	3	0	0	0	8	0.65	0	8.41997	0	1	2.16884	0	16.6099	0.9718	162.759	7.2324	13.1	9	37	0.675821	17.0598	0	0	0	0	0	103.5	61	1.57	48.6	72	19.7168	300	8	5.5	89	70	99.54	91.155	41.7528	104.382	4.5	38
112744209001	0	51	0	1	0	0	0	0	0	9	0.41	0	8.33431	0	1	2.77975	0	21.4557	0.565	165.465	2.64432	10.5	9	34	0.474959	12.2313	0	0	0	0	0	101.5	59.5	1.491	47.2	72.6	21.2318	230	9	4.7	93.5	111	97.02	85.845	57.2168	97.4232	5.2	29	0.85
112744211002	0	46	1	2	0	0	0	0	0	8	0.56	0	10.9492	1	2	1.70863	0	19.1028	0.3616	197.939	2.88624	11.6	9	27	15.7891	15.8021	0	0	0	0	0	107.5	67.5	1.6	58.7	80	22.9297	200	8	3.8	82	179	124.38	915.09	21.263	15.0774	4.8	31
112744212002	0	58	1	3	0	0	3	0	0	8	0.47	0	7.74872	0	1	1.82104	0	33.2199	0.6441	160.052	3.51792	12.4	9	25	0.521224	13.7284	0	0	0	1	0	107	68.5	1.5	55.8	93	24.8	160	8	3.6	83	102	73.8	62.835	44.8456	109.794	4.9	36	0.82
112744215002	1	76	1	2	0	1	1	0	0	8	1.98	1	8.19755	0	3	1.67494	0	18.6547	0.8136	160.439	4.39824	14	9	25	0.308551	14.9259	0	1	0	0	1	102	53.5	1.549	41.2	73.1	17.171	120	8	4	85	85	109.44	66.375	57.2168	88.918	4.3	39	1.3
112744219002	0	48	1	3	0	0	0	0	0	6.5	2.96	1	9.17449	1	4	2.3821	1	18.0665	0.678	211.084	3.99	13.6	4	40	1.40613	16.7919	0	0	0	1	0	123.5	82.5	1.593	64.6	88	25.4566	320	6.5	6.9	87	228	105.84	182.31	52.5776	129.898	4.9	39	0.96
112744220001	1	57	1	1	0	3	1	0	0	7	1.02	1	8.25706	0	3	1.81641	0	14.9573	0.8136	189.047	5.1912	14.1	9	38	0.623394	20.9204	0	0	0	1	0	125	82.5	1.69	60.8	78	21.2878	350	7	5.5	95	163	79.92	96.465	55.6704	116.753	4.4	41	1
112744220002	0	55	1	1	0	0	0	0	0	8	0.59	0	9.08443	1	2	1.92896	0	16.834	0.5085	207.991	2.9652	13.4	9	27	1.05385	13.9972	0	0	0	0	0	122.5	78.5	1.54	54.4	86	22.9381	240	8	6	94	209	98.64	178.77	59.923	121.779	4.9	37	0.81
112744225002	0	61	1	1	0	0	0	0	0	8	9.82	1	8.24634	0	3	2.72172	0	16.0217	0.5085	207.604	3.13152	12.5	9	32.5	0.63738	11.941	0	0	0	1	0	106.5	64.5	1.475	48.5	78.2	22.2924	300	8	6.6	81	150	82.08	92.925	47.9384	146.135	4.3	36	0.73
112744226001	1	65	0	2	0	3	1	0	0	6	6.44	1	9.33042	1	4	1.01539	1	13.2207	1.1526	310.44	9.05856	13.9	4	25	1.94041	24.6212	0	0	0	0	0	130	76.5	1.71	80.4	107	27.4956	400	6	5.3	103	193	99.54	226.56	54.8972	215.723	5	38
112744228002	1	69	1	3	0	3	3	0	0	9	0.61	0	7.86162	0	1	2.21868	0	16.806	0.791	161.212	5.78256	13.1	9	38	0.250558	17.1273	0	0	0	0	0	124.5	66	1.57	50.1	74	20.3254	350	9	4.2	97	87	82.62	62.835	80.0262	78.8664	4.4	39	0.87
112744301002	0	50	1	3	0	0	0	0	0	6	0.49	0	7.45052	0	1	2.2757	0	21.2036	0.6441	175.516	4.08744	12.6	9	40	0.20496	17.577	0	0	0	1	0	101	59.5	1.63	67	91	25.2174	240	6	5	79	102	88.38	38.94	78.0932	94.717	5.2	38	0.94
112744307002	0	56	1	1	0	0	0	0	1	6	0.32	0	8.30106	0	1	1.79577	0	14.8173	0.7571	171.65	3.03408	11.4	9	25	0.674671	13.9216	0	0	0	0	0	128	75	1.54	54.2	85	22.8538	250	6	5.1	88	153	88.38	91.155	47.5518	110.954	5.2	35	0.67
112744308001	0	62	1	1	0	0	0	0	0	9	3.1	1	8.35236	0	3	1.31237	0	11.6522	0.5424	179.769	3.33312	11.3	9	16	0.358605	12.1917	0	0	0	0	0	111.5	58	1.556	45.5	80.1	18.7928	230	9	6	89	153	91.26	92.925	75.7736	89.6912	4.5	36	0.86
112744310001	1	55	1	4	0	3	3	0	0	5	0.88	0	8.54359	1	1	2.44011	0	9.46738	0.8023	191.754	4.13784	13.6	9	50	0.831483	20.4909	0	0	0	0	0	114	69	1.67	59.3	81	21.2629	350	5	7.8	92	128	86.58	118.59	50.6446	118.3	4.9	40	1.09
112744310002	0	54	1	3	0	0	0	0	0	7	1.45	1	9.54333	1	4	2.00891	1	15.6576	0.6328	239.305	3.52464	13.4	7	32	2.14773	15.929	0	0	0	0	0	137	87	1.58	62	88	24.8358	340	7	7.2	86	194	119.88	232.755	42.526	149.228	5.2	41	0.71
112744311001	0	47	1	2	0	0	0	0	0	9	0.4	0	9.47548	1	2	2.31052	0	13.6129	0.5989	163.532	3.6372	11.4	9	36	2.79115	15.5809	0	0	0	1	0	112	65	1.59	58.3	86	23.0608	150	9	5.7	88	95	106.74	244.26	32.0878	86.2118	4.5	33	0.55
112744312002	0	45	1	1	0	0	0	0	0	8	0.29	0	7.95316	0	1	2.4279	0	13.5008	0.4407	125.258	3.11976	11.9	9	34	0.354403	14.0039	0	0	0	0	0	102.5	64.5	1.58	50.3	72	20.149	260	8	3.4	89	118	90.54	62.835	56.4436	58.3766	4.8	36	0.64
112744313002	0	81	1	1	0	3	0	0	0	10	0.77	0	8.76004	1	2	2.45654	0	15.4055	0.8249	176.676	5.14752	11.3	9	31	0.66642	12.6194	0	0	0	0	0	131	70.5	1.53	52.8	86	22.5554	160	10	3	91	71	95.4	133.635	69.2014	86.5984	4.5	34	1.35
112744315001	1	63	1	2	0	3	3	0	0	8	4.37	1	7.74031	0	3	1.80567	0	14.6492	0.7458	173.197	3.066	13.6	9	40	0.256245	22.1524	0	0	0	0	0	110.5	64	1.687	68.5	88	24.0691	160	8	3.8	92	132	101.88	45.135	71.521	92.784	5	40	1.11
112744317001	0	48	1	2	0	0	0	0	0	7	0.44	0	8.54981	1	1	2.6922	1	12.8846	0.7119	159.666	4.16304	12.3	9	41	0.783126	15.2292	0	0	0	0	0	109	61	1.566	58	84	23.6507	230	7	4.2	93	97	96.48	107.085	50.6446	89.3046	4.6	38	0.79
112744318002	0	61	1	1	0	0	0	0	0	6	4.5	1	8.98744	1	4	1.42665	1	13.5008	0.678	171.65	4.1916	11	7	21	1.76262	14.7198	0	0	0	0	0	101.5	54	1.493	61.9	99	27.7697	210	6	5	93	115	99.36	161.07	37.8868	108.248	4.6	33
112744320001	1	70	1	4	0	3	3	0	0	5	5.66	1	7.77483	0	3	1.85942	0	27.1697	0.8249	181.702	6.11856	13.6	9	30	0.167654	16.1341	0	0	0	0	0	118	68.5	1.56	45.7	72	18.7788	180	5	4.7	95	130	89.64	53.1	92.784	85.052	5	41	1.15
112744322002	0	65	1	1	0	0	0	0	0	6	1.06	1	9.56378	1	4	2.6049	0	18.0665	0.7232	249.744	4.1916	12.9	9	35	2.54567	13.4362	0	0	0	0	0	136.5	69	1.45	58.4	91	27.7765	200	6	4.3	95	158	103.14	276.12	43.6858	161.599	4.8	39
112744324001	1	57	1	2	0	0	3	0	0	8	3.91	1	9.54762	1	4	2.13329	0	15.1814	0.8588	176.29	4.704	12.3	9	50.5	4.14222	23.6723	0	0	0	0	0	113	72.5	1.664	76.5	101	27.6283	240	8	5.6	82	157	103.14	271.695	30.1548	78.0932	5.4	39	0.66
112744324002	0	57	1	1	0	0	0	1	0	7	1.69	1	8.78259	1	4	2.3157	0	14.089	0.7797	151.934	4.49568	12.2	9	31.5	0.977934	13.6028	0	0		0	0	122	75	1.483	55.9	93	25.4173	340	7	7.6	90	119	96.3	135.405	52.191	71.1344	5.1	37	0.65
114604201002	1	61	1	3	0	3	1	0	0	7	0.35	0	8.16283	0	1	0	1	13.7529	1.017	245.491	4.76112	14.9	9	0	NA	-9.045	0	0	0	0	0								7	5.8	93	197	102.96	68.145	51.0312	188.661	4.8	45	1.08
114604203001	0	56	1	4	0	0	0	0	0	6	0.87	0	8.63589	1	2	0	1	16.75	0.7006	173.97	4.85856	14.4	4	0	NA	-13.017	0	0	0	0	0								6	4.5	93	160	106.92	105.315	53.7374	102.449	5.1	43	0.88
114604203002	1	57	1	4	0	1	1	0	0	6	0.39	0	8.54997	1	1	0	0	13.6689	0.9153	174.357	6.55368	14.4	9	0	NA	-8.897	0	0	0	0	0								6	9.8	98	159	102.42	100.89	45.6188	114.434	5.2	44	0.93
114604210001	0	49	0	3	0	0	0	0	0	6	1.99	1	8.27943	0	3	1.91859	0	13.3608	0.6328	175.516	4.37136	12.6	9	26	0.437484	13.5516	0	0	0	0	0	100	64	1.474	54.6	76.3	25.1303	310	6	6.4	85	244	109.98	71.685	60.6962	109.021	5.4	38	0.94
114604217001	0	49	1	3	0	NA	0	0	0	8	0.62	0	8.46682	1	1	0	0	17.8984	0.5876	172.81	3.29448	11.3	9	0	NA	-12.758	0	0	0	0	0								8	6.3	71	296	106.38	89.385	38.66	125.645	5	37
114604301002	0	66	1	2	1	3	3	0	0	7	0.75	0	8.35658	0	1	1.87382	1	11.204	0.5085	191.754	2.37552	11.6	9	23	0.415696	12.2744	0	0	0	0	0	105.5	59.5	1.5	49.8	83	22.1333	170	7	4.8	92.3	146	97.2	87.615	69.9746	115.593	4.9	35.3	0.78
114604302001	0	70	1	2	1	3	3	0	0	6	36.7	1	8.86942	1	4	1.7534	0	14.3691	0.9492	149.228	3.55992	9.5	9	26	1.78855	14.8283	0	0	0	0	0	118.5	58	1.601	58.2	85.3	22.706	300	6	5	93.8	362	111.6	127.44	25.9022	98.1964	4.8	29	1.16
114604306001	0	62	1	2	1	0	0	0	0	5	7.18	1	9.5632	1	4	2.05687	0	10.5318	0.7345	148.454	3.85056	11.2	9	24	3.07296	11.6682	0	0	0	0	0	109	60.5	1.471	47.5	81.2	21.9517	320	5	3.4	87.2	111	110.52	257.535	27.062	55.6704	5.3	34.4	0.98
114604307002	0	47	1	2	1	3	0	0	0	8	0.77	0	8.27347	0	1	1.71425	0	20.4473	0.5085	126.805	3.024	12.5	9	27	0.661239	15.7503	0	0	0	0	0	100	60.5	1.494	64.5	94.1	28.8974	350	8	3.6	87.4	138	95.22	82.305	53.7374	64.9488	4.9	38	0.86
114604308001	0	47	1	2	1	2	0	0	1	6	0.46	0	8.39674	0	1	1.89922	0	11.176	0.5311	172.81	3.38184	10.9	9	25	0.345107	13.1633	0	0	0	1	0	110	60.5	1.53	49.1	72	20.9748	160	6	4.2	90.5	192	99.18	89.385	83.119	82.3458	4.9	33.2	0.87
114604309002	0	48	1	3	1	0	0	0	0	8	0.31	0	9.26922	1	2	1.17944	0	8.85116	0.6441	191.367	3.58848	13.5	9	16	1.45813	13.5658	0	0	0	0	0	93	37	1.535	51.1	75	21.6872	230	8	3.9	91.7	135	98.64	215.055	49.0982	107.088	4.6	40.8
114604310001	0	47	0	2	1	0	0	0	0	6	0.27	0	8.8214	1	2	2.04231	0	11.4281	0.6667	169.331	2.92992	10	9	33	1.08216	16.1582	0	0	0	0	0	87.5	46	1.57	62.4	81.3	25.3154	280	6	4.3	20.7	204	97.56	138.945	51.0312	102.449	4.7	32.3	0.85
114604311002	1	79	1	1	1	3	3	0	0	8	0.39	0	8.13511	0	1	1.66419	0	28.8223	1.017	161.985	6.61584	13.5	9	31	0.699556	18.6277	0	0	0	1	0	107.5	49	1.55	60.9	95	25.3486	150	8	3.8	100	116	91.8	74.34	41.7528	114.82	4.7	40.5	1.22
114604313002	1	70	1	2	1	0	3	0	0	6	0.47	0	7.53345	0	1	1.91424	0	27.8139	0.791	139.563	5.5356	11.8	9	37	0.190395	19.3288	0	0	0	0	0	127.5	67	1.68	55.6	71	19.6995	440	6	4.3	97.8	124	88.02	42.48	73.8406	68.4282	4.7	34.4	1.4
114604316002	0	55	1	1	1	3	0	0	0	8	0.71	0	9.3241	1	2	1.85657	0	13.4728	0.678	216.883	3.56664	12.4	9	30	2.26868	16.1588	0	0	0	0	0	130.5	76.5	1.54	65.6	92	27.6607	270	8	3.8	89.6	160	111.06	201.78	37.8868	139.949	4.9	37.2	0.9
114604319002	1	53	1	1	1	3	0	0	0	4	1.13	1	9.09845	1	4	1.53035	0	11.4281	0.7571	154.64	4.34952	13.8	9	30	2.03228	19.6034	0	0	0	0	0	102.5	63	1.609	57.7	89.2	22.2876	350	4	5	90.2	122	99.54	179.655	31.7012	93.1706	5.1	41.9	0.9
114604320002	0	47	1	1	1	0	0	0	0	7	0.66	0	9.43302	1	2	0	0	15.8537	0.5537	253.223	2.84592	13.8	9	0	NA	-12.684	0	0	0	0	0								7	7	95	174	82.08	304.44	83.8922	117.526	4.6	41.6	0.9
114604321001	0	53	1	1	1	0	0	0	0	9	0.56	0	8.51444	1	1	2.0221	0	14.3691	0.6215	165.078	2.44608	12.8	9	32	0.688968	15.8251	0	0	0	0	0	100	57	1.648	57.5	72.3	21.1716	170	9	5.7	95.1	241	99.72	100.005	50.6446	100.903	4.9	38.7	0.78
114604325002	0	49	1	1	1	0	0	0	0	6	0.44	0	8.42734	0	1	1.98536	0	24.5648	0.7571	252.836	4.06224	12.7	9	30	0.363854	15.1106	0	0	0	0	0	118	79	1.571	57.3	83.8	23.2168	300	6	4.7	93.7	257	108.72	84.075	84.2788	163.532	5.6	38.7	1.05
116006104001	0	53	1	1	1	0	0	0	0	3	0.49	0	8.12484	0	1	2.01994	0	15.6576	0.5311	203.738	4.32096	13.1	9	28	0.367401	13.8618	0	0	0	0	0	116	72.5	1.506	55.2	80	24.3382	360	3	3.8	87.8	263	103.14	65.49	65.3354	137.243	5.1	40	0.84
116006106001	1	50	1	2	1	3	3	0	0	10	0.65	0	8.69769	1	2	2.365	0	21.5117	0.7571	187.888	3.43056	13.3	9	46.2	0.895732	19.5349	0	0	0	0	0	108	69	1.677	53	70.2	18.8456	470	10	5.3	87.1	195	86.76	138.06	48.7116	114.434	5.1	40	0.96
116006110001	0	60	1	1	1	0	0	0	0	10	0.53	0	8.91496	1	2	1.80645	1	19.2149	0.6554	204.511	2.7132	11.9	9	30.5	1.53797	16.8839	0	0	0	1	0	113.5	57	1.598	67.1	100	26.2766	200	10	4.1	87.3	204	105.12	141.6	38.66	140.336	5.3	36	0.84
116006110002	1	58	1	3	1	1	1	1	0	5	2.57	1	8.09034	0	3	2.14333	0	20.0271	0.6893	128.351	3.1668	14.9	9	44.5	0.566517	20.7621	0	1	0	1	0	129	70.5	1.648	62.5	87.8	23.0126	360	5	5.2	91.5	223	95.76	68.145	45.6188	70.3612	5	44	0.94
116006112001	0	80	0	1	1	0	0	0	0	4	1.49	1	9.0884	1	4	1.34053	1	17.1421	0.8588	256.702	4.72248	13.3	4	15	1.13124	11.1896	0	0	0	1	0	126	77	1.53	45.2	79.8	19.3088	200	4	5.3	87.1	195	108.72	162.84	42.526	191.754	5.1	40	1.22
116006114002	1	74	1	1	1	0	1	0	0	9	1.22	1	8.01691	0	3	1.69007	1	18.9067	0.791	193.687	4.46208	15.3	7	32.5	0.556371	19.23	0	0	0	1	0	113.5	71	1.589	60.9	91.2	24.1196	450	9	5.4	87.3	196	87.84	69.03	47.5518	140.336	5	46	1.21
116006118001	1	59	1	3	1	0	0	0	0	2	0.35	0	8.17327	0	1	1.1851	0	13.6129	0.7458	121.779	3.40872	13.4	9	25	0.4741	21.0952	0	1	0	1	0	110	61	1.688	62.2	76.6	21.8296	400	2	3	86	188	104.04	68.145	52.9642	63.4024	4.9	40	1.01
116006201001	0	46	1	1	0	0	0	0	0	10	3.94	1	8.834	1	4	1.5191	0	11.8482	0.5311	227.321	3.4524	12.6	9	23.5	0.95522	15.4697	0	0	0	0	0	105	66.5	1.504	62.3	100	27.5418	260	10	9.2	88.3	299	113.22	121.245	52.5776	151.934	5.2	38	0.7
116006205001	1	48	1	3	0	3	0	0	0	8	0.43	0	8.3097	0	1	2.24987	0	19.607	0.904	226.161	5.49864	15.6	9	50.2	0.249818	22.3124	0	0	1	0	0	106	67.5	1.706	65.4	79.8	22.4709	490	8	6.7	85.9	279	117.72	69.03	105.928	110.181	5.4	45	0.93
116006207002	1	72	1	1	0	3	3	0	0	3	1.46	1	8.552	1	3	1.31143	1	18.0665	0.7006	122.166	3.65736	15.9	7	26.5	2.26115	20.2069	0	0	0	0	0	127	78	1.585	65.8	97	26.1919	300	3	5.5	90.3	126	84.78	122.13	22.4228	76.1602	4.7	47	1.03
116006211001	0	90	0	1	0	0	0	0	0	8	1.49	1	8.53667	1	3	1.77384	0	10.3357	0.5763	211.857	2.59392	11.9	9	20	0.524074	11.275	0	1	0	0	0	123.5	69.5	1.495	49.5	93.4	22.1474	70	8	4.8	90.2	345	95.22	107.085	67.655	121.779	5.6	36	1.03
116006215001	0	78	1	1	0	0	0	0	0	4	1.92	1	8.67778	1	4	1.78093	0	13.7529	0.5763	173.97	2.60064	10.3	9	15.3	0.46011	8.591	0	0	0	0	0	131.5	72.5	1.365	40.5	84.2	21.7365	170	4	3.9	91.1	373	126.36	92.925	59.923	95.1036	4.5	33	1.16
116006215002	1	78	1	1	0	3	3	0	0	4	0.99	0	8.43864	0	1	0	0	14.9853	0.6893	175.516	3.56832	12.5	9	0	NA	-9.674	0	0	0	1	0								4	4.1	91.5	135	100.44	92.04	50.258	110.954	4.9	37	0.96
116006216001	1	53	1	3	0	0	3	0	0	6	0.72	0	9.33593	1	2	1.85891	0	14.5092	0.7797	184.795	4.67208	15.5	9	39	2.00315	20.98	0	0	0	0	0	121	72	1.615	64.5	88.4	24.7295	450	6	5.7	89.9	248	131.4	172.575	34.4074	112.887	5	44
116006301002	1	50	1	3	1	0	3	0	0	4	0.62	0	8.13118	0	1	2.10652	1	20.4753	0.791	199.099	3.25416	15.5	7	45.5	0.530828	21.5996	0	0	0	0	0	99	58	1.695	62.7	76.2	21.8237	610	4	6	85.7	209	91.44	74.34	51.8044	139.563	5	44	0.9
116006302001	1	61	1	1	1	1	3	0	0	7	1.3	1	9.86792	1	4	1.34787	1	16.3859	0.791	245.491	5.43648	16.2	4	31	4.75434	22.9992	0	0	0	0	0	127.5	73	1.651	74.5	97	27.3314	130	7	6	90	213	121.5	317.715	30.1548	151.934	5.7	47
116006302002	0	60	1	1	1	0	0	0	0	6	0.6	0	10.1142	1	2	1.50778	1	16.4139	0.5537	204.898	4.452	13.6	4	23	5.48399	15.2542	0	0	0	0	0	129	63.5	1.498	64.2	95.8	28.6096	460	6	4.6	84.8	223	127.98	385.86	30.1548	78.0932	5.4	41	0.74
116006305001	0	63	1	1	1	0	0	0	0	6	1.59	1	8.6073	1	4	1.05178	0	15.6856	0.5763	237.372	3.54984	13.9	9	14.5	0.825836	13.7861	0	0	0	0	0	126	78	1.483	58	92	26.3722	385	6	3.9	87.9	244	115.56	94.695	44.8456	185.955	5.2	42	1.06
116006306001	1	53	1	3	1	3	3	0	0	7	1.69	1	9.19518	1	4	1.96799	0	15.3775	0.6328	211.47	2.65104		9	39	1.22042	19.8172	0	0	0	0	0	101.5	58.5	1.638	57.2	79	21.3191	530	7				97.2	202.665	57.99	126.032	5.7	30.4	0.76
116006306002	0	51	1	3	1	0	0	0	0	6	1.94	1	9.06246	1	4	1.59803	0	12.0163	0.6328	168.558	3.27264	13.3	9	29	1.58737	18.1473	0	0	0	0	0	105	58	1.611	71.2	89	27.434	390	6	5	86.7	289	107.1	161.07	44.8456	92.0108	5.3	40	0.77
116006308001	1	52	1	3	1	3	3	1	0	5	0.76	0	7.69132	0	1	2.08977	0	14.3411	0.6893	164.692	3.65064	14.7	9	43	0.316493	20.5764	0	0	0	1	0	111	67.5	1.756	54.4	69	17.6421	290	5	4.7	88.7	189	91.62	47.79	46.7786	115.593	5	43	0.92
116006319001	1	49	1	3	1	3	3	0	0	6	0.63	0	8.51263	1	1	2.41177	0	22.6601	0.7684	184.408	5.22816	14.8	9	49	0.796061	20.317	0	0	0	1	0	132	67.5	1.633	59.3	75.4	22.2373	410	6	6.9	94.6	317	99.54	100.005	45.6188	119.846	5.2	44	0.89
117489104001	1	45	1	3	0	3	3	0	0	6	0.44	0	9.07562	1	2	1.7465	0	16.694	0.7797	155.8	4.41504	13.7	9	36	1.83789	20.6127	0	0	0	1	0	118.5	74	1.645	59.4	24	21.951	450	6	7.4	97.5	281	94.5	184.965	36.3404	80.7994	4.9	43.1	0.72
117489104002	0	49	1	3	0	0	0	0	0	6	0.55	0	8.56434	1	1	2.39902	0	17.7583	0.7684	155.8	4.536	12.4	9	35	0.716835	14.5893	0	0	0	1	0	102.5	61.5	1.58	54.1	23	21.6712	260	6	5.1	92.3	137	110.7	94.695	45.2322	101.676	5.1	38.5	0.84
117489105002	0	56	1	1	0	0	0	0	0	8	0.51	0	8.35919	0	1	1.2126	0	10.3357	0.6441	194.073	4.54608	13.3	9	35	1.44778	28.8636	0	0	0	1	0	95	52	1.562	130.4	26.3	53.446	370	8	5.3	94.7	181	96.48	88.5	51.0312	136.856	4.9	41.9	0.88
117489108002	1	67	1	1	0	3	3	0	0	5	1.04	1	8.54058	1	3	0	0	9.99957	0.8701	167.398	4.96608	16.7	9	0	NA	-9.267	0	0	0	0	0								5	7.1	97	170	107.1	95.58	39.0466	115.98	5.2	52.4	0.98
117489109001	1	47	0	3	0	3	3	0	0	7	4.86	1	9.48024	1	4	2.39885	0	18.9908	1.017	242.785	6.82752	15.1	9	50	2.56121	20.8433	0	0	0	0	0	118.5	74.5	1.641	61.2	84.1	22.7266	450	7	6.7	93	226	102.78	254.88	37.1136	151.934	5	46.1	1.03
117489112001	0	62	1	1	0	3	0	0	0	6	0.49	0	8.7499	1	2	1.99249	1	12.0163	0.8249	213.79	5.04504	12.2	4	24	0.618227	12.0452	0	0	0	0	0	119	58.5	1.49	48.4	22.5	21.8008	200	6	5	87.8	155	99.72	126.555	66.4952	132.604	4.9	38.6	1.01
117489112002	1	63	1	1	0	3	3	0	0	8	35.1	1	9.2579	1	4	1.93992	0	13.0527	1.017	145.748	5.15424	14.6	9	35	1.50663	18.042	0	1	0	0	1	102	62.5	1.568	53.8	22.5	21.8822	410	8	9.2	94.5	345	112.32	186.735	42.526	58.3766	4.9	45.8	1.34
117489113002	1	67	1	2	0	3	3	0	1	10	0.72	0	8.48707	1	1	1.83024	0	14.3691	0.904	190.98	4.89384	14.9	9	34.6	0.509906	18.9046	0	0	0	0	0	102.5	51	1.639	55.1	79	20.5113	360	10	5.4	100.1	217	101.52	95.58	63.0158	121.006	4.7	45.9
117489116002	1	78	1	2	0	1	0	0	0	6	1.21	1	8.16035	0	3	1.68603	0	11.8482	0.9153	190.98	4.64688	12.2	9	25	0.428515	14.8277	0	0	0	0	0	92	57	1.48	44.9	19.5	20.4985	230	6	5.9	100.8	239	90.9	76.995	54.5106	129.124	5	39.9	1.07
117489121001	1	45	1	4	0	3	1	0	0	8	1.31	1	9.67605	1	4	1.98402	0	15.2654	0.565	275.646	6.36552	15.5	9	54	3.87779	27.2174	0	0	0	0	0	116	73	1.75	87.8	30	28.6694	290	8	6.5	91.9	164	114.66	277.89	35.9538	196.779	5.3	48.9
117489123002	0	62	1	1	0	0	0	0	0	6	0.51	0	8.6588	1	2	2.19664	0	15.6576	0.5085	225.001	3.2256	13.6	9	34.9	0.798219	15.8879	0	0	0	1	0	105.5	58.5	1.593	62.6	94	24.6685	360	6	5.6	92.1	170	103.32	111.51	54.8972	164.692	5.3	43.3
117489124001	1	55	1	1	0	3	3	0	0	8	1.03	1	8.49342	1	3	1.95588	0	18.6266	0.7571	103.222	4.75272	20.9	9	42.3	0.759166	21.6271	0	0	0	0	0	108.5	60.5	1.686	64.3	87.8	22.6202	500	8	4.5	99.6	152	110.34	88.5	44.459	40.9796	4.9	62.9	0.8
117489124002	0	53	1	1	0	0	0	0	0	5	1.04	1	8.39672	0	3	2.11593	0	14.5652	0.5537	200.645	2.79888	13.9	9	39.5	0.719031	18.6679	0	0	0	0	0	128	77.5	1.681	70.4	87.1	24.9136	470	5	6.9	96.4	156	95.4	92.925	54.124	138.789	5.3	42.9
117489206002	0	64	1	3	0	0	0	0	0	7	0.58	0	9.38054	1	2	2.02648	1	21.2596	0.9153	253.61	4.70064	11.6	7	24	1.33836	11.8432	0	1	0	0	0	130	66	1.46	49.4	26	23.1751	180	7	3.9	89.3	194	105.48	224.79	56.8302	159.666	5.2	34
117489209001	0	59	1	1	0	3	0	0	0	8	29.5	1	8.96827	1	4	0	1	13.893	0.7232	152.32	4.20336	11.3	4	0	1.41824	12.281	0	0	0	0	0	93.5	58.5	1.471	50.1	85	23.1533	200	8	6.1	80.6	151	92.88	169.035	40.593	84.2788	4.6	33.2	1.15
117489212001	0	64	1	1	0	0	0	0	0	5	0.85	0	8.54243	1	1	2.65319	0	15.6576	0.4972	167.011	2.44944	11.3	9	26.1	0.484377	9.8372	0	0	0	0	0	89	50	1.406	42	74.2	21.2461	220	5	5.6	83.3	266	97.38	105.315	64.9488	91.2376	4.9	34.5	0.67
117489212002	1	66	1	2	0	3	3	0	0	2	0.91	0	8.25053	0	1	1.94649	0	12.2964	0.9831	216.883	6.64944	14.9	9	40.9	0.362258	21.0122	0	0	0	0	0	138.5	75	1.681	63.5	89.7	22.4718	390	2	6.1	97.6	188	93.06	82.305	85.8252	126.032	5	42
117489214001	1	55	1	2	0	0	3	0	0	8	0.4	0	9.33072	1	2	1.91234	0	15.9937	0.9379	254.769	6.49656	14.1	9	46	2.56187	24.0543	0	1	0	0	0	118	67	1.7	76.1	88	26.3322	430	8	5.9	85.3	120	104.04	216.825	37.8868	184.795	5	40.3	0.95
117489214002	0	47	1	3	0	0	0	0	0	8	0.78	0	9.19542	1	2	2.36688	0	10.6998	0.7571	236.986	5.07528	11.9	9	33	1.06129	13.9424	0	0	0	1	0	110	68.5	1.5	54.8	74	24.3556	300	8	5.6	87.4	223	102.6	192.045	66.1086	144.202	4.8	33.6
117489216001	0	73	1	1	0	1	0	0	0	6	1.25	1	8.96729	1	4	2.32715	0	19.1588	0.9153	226.161	4.72248	12	9	32	1.04887	13.7507	0	0	0	0	0	102.5	64	1.48	59.9	28.5	27.3466	180	6	6.8	87.6	233	98.46	159.3	61.4694	141.496	5.2	35.3	1.26
117489225002	1	57	1	1	0	3	3	0	0	8	6.07	1	8.05758	0	3	1.9756	0	10.9239	0.8136	187.888	2.15712	13.4	9	39.1	0.313753	19.7915	0	0	0	1	0	134	67.5	1.635	58	83.1	21.6966	290	8	7.4	103.2	239	104.94	60.18	68.0416	114.82	4.9	38.2
117489227001	1	65	1	3	0	0	3	0	0	5	2.79	1	8.57364	1	3	1.92104	0	18.1785	0.9153	137.243	4.8048	12.7	9	35.3	0.740467	18.3755	0	0	0	1	0	103	63.5	1.662	50.7	70.9	18.3546	320	5	6	91.3	170	97.2	108.855	44.8456	76.5468	4.8	36.6	1.01
117489301001	0	51	1	3	1	0	0	0	0	7	0.3	0	8.18097	0	1	2.09364	0	17.4782	0.5763	172.037	3.42552	13.8	9	34.1	0.377531	16.2874	0	0	0	0	0	97	56.5	1.641	59.9	81.8	22.2438	400	7	3.8	101.9	90	107.64	66.375	64.1756	102.449	4.6	42	1.02
117489307001	0	56	1	3	1	0	0	0	0	8	0.25	0	8.32638	0	1	2.11615	0	15.2374	0.452	199.872	3.56664	11	9	30.2	0.365464	14.2712	0	0	0	1	0	103.5	65.5	1.634	50.8	79.4	19.0265	330	8	3.8	95.3	109	98.28	84.075	71.521	123.325	4.8	35.3	0.95
117489307002	1	58	1	1	1	3	1	0	0	10	1.13	1	8.16632	0	3	2.60143	0	15.4335	0.9153	126.418	5.21808	12.9	9	52	0.377044	19.989	0	1	0	0	1	109	65	1.601	61.1	84.2	23.8374	150	10	5.5	103.2	133	97.02	72.57	73.454	43.2992	4.7	40	0.97
117489308002	0	47	1	1	1	0	0	0	0	5	0.31	0	8.23892	0	1	1.33323	0	14.005	0.565	137.243	3.0492	8.3	9	21	0.672554	15.7512	0	0	0	1	0	101	57	1.55	61.4	89	25.5567	350	5	3.5	78.2	170	96.12	78.765	46.392	80.0262	4.5	28.3	0.86
117489310002	1	45	1	3	1	3	3	0	0	8	1.17	1	8.24784	0	3	2.14918	0	9.88753	0.8023	135.31	2.99712	13.4	9	45.1	0.551364	20.9847	0	0	0	0	0	110.5	65	1.696	58.5	75.9	20.3378	400	8	7	95.3	168	106.56	71.685	44.8456	77.32	4.9	42.4	1.07
117489311001	0	47	0	3	1	0	0	0	0	7	0.74	0	8.36184	0	1	2.03121	0	13.3608	0.5763	162.372	3.73296	12.4	9	29	0.643298	14.2772	0	0	0	0	0	97	61.5	1.488	57.2	89	25.8339	300	7	5	94.4	144	91.26	93.81	56.057	99.3562	4.7	38.9	0.94
117489312001	0	47	1	2	1	0	0	0	0	8	0.35	0	8.51801	1	1	1.59897	0	11.7082	0.5763	187.501	4.17312	11.8	9	23	0.640474	14.3843	0	0	0	1	0	99.5	61.5	1.59	52.1	75	20.6084	210	8	4.6	98.9	162	101.88	98.235	50.258	124.485	4.7	35.9	0.86
117489316001	0	59	1	1	1	0	0	0	1	6	0.73	0	8.74181	1	2	1.88718	0	11.9883	0.7345	233.506	4.1664		9	30	0.931558	15.8967	0	0	0	1	0	106	60	1.56	63.9	91	26.2574	290	6				93.06	134.52	59.1498	141.882	5.1	30.4	1.15
117489317001	0	56	1	1	1	0	0	0	0	4	0.17	0	8.80842	1	2	1.92036	0	15.9657	0.791	159.666	3.31296	11.6	9	23	0.673555	11.9769	0	0	0	1	0	99.5	62	1.526	44.9	80	19.2813	300	4	5.2	92.7	64	98.82	135.405	59.1498	76.5468	4.7	36.6
117489322001	1	62	1	1	1	0	1	0	0	7	0.32	0	7.61396	0	1	1.88853	0	19.3269	0.7232	132.604	3.47928	12.4	9	41	0.326549	21.71	0	0	0	1	0	114.5	66	1.644	68.4	80	25.3077	370	7	4.7	96.6	77	95.4	42.48	54.124	69.588	4.9	39.4
117489322002	0	53	1	1	1	0	0	0	0	10	0.4	0	8.68252	1	2	2.01001	0	14.9573	0.6667	161.599	4.25712	11.3	9	29	0.980112	14.4278	0	0	0	0	0	109	64	1.512	57.8	86	25.2827	240	10	4.1	98.9	162	95.22	123.9	48.325	97.4232	4.8	35.9	1
118276101002	0	48	1	3	0	0	0	0	0	8	1.4	1	9.21361	1	4	1.99103	0	7.95484	0.4859	166.238	3.50616	12.8	9	37	2.41368	18.5833	0	0	0	0	0	123	67	1.654	70.5	99	25.7702	300	8	7.9	95.3	305	96.48	207.975	36.727	79.6396	5.1	41.4	0.81
118276104001	0	48	1	3	0	0	0	0	0	8	0.49	0	8.31635	0	1	0	1	12.3804	0.6215	144.975	3.17856	13	7	0	NA	-12.721	0	0	0	0	0								8	4.6	94.7	225	94.32	86.73	52.9642	77.32	5.2	42.8	0.95
118276106002	1	59	1	1	0	0	3	0	0	4	1.22	1	10.3624	1	4	2.03859	0	13.6129	0.7345	179.382	6.4428	15.6	9	52	13.729	25.5078	0	1	0	0	1	120	75	1.718	83.4	98	28.2566	330	4	6.8	91.7	154	120.6	524.805	18.5568	13.531	5.3	51.8	1.01
118276107001	0	59	1	1	0	0	0	0	0	8	1.01	1	9.74958	1	4	2.07016	0	20.6994	0.4746	167.011	3.74136	12.4	9	36	6.41688	17.39	0	0	0	0	0	124	77.5	1.622	68.2	97	25.9228	280	8	4	100.4	202	107.64	318.6	20.8764	47.9384	5.2	42.7
118276108001	1	45	0	3	0	3	3	0	0	7	2.53	1	7.94514	0	3	1.82122	0	10.1116	0.4972	156.96	2.85432	16.3	9	34	0.462248	18.6688	0	1	0	0	1	113.5	60.5	1.595	52.1	23.5	20.4794	450	7	9.6	95.5	272	93.78	60.18	42.526	104.382	5	54	0.86
118276109002	0	47	1	3	0	0	0	1	0		0.49	0	7.83048	0	1	0	0	13.6689	0.452	183.248	3.39192	11.9	9	0	NA	-12.684	0	0	0	0	0									4.8	91.3	221	63.18	79.65	63.4024	105.928	5	39.2	0.66
118276110001	0	83	1	1	0	0	0	0	0	5	1.13	1	7.82521	0	3	5.02008	0	14.3131	0.4294	141.109	2.6628	10.9	9	11.5	0	2.2908	0	0	0	0	0	122.5	65	1.524		71		30	5	5.5	95.5	243	88.38	56.64	52.5776	83.5056	5.2	36.8	1.06
118276110002	1	89	1	1	0	3	0	0	0	5	0.73	0	8.33338	0	1	4.37724	0	25.3771	0.9605	180.929	5.31384	11	9	29.5	0	6.7394	0	0	0	0	0	135.5	62	1.572		73		276	5	3.9	92.4	229	95.94	86.73	56.057	115.593	5.1	35.4	1.67
118276112001	1	71	1	2	0	0	3	0	0	5	11.55	1	9.1542	1	4	1.13165	0	21.6237	0.7684	205.285	5.50536	15	9	21	2.00708	18.557	0	0	0	0	0	102.5	58.5	1.55	59	97	24.5578	310	5	9.6	87.6	245	104.22	181.425	34.4074	135.31	5.7	50.1	1.11
118276112002	0	68	1	1	0	0	0	0	0	9	5.51	1	8.64734	1	4	2.11518	0	14.4251	0.565	230.027	3.80856	11.2	9	30	0.847207	14.1832	0	0	0	0	0	114	63.5	1.633	52.7	86	19.7623	280	9	9.4	92.3	335	102.96	110.625	42.1394	173.97	5.5	38.4	0.95
118276202001	0	59	1	1	1	0	0	0	0	6	1.26	1	8.74704	1	4	2.03487	1	13.893	0.452	211.084	2.76024	13.1	7	31	0.769043	15.2344	0	0	0	0	0	122.5	74.5	1.545	61.3	27.5	25.6805	300	6	5.7	83.9	225	122.58	102.66	52.9642	147.295	6	35.1	0.9
118276207001	1	53	1	3	1	0	3	0	0	10	1.16	1	8.11099	0	3	2.17226	0	12.0443	0.6667	143.042	4.33944	14.5	9	44.5	0.419638	20.4856	0	0	0	0	0	115.5	66	1.668	59	76.6	21.2061	440	10	6.9	91.8	216	106.02	62.835	52.9642	82.7324	5	39.7
118276213001	0	47	1	1	1	0	0	0	0	7	0.51	0	8.1825	0	1	2.78686	0	8.62708	0.3616	184.408	3.42384	11.5	9	41	0.745963	14.7119	0	0	0	0	0	110	62	1.516	57.9	84	25.193	420	7	4.5	76.5	250	86.94	82.305	42.1394	131.057	5.3	31.3	0.7
118276215002	0	48	1	4	1	0	0	0	0	7	3.9	1	7.48514	0	3	1.82663	0	18.7947	0.5876	160.052	3.74136	11.9	9	31	0.208478	16.9711	0	0	0	0	0	110.5	64.5	1.635	63.2	27.5	23.6419	300	7	5.5	81.3	197	89.46	39.825	73.8406	82.7324	5.2	34	0.76
118276216001	1	58	1	4	1	3	3	0	1	4	1.01	1	8.38272	0	3	2.46932	1	15.7976	0.7458	187.114	4.8636	17.5	7	50	0.766469	20.2485	0	0	0	0	0	107.5	68	1.6	62.5	89.4	24.4141	570	4	7.4	94.1	222	96.84	90.27	46.0054	128.738	5.2	45.5
118276216002	0	56	1	1	1	0	0	0	0	4	4.02	1	8.71048	1	4	2.18368	0	12.6325	0.4746	342.141	3.77328	14.9	9	34.5	0.457433	15.799	0	0	0	0	0	108	68	1.591	61.1	93	24.138	330	4	8.1	89	205	107.1	113.28	95.1036	225.774	5.2	39.4
118276217001	0	79	1	1	1	0	0	1	0	9	1.08	1	8.48342	1	3	2.2449	0	18.0665	0.4407	160.826	5.59104	13.1	9	18.5	0.581556	8.2409	0	0	0	0	0	131	74	1.462	33.5	90	15.6729		9	5.6	86.5	180	107.1	90.27	35.5672	110.568	5.5	34.7	1.14
118276218001	1	54	1	3	1	0	3	0	0	7	1.39	1	8.64927	1	4	1.58177	0	26.0213	0.791	184.022	3.1668	15.7	9	35	0.967217	22.1271	0	0	0	0	0	120	65	1.695	66.2	26.5	23.0419	400	7	8.2	91.4	287	108.36	105.315	42.526	124.099	5.1	41.5	0.97
118276218002	0	55	1	1	1	0	0	0	0	7	2.56	1	9.36746	1	4	0.92795	0	14.9853	0.4633	260.955	3.42048	15.7	9	16	1.73982	17.2423	0	0	0	0	0	118	71	1.515	72.6	31.5	31.6309	300	7	7.8	86.2	284	106.2	220.365	60.6962	164.692	5.5	41.9	0.91
118276221001	0	67	1	1	1	0	0	0	0	5	1.17	1	8.40649	0	3	0	0	9.8035	0.4407	209.151	3.52464	13.3	9	0	NA	-13.424	0	0	0	0	0								5	4.8	79.4	187	120.42	74.34	52.9642	150.001	5.8	36	0.82
118276302001	1	55	1	2	1	0	0	0	0		0.61	0	7.8356	0	1	0	0	14.2291	0.5989	170.491	3.72624	16.7	9	0	NA	-8.823	0	0	0	1	0									3.6	91.4	158	105.84	47.79	43.6858	124.872	5.4	47.4
118276302002	0	55	1	1	1	0	0	0	0	7	0.53	0	8.41011	0	1	2.31343	1	12.8006	0.4972	196.006	2.85264	14.8	4	32.5	0.486173	14.0484	0	0	0	0	0	121.5	73.5	1.552	54	77	22.4187		7	6.3	88.2	276	108	83.19	59.5364	130.671	5.5	44.1	0.86
118276305001	1	61	1	3	1	3	1	0	0	6	0.5	0	8.51479	1	1	1.96888	0	16.722	0.5876	165.078	3.99	16.1	9	41.5	0.806368	21.078	0	0	0	0	0	123.5	73.5	1.641	65.1	80	24.1749	550	6	6.7	100	205	109.44	91.155	44.8456	106.315	5.2	45.4
118276305002	0	62	1	1	1	0	0	0	0		0.63	0	8.73987	1	2	0	1	12.3524	0.4407	183.635	3.86064	13.1	4	0	NA	-13.239	0	0	0	0	0									4.2	98.8	179	92.88	134.52	43.6858	117.913	4.9	38.6	0.94
118276308001	0	70	0	3	1	0	0	1	0	4	2.97	1	8.8042	1	4	2.2148	0	9.35534	0.3842	137.243	3.89592	9.9	9	25	1.08763	11.2877	0	0	0	1	0	128	70.5	1.51	44.9	70.8	19.6921	150	4	8.5	101.1	278	102.42	130.095	35.5672	78.0932	4.2	30.4	0.93
118276310001	0	49	1	2	1	3	0	0	0	6	0.59	0	9.17432	1	2	1.51256	1	18.3185	0.4746	181.702	3.62544	13.1	7	30	2.63027	19.8339	0	0	0	0	0	123	76	1.612	79.5	32	30.5941	500	6	5.1	100.2	255	99.54	193.815	36.3404	105.542	5.3	38.3	0.82
118276311001	1	79	0	1	1	0	3	0	0	5	3	1	8.87104	1	4	1.75315	0	10.3077	0.7345	185.568	4.59984	15.5	9	30	1.51184	17.1121	0	0	0	0	0	103	55.5	1.623	49	75	18.602		5	6.3	99.3	150	91.98	154.875	30.928	122.939	5.5	42.7	1.48
118276312002	1	60	1	2	1	0	3	0	0	6	0.44	0	9.16613	1	2	1.92069	0	14.7052	0.565	171.264	4.65696	16.2	9	39	1.51823	20.3052	0	0	0	1	0	102	66.5	1.605	62.9	78.8	24.4175	220	6	6.2	97.3	211	98.28	194.7	50.258	81.5726	5.4	47.1	1.03
118276315001	1	70	1	1	1	3	3	0	0	6	0.41	0	9.20291	1	2	1.41912	0	22.2119	0.5989	145.362	3.06264	13.1	9	25	1.48651	17.6165	0	0	0	0	0	113	59	1.63	49.5	25	18.6307	200	6	5.8	102.6	137	111.6	177.885	36.3404	80.7994	5.6	38.2	0.87
118276315002	0	67	1	1	1	0	0	0	0	6	1.03	1	7.92092	0	3	2.50426	0	11.9603	0.4633	139.176	2.37384	13.3	9	25	0.309948	9.983	0	0	0	0	0	109.5	66	1.43	42	26	20.5389	200	6	4.5	104.6	183	95.76	57.525	54.5106	77.7066	5.4	39.4	0.89
118276316002	0	57	1	1	1	0	0	0	0	6	0.43	0	8.09918	0	1	2.11327	0	16.1057	0.4972	178.996	3.9312	13.2	9	25	0.472084	11.83	0	0	0	0	0	118.5	70	1.55	43	23	17.898	200	6	6	92.5	224	88.56	74.34	43.6858	125.645	5.4	38.3
118276317001	0	78	1	1	1	0	3	0	0	6	2.33	1	8.70937	1	4	1.42466	1	11.316	0.4859	146.521	3.42384	13.4	9	20	1.42093	14.0384	0	0	0	0	0	113.5	64	1.535	59.3	29	25.1674	300	6	5.2	92.3	214	95.76	126.555	34.4074	89.6912	5.3	40.4	1.24
118276323001	1	58	1	2	1	3	3	0	0	6	1.04	1	9.12984	1	4	2.13972	0	11.7362	0.5311	274.099	4.25712	15.9	9	40	0.979121	18.694	0	0	0	0	0	127.5	74.5	1.59	55	83	21.7555	500	6	5.2	91.8	215	113.94	161.955	57.2168	196.779	5.8	44.7
118276326001	1	49	1	2	1	0	0	0	0	5	0.56	0	8.51632	1	1	1.99673	1	18.1785	0.7458	175.13	4.22016	16.1	9	45	0.726025	22.5369	0	0	0	0	0	112	69.5	1.615	71.8	27	27.5283	400	5	4.4	93.4	171	100.8	99.12	60.6962	99.3562	5.4	49.2	1.16
118276326002	0	50	1	1	1	0	0	1	0	5	1.09	1	8.52388	1	3	1.88025	0	13.865	0.4746	168.944	4.30752	12.1	9	25	0.732654	13.2961	0	0	0	1	0	101.5	69.5	1.56	48.7	25.5	20.0115	130	5	5.8	93.2	166	93.24	107.97	46.0054	107.475	5.1	36.8	0.81
118276327001	0	66	0	1	1	3	0	0	0	7	1.17	1	8.14759	0	3	2.01212	0	12.3804	0.5537	211.084	3.0408	15.4	9	24.5	0.36528	12.1762	0	0	0	0	0	110.5	60.5	1.48	50.4	81.2	23.0095	220	7	6	92.8	254	95.22	72.57	67.655	137.63	5.6	44.5	1.17
118276330001	1	58	1	4	1	3	1	0	0		2.79	1	8.21427	0	3	0	0	16.778	0.6667	122.939	3.24408	15.1	9	0	NA	-8.934	0	0	0	0	0									3.4	102.2	209	93.78	78.765	32.0878	75.7736	5	43.7	1
118276330002	0	56	1	3	1	0	0	0	0	4	3.02	1	8.93101	1	4	1.86435	0	13.0246	0.4859	218.429	3.52464	13.6	9	31	1.44276	16.6278	0	0	0	0	0	111.5	74	1.544	68	99.8	28.5243	210	4	4.4	98.6	224	102.96	146.91	44.8456	150.001	5.6	39.8
122490101001	0	58	1	1	1	0	0	0	0	5	0.79	0	8.70637	1	2	0	0	11.4841	0.7797	132.604	3.16848	14.3	9	0	NA	-13.091	0	1	0	1	1								5	7.7	95.7	232	89.82	134.52	32.861	80.7994	4.5	42.5	0.97
122490102001	1	70	1	2	1	3	3	0	0	7	0.97	0	8.06211	0	1	2.22209	0	21.7358	0.791	195.62	3.5448	16.7	9	30	0.202739	13.5008	0	0	0	1	0	127	78.5	1.46	37.6	77	17.6393	370	7	6.3	94.2	285	94.32	67.26	85.4386	107.475	5.1	48.5	1.03
122490102002	0	69	1	1	1	0	0	0	0	5	1.31	1	7.86898	0	3	1.49241	0	24.0886	0.7571	137.63	3.77832	15.9	9	14	0.307971	9.3808	0	0	0	0	0	131	72	1.46	37.6	77	17.6393	230	5	6.5	95.5	207	84.42	61.95	51.8044	83.119	4.9	46.7	1.16
122490105002	0	68	1	1	1	0	0	0	0	6	0.18	0	8.59462	1	1	2.37302	0	13.8369	0.6215	245.878	2.84256	14.5	9	21.5	0.43601	9.0602	0	0	0	0	0	119	68.5	1.34	42.4	80	23.6133	260	6	5.1	90.9	211	98.46	109.74	79.6396	157.346	5.7	42	0.97
122490106001	0	64	1	1	1	3	0	0	0	7	0.34	0	8.40006	0	1	1.85902	0	13.6129	0.7119	213.017	3.80016	14	9	23	0.482658	12.3721	0	0	0	0	0	118	74	1.495	50.2	73	22.4606	370	7	6.7	94.3	164	93.06	95.58	66.4952	138.016	4.9	41.3	1.02
122490107001	1	57	1	4	1	0	3	0	0	3	0.38	0	8.33731	0	1	1.25354	0	22.0159	0.678	160.826	4.42344	18.2	9	22.5	0.647516	17.9491	0	0	0	1	0	110.5	68	1.553	53	78	21.9752	370	3	8.7	93.6	189	102.6	81.42	42.9126	108.248	4.8	52.4	1.1
122490108001	0	56	1	1	1	3	0	0	0	2	0.56	0	8.32337	0	1	2.526	1	18.4306	0.6893	190.594	3.822	15	7	26.5	0.313624	10.4909	0	0	0	1	0	126.5	83	1.425	42.8	73	21.0773	350	2	5.5	95	228	119.34	69.03	66.1086	124.485	5.2	43.8
122490113001	0	48	1	3	1	0	0	0	0	6	0.61	0	9.0695	1	2	1.63668	0	20.1672	0.5763	176.676	4.10424	15.1	9	25.5	1.43962	15.5803	0	0	0	1	0	113	67	1.496	63.7	94	28.4627	230	6	8.8	87.1	273	102.24	169.92	50.258	97.8098	5.1	44.7	0.76
122490114001	0	65	1	1	1	1	0	0	0	6	0.9	0	8.54839	1	1	1.68308	0	12.4364	0.5989	211.47	2.76696	15	9	21.5	0.493837	12.7742	0	0	0	0	0	117	74.5	1.518	51.2	73	22.2191	280	6	6.4	95	199	92.52	111.51	76.1602	117.913	4.7	43.9	0.72
122490114002	1	67	1	2	1	1	0	0	0	8	0.46	0	8.10324	0	1	1.95388	0	15.1534	0.9379	145.748	4.04376	15.4	9	35.5	0.418573	18.169	0	0	0	0	0	115.5	69.5	1.545	56.5	82	23.6696	310	8	6.4	95.7	202	98.28	67.26	58.7632	83.5056	4.8	46.2
122490117001	0	57	1	2	1	3	0	0	0	6	1.27	1	7.91197	0	3	0	0	17.8424	0.678	152.707	3.99168	13.8	9	0	NA	-13.054	0	0	0	0	0								6	4.8	92.1	239	97.92	55.755	54.8972	93.1706	5	40.9	0.79
122490123001	0	79	0	1	1	1	0	0	0	3	0.45	0	8.22025	0	1	1.92903	0	9.88753	0.5537	209.151	3.4356	13.1	9	17	0.350195	8.8127	0	0	0	0	0	120	65	1.4	39.9	81.5	20.3571	170	3	7.8	95	327	115.02	64.605	52.5776	151.547	5.5	39.9	0.89
122490125001	1	66	1	2	1	3	3	0	1	5	0.87	0	8.0806	0	1	2.17085	0	17.8704	0.7684	174.743	4.6788	15.8	9	41	0.662199	18.8866	0	0	0	0	1	123.5	76	1.605	56.7	79.1	22.0107	450	5	5.9	100	227	64.62	100.005	53.3508	107.861	4.6	45.7	0.92
122490202002	1	64	1	1	1	3	3	0	0	8	0.89	0	8.72354	1	2	1.50016	0	17.3662	0.678	153.48	4.26048	12.8	9	25	1.15174	16.6649	0	0	0	0	0	106.5	58.5	1.56	47.3	75	19.4362	380	8	8.1	73.8	164	91.98	133.635	35.1806	96.2634	4.9	41.6	0.99
122490204002	1	75	1	1	1	3	3	0	0	5	29.49	1	8.36236	0	3	1.79953	0	12.6885	0.6215	119.073	3.4356	13.4	9	26	0.545926	14.4482	0	0	0	0	0	125.5	78.5	1.454	43.8	82.6	20.7179	290	5	6.4	91.9	294	101.88	84.075	46.392	63.789	4.8	41	1.17
122490205001	1	59	1	3	1	0	3	0	0	4	2.65	1	8.47354	1	3	2.15969	0	18.5426	0.8701	259.409	3.89928	17.6	9	41	0.883471	18.9842	0	1	0	0	0	115	72	1.534	59.8	89.6	25.4127	520	4	10.9	98.1	252	109.26	87.615	38.66	211.47	5	50.5	1.05
122490206002	1	47	1	2	1	3	3	0	0	6	0.41	0	8.49375	1	1	0	0	15.7696	0.7119	186.341	5.00976	17.3	9	0	NA	-8.527	0	0	0	0	0								6	8	94.1	277	105.12	92.925	63.789	98.1964	4.6	49.2	0.98
122490207001	0	62	1	1	1	0	0	0	0	8	1.08	1	8.94307	1	4	1.54605	1	19.2709	0.7571	235.826	5.20464	14.1	7	25	1.13371	16.1702	0	0	0	0	0	129.5	81.5	1.531	67.5	96.8	28.7974	410	8	5.5	92.1	196	105.48	145.14	56.4436	154.64	4.7	43	0.78
122490207002	1	65	1	2	1	1	3	0	0	5	0.84	0	8.15405	0	1	1.81275	0	13.865	0.8588	108.635	6.67968	14.1	9	31.5	0.444783	17.3769	0	1	0	0	0	123.5	80	1.63	47.3	73	17.8027	160	5	4.4	93.3	259	102.06	68.145	44.459	46.392	4.6	43	1.1
122490208001	0	57	1	1	1	0	0	0	0	4	0.21	0	9.00741	1	2	2.42269	0	13.8089	0.5763	228.094	2.4696	12.2	9	28	1.0217	11.5574	0	1	0	0	1	109.5	54	1.465	46.3	77.6	21.5728	240	4	7.1	93.3	11.6	99.72	163.725	50.6446	151.547	4.9	36.3	0.8
122490208002	1	60	1	1	1	3	3	0	0	6	0.82	0	8.29977	0	1	1.91184	0	18.2905	0.7006	149.614	4.90728	14.5	9	27	0.375713	14.1225	0	0	0	0	0	111	66	1.424	40.9	69	20.1699	310	6	6.8	101	122	98.82	81.42	62.2426	78.4798	4.3	43.6	1.02
122490209001	1	57	1	1	1	1	3	0	0	4	7.65	1	7.80879	0	3	2.17096	0	14.7333	0.6441	139.563	5.32056	15	9	39	0.406212	17.9644	0	0	0	1	0	131	65.5	1.54	53.8	77	22.6851	430	4	5.3	99.8	201	86.94	56.64	48.7116	80.4128	5.2	44.2	1
122490210001	0	54	1	1	1	0	0	0	0	6	0.3	0	8.88866	1	2	0	1	11.6522	0.7119	199.486	3.6708	14.5	7	0	NA	-12.943	0	0	0	0	0								6	6.6	91.2	152	106.38	136.29	35.9538	141.496	4.9	44.3	0.86
122490214002	1	72	1	2	1	0	1	0	0	7	0.62	0	7.96324	0	1	1.72448	0	16.862	0.5763	228.094	5.0568	15.1	9	25	0.344957	14.4971	0	1	0	0	1	110.5	72	1.45	43.7	83	20.7848	200	7	7.4	95.6	156	86.58	66.375	57.99	164.305	4.7	45.4	1.16
122490215001	0	62	1	1	1	0	0	0	0	6	2.73	1	8.6041	1	4	2.00958	0	10.9239	0.6215	141.882	4.30416	12.1	9	19.5	0.69616	9.7035	0	0	0	1	0	124.5	71	1.392	41.7	75.8	21.5208	270	6	5.1	92.2	226	91.98	118.59	51.0312	70.7478	4.5	36.6
122490216001	1	75	0	1	1	0	1	0	0	7	7.09	1	8.71313	1	4	1.17913	0	31.3992	1.0057	182.862	3.86904	14.1	9	20	1.1388	16.9617	0	0	0	0	0	118	68.5	1.541	52	77	21.8977	240	7	7.1	94.1	275	96.12	126.555	37.5002	126.418	4.8	41.7	1.16
122490217002	1	56	1	4	1	3	1	0	0	8	8.83	1	8.28073	0	3	0	0	12.5485	0.8136	189.434	3.84384	15.4	9	0	NA	-8.86	0	0	0	0	0								8	9.1	98.7	138	104.94	75.225	54.8972	119.459	4.4	45	1.08
122490218002	1	58	1	1	1	3	3	0	0	7	24.82	1	7.93562	0	3	0	0	12.2684	0.8023	171.65	3.47592	16.6	9	0	NA	-8.934	0	0	0	0	0								7	8.2	95.8	171	101.88	54.87	76.9334	95.4902	4.5	47.8	0.9
122490302002	1	51	1	2	0	3	0	0	0	4	0.69	0	8.11817	0	1	2.01582	0	23.1643	0.7571	146.521	4.10088	13.9	9	39	0.388414	19.347	0	1	0	0	0	114.5	71	1.616	55.6	71.3	21.2908	530	4	4.5	96	194	105.3	63.72	56.4436	83.119	5.1	41.3
122490305001	0	59	0	1	0	0	0	0	0	5	0.57	0	9.30099	1	2	1.63366	0	15.3495	0.791	184.408	5.28696	14.5	9	21.5	1.80801	13.1606	0	0	0	0	0	136.5	71.5	1.454	55.6	87.1	26.2994	310	5	6.2	89	192	111.96	195.585	41.3662	115.207	5.4	43.7
122490307001	1	70	1	2	0	0	3	0	0	6	0.78	0	9.13215	1	2	1.72036	0	14.1731	0.9831	226.934	3.8724	15.2	9	33.5	1.96765	19.4727	0	0	0	0	0	106	50	1.67	56.9	80.3	20.4023	360	6	6.8	95.5	141	94.14	196.47	34.0208	159.279	5	44.6	1.19
122490307002	0	68	1	2	0	0	0	0	0	3	0.84	0	8.79183	1	2	1.70468	0	11.8202	0.7571	190.207	3.36672		9	23	1.08103	13.4923	0	0	0	1	0	120	69.5	1.554	53.5	86.2	22.154	330	3				95.94	137.175	43.6858	130.284	4.8	30.4	1.11
122490313002	1	56	1	3	0	1	3	0	0	6	0.27	0	8.41748	0	1	2.3426	0	15.2654	1.017	179.382	4.72752	17.3	9	48.5	0.672178	20.7035	0	1	0	0	0	103.5	59	1.632	62.7	82.5	23.5411	580	6	6.6	99.8	216	95.58	94.695	54.124	117.14	5	50.1
122490316001	1	65	0	1	0	3	3	0	0	7	4.18	1	7.67303	0	3	1.78731	0	15.5736	0.8475	169.331	4.3008	16.3	9	31	0.181056	17.3445	0	0	0	0	0	123	70.5	1.544	51.9	77.8	21.7707	360	7	7.3	95.9	124	93.42	46.02	85.4386	83.8922	4.8	49.3	1.06
122490317002	1	72	1	3	0	0	3	0	0	5	1.12	1	8.15782	0	3	1.38927	0	19.719	0.7571	151.161	4.9392	13	9	23.5	0.460267	16.9154	0	1	0	0	1	130	71	1.575	49.3	76.3	19.874	300	5	6.3	102	51	89.64	77.88	52.9642	94.3304	4.8	38.7	1.13
122490319002	1	61	1	2	0	0	3	0	0	2	2.67	1	8.61482	1	4	1.62016	0	16.0217	0.8475	192.14	3.30456	16.3	9	30	1.00494	18.5167	0	1	0	0	1	117.5	75.5	1.582	55.1	81	22.016	90	2	6.8	94.2	151	102.96	107.085	37.1136	117.913	5.3	49
122490324001	0	57	1	2	0	0	0	0	0	8	0.64	0	8.5816	1	1	1.72013	0	12.5205	0.5989	160.439	3.32808	11.9	9	24.5	0.870247	14.2431	0	0	0	1	0	129	77	1.523	57	81.8	24.574	230	8	7.3	70.9	85	93.42	114.165	49.0982	96.2634	4.8	39.3	1.01
122490326001	0	90	0	1	0	0	0	0	0	8	1.06	1	8.68103	1	4	1.69745	0	15.7696	0.791	148.841	4.116	13.9	9	17	0.704306	10.015	0	0	0	0	0	130.5	72	1.453	45.3	87	21.4569	180	8	8.3	95.8	11.4	88.74	132.75	58.7632	74.6138	5	41.5	1.47
122490327001	0	58	1	3	0	0	0	0	0	8	0.4	0	8.53026	1	1	2.29227	0	13.5568	0.6215	151.547	2.43432	13.7	9	31	0.637165	13.5237	0	0	0	0	0	114	74.5	1.544	52.3	81.2	21.9385	410	8	4.8	97.6	172	108	93.81	49.8714	95.4902	5	41.2	0.73
122490327002	1	58	1	1	0	0	3	0	0	9	6.22	1	8.11331	0	3	2.09445	0	15.7696	0.7232	182.089	3.39528	12.8	9	32	0.322531	15.2785	0	1	0	1	1	118.5	78.5	1.563	38.8	64	15.8823	120	9	8.4	90.7	123	89.82	74.34	57.2168	119.459	4.8	38.2	1.05
124099106001	0	89	0	1	1	0	0	0	0	3	0.44	0	7.63866	0	1	1.41084	0	7.61872	0.8362	242.398	4.32096	10.8	9	11	0.156459	7.7968	0	0	0	1	0	117.5	62.5	1.419	35.5	74.9	17.6305	170	3	4.7	104.2	274	88.56	46.905	75.0004	163.532	4.8	32.7	1.34
124099108001	1	62	0	1	1	0	3	0	0	7	39.75	1	7.72121	0	3	1.90394	1	17.9544	0.8362	169.331	3.57336	14.5	4	37.6	0.277414	19.7485	0	1	0	0	1	126	74	1.614	59.9	81.2	22.9943	150	7	7.4	99.9	248	106.2	42.48	56.8302	105.928	5	42.7	1.1
124099109001	1	65	0	1	1	0	1	0	1	10	2.74	1	7.90459	0	3	2.11452	0	15.2094	0.8814	204.898	5.09544	13.2	9	37	0.480559	17.4981	0	0	0	1	0	121	70	1.58	50.7	77.2	20.3092	270	10	6	105.7	226	87.48	61.95	41.3662	156.573	5.1	40.4	0.94
124099112001	1	48	1	3	1	0	1	0	0		2.08	1	8.29698	0	3	0	0	15.5456	0.7571	179.382	5.13912	14.3	9	0	NA	-8.564	0	0	0	1	0									7.7	98.6	261	88.02	91.155	29.3816	129.898	5.2	43.8	1.14
124099114001	1	63	0	1	1	0	3	0	0	6	0.65	0	8.34722	0	1	2.20069	0	16.9461	0.7006	182.475	5.41296	15.5	9	36	0.479755	16.3585	0	0	0	0	0	122	67.5	1.573	44.8	70.2	18.1059	350	6	4.3	92.4	175	122.22	69.03	40.9796	131.831	5.2	47.2	0.95
124099115001	1	47	0	3	1	0	0	0	0	5	3.97	1	9.11426	1	4	2.10694	0	18.2905	0.8362	190.207	4.42008	14.8	9	41.3	1.94949	19.6019	0	0	0	0	0	126	78	1.534	60.7	87.3	25.7951	400	5	12.5	100	175	103.68	175.23	35.5672	110.181	5.3	44.8
124099118001	0	48	1	3	1	0	0	0	0	7	0.48	0	7.86183	0	1	2.67677	0	12.2684	0.6102	189.434	2.31504	13.2	9	37.8	0.311882	14.1215	0	0	0	0	0	122.5	81.5	1.522	54.7	80.1	23.6134	350	7	7.1	105.5	140	101.16	51.33	59.1498	119.846	4.9	39.2	0.77
124099120001	1	73	1	1	1	1	0	0	0	2	1.28	1	7.96027	0	3	2.16741	1	22.0439	0.904	170.104	4.91904	13.5	7	35.2	0.283575	16.2406	0	0	0	0	0	94.5	63	1.519	49.1	75.2	21.2797	430	2	5.8	96.1	193	101.16	56.64	64.5622	97.4232	5.1	40.4	1.17
124099204001	1	54	1	3	1	3	3	0	0	5	0.27	0	8.22804	0	1	1.95667	0	18.7947	0.7232	204.511	4.8972	13.1	9	36.1	0.610918	18.4497	0	0	0	0	0	122.5	76.5	1.584	53.3	75.1	21.243	300	5	4.6	106.6	197	91.98	81.42	44.8456	146.521	4.8	38.4	0.77
124099206002	1	62	1	3	1	3	3	0	1	7	0.6	0	8.47765	1	1	1.68212	0	15.9097	0.8362	168.944	5.6196	14.8	9	29.8	0.54884	17.7157	0	1	0	0	0	123	86	1.608	49.7	72.3	19.2214	250	7	8.3	99.7	251	130.86	73.455	41.3662	113.66	5.3	43.1	1.01
124099207002	1	67	1	1	1	3	3	0	0	8	115.2	1	7.57962	0	3	2.01248	1	23.9766	0.8701	137.63	5.22144	14.4	4	30.5	0.189864	15.1554	0	1	0	0	1	121	39.5	1.478	44.6	73.3	20.4167	140	8	11.6	103.2	230	94.14	41.595	66.1086	61.0828	4.7	42.9	1.07
124099212002	1	74	1	2	1	3	3	0	0	4	1.02	1	7.8105	0	3	1.64345	0	10.7558	0.7345	146.135	5.3088	12.9	9	25.5	0.28985	15.5161	0	0	0	0	0	129	76	1.48	47.7	78.2	21.7768	220	4	5.2	101.8	296	101.34	48.675	54.124	82.7324	5	38.3	1.01
124099215002	0	56	1	1	1	2	0	0	1	6	1.49	1	8.54632	1	3	2.09563	0	19.2709	0.6102	168.171	4.21008	13.1	9	29	0.841558	13.8383	0	0	0	0	0	119	87	1.525	54.6	80.3	23.4776	200	6	4.9	106.7	247	101.16	101.775	43.2992	107.088	4.7	39.4
124099219001	1	61	1	3	1	3	3	0	0	6	1.24	1	9.29453	1	4	2.02604	1	16.5259	0.8927	300.775	4.85688	16.2	4	43.2	1.47324	21.3224	0	1	0	0	1	122	76	1.644	66.2	91.1	24.4937	280	6	3.7	109.4	178	137.34	158.415	43.2992	233.12	5.4	48
124099219002	0	59	1	2	1	0	0	0	0	6	0.73	0	8.70685	1	2	2.4112	0	21.3156	0.7571	162.759	4.6788	13.6	9	36.2	0.81712	15.0133	0	0	0	0	0	120	77	1.555	59.6	88.2	24.6482	350	6	6	102.3	267	111.96	107.97	50.6446	93.1706	4.8	41.2	0.99
124099301001	1	54	0	1	1	0	3	0	0	8	0.27	0	7.88967	0	1	1.87317	0	15.6856	0.7458	163.532	4.63176	14.6	9	34.5	0.373902	18.418	0	0	0	0	0	118	73	1.563	54.3	83	22.2271	350	8	5.4	101.8	214	95.76	55.755	51.8044	105.542	4.8	43.9
124099305001	0	60	1	2	1	0	0	0	0	5	0.64	0	7.95117	0	1	1.67073	0	23.0802	0.8249	203.352	3.77832	13.3	9	25	0.365617	14.9635	0	0	1	1	0	112.5	74	1.552	59.7	93.5	24.7851	240	5	4.3	106.2	62	90.36	62.835	66.1086	132.217	5	39.8	1.02
124099306001	1	48	1	2	1	NA	NA	0	0		0.55	0	8.93238	1	2	0	0	15.8817	0.9492	134.923	4.64016	17	9	0	NA	-8.564	0	0	0	0	0									6.5	100	185	107.64	140.715	39.0466	73.0674	4.7	48.4	0.88
124099306002	0	45	1	4	1	0	0	0	0		0.76	0	8.36158	0	1	0	0	10.8679	0.5198	146.521	3.98496	13.7	9	0	NA	-12.61	0	0	0	0	0									8.6	97.8	263	105.12	81.42	45.6188	90.0778	4.9	41.2	0.63
124099308001	1	50	1	4	1	0	3	0	0	8	0.42	0	8.56787	1	1	2.20171	0	19.4109	0.904	184.408	4.17648	14.3	9	41.2	1.45048	18.7127	0	0	0	0	0	109	69	1.62	51.9	75	19.7759	530	8	7.3	104.9	175	66.78	157.53	34.794	119.459	5	41.8	1.14
124099309001	1	77	1	1	1	3	3	0	0	7	1.45	1	8.16401	0	3	1.711	1	13.4728	0.6328	146.135	4.56792	14	2	25	0.761101	14.6113	0	0	0	1	0	119.5	62.5	1.496	42.7	74	19.0794	170	7	5.4	132.9	99	74.88	93.81	35.1806	94.3304	4.7	40.4	1.33
124099311002	0	57	1	1	1	3	0	0	0	6	0.62	0	8.10423	0	1	1.63057	0	18.4586	0.6328	255.543	4.07568	14.6	9	20.2	0.246024	12.3883	0	1	1	0	0	109.5	64.5	1.42	53.1	83.5	26.3341	320	6	6.4	102.6	234	102.42	64.605	98.1964	155.027	5.1	43.9	0.81
124099315001	0	47	1	3	1	0	0	0	0	4	0.4	0	7.56762	0	1	2.58262	0	17.2262	0.6328	164.305	3.27264	13.5	9	33	0.25515	12.7777	0	0	0	0	0	116.5	74	1.512	48.1	68	21.0398	350	4	6.3	107	163	91.08	42.48	52.9642	106.702	4.6	39.3
124099316002	1	59	1	2	1	3	1	0	0		12.88	1	7.80099	0	3	0	1	12.1003	1.0057	136.083	6.1236	15	7	0	NA	-8.971	0	0	0	0	0									8.2	99.5	247	115.02	42.48	48.7116	81.186	4.9	44.3	1
124099320001	1	55	1	1	1	1	3	0	0	5	1.3	1	7.90212	0	3	2.01908	1	20.0271	0.7797	188.274	3.63048	14.9	7	37.5	0.205263	18.5728	0	0	0	1	0	126	77.5	1.617	52.3	75.3	20.0024	440	5	3.7	100.5	232	109.08	49.56	78.0932	100.516	5.3	44.9	0.89
124099320002	0	48	1	3	1	0	0	1	0	3	0.47	0	7.87415	0	1	2.35224	0	13.8089	0.5876	216.496	3.38184	13.9	9	30.1	0.287435	12.7963	0	0	0	0	0	108	68	1.519	48	80.7	20.803	280	3	6.3	96.9	206	99	53.1	58.3766	151.547	5.1	42.2
124099323002	1	49	1	3	1	2	0	0	0	4.5	1.07	1	8.73907	1	4	2.01937	1	19.2429	0.7232	211.084	6.25296	17.5	9	43.1	1.00725	21.3433	0	0	0	0	0	127.5	80.5	1.673	62.4	86.3	22.2942	480	4.5	7.4	101.7	215	93.42	133.635	49.4848	134.15	4.9	52.7	0.97
134004201001	0	72	1	3	0	0	0	0	0	6	1.76	1	9.09602	1	4	0	0	13.4168	0.6102	175.516	3.906	15.4	9	0	NA	-13.609	0	0	0	0	0								6	4.5	91.4	105	97.38	183.195	39.4332	102.449	5.1	44.5	0.95
134004204001	1	49	1	4	0	3	1	0	0	6	0.31	0	8.75189	1	2	0	0	19.1028	1.1187	216.883	4.69728	16.7	9	0	NA	-8.601	0	0	0	0	0								6	4	87.9	201	88.2	143.37	59.1498	126.032	4.8	50.7	1.08
134004205002	1	57	1	4	0	0	3	0	0	5	0.26	0	7.54337	0	1	0	0	20.2792	0.5424	179.382	3.34824	14.6	9	0	NA	-8.897	0	0	0	1	0								5	5	92.2	149	79.02	47.79	70.7478	104.382	4.9	42.5	0.75
134004207001	0	50	1	4	0	2	0	0	0	6	2.63	1	9.31989	1	4	0	0	19.4669	0.6328	129.511	6.81072	15.4	9	0	NA	-12.795	0	0	0	0	0								6	6	88	157	89.1	250.455	30.1548	53.3508	5.1	44.9
134004210001	0	56	1	4	0	0	0	0	0	6	1.26	1	8.51632	1	3	1.94554	0	13.5008	0.7006	145.362	4.62504	11.1	9	28	0.689825	14.3919	0	0	0	0	0	128	85.5	1.51	58.3	89.1	25.5691	340	6	5.7	83.1	166	88.2	113.28	63.4024	62.6292	4.8	33.9	0.73
134004210002	1	54	1	3	0	0	3	0	0	7	2.62	1	9.41029	1	4	1.98812	0	15.6296	0.8136	182.089	7.89096	15.9	9	44	2.39869	22.1315	0	0	0	0	0	135	77.5	1.69	66.5	89.8	23.2835	580	7	5.6	107.9	82	116.46	209.745	34.4074	101.676	5.1	46.2	1.29
134004301001	1	80	0	1	0	3	1	0	0		1.66	1	9.0193	1	4	0	0	14.5372	0.6667	130.671	5.01312	16.1	9	0	NA	-9.748	0	0	0	0	0									7.1	91.5	131	108.54	152.22	28.2218	70.7478	5.8	48.6	0.92
134004302001	1	48	1	4	0	0	3	0	0	6	3.09	1	8.90377	1	4	0	0	13.6969	0.7571	153.094	4.22856	13.7	9	0	NA	-8.564	0	0	0	0	0								6	5.7	95.6	185	94.5	155.76	46.392	78.4798	5.3	41.1
134004304002	0	69	1	2	0	0	0	0	0	5	0.38	0	8.63229	1	2	0	0	14.5932	0.7345	151.161	4.872	16.3	9	0	NA	-13.498	0	0	0	0	0								5	5.4	91.1	154	89.28	125.67	31.7012	95.4902	5.3	46	0.86
134004305001	1	50	1	4	0	3	3	0	0	8	0.49	0	9.62769	1	2	0	0	18.3746	0.8814	179.769	7.52304	16.8	9	0	NA	-8.638	0	0	0	0	0								8	5.9	96	93	108.9	278.775	36.727	85.052	5	48.5	0.76
134004306002	0	48	1	4	0	0	0	0	0	8	3.71	1	9.4373	1	4	0	0	18.4026	0.7345	165.851	4.37304	17	9	0	NA	-12.721	0	0	0	0	0								8	8.8	97.9	188	98.46	254.88	41.3662	71.9076	4.6	50.9	0.94
134004310001	0	59	0	3	0	0	3	0	0	7	0.4	0	8.98495	1	2	0	1	20.6154	0.8362	215.336	6.81744	15.7	3	0	NA	-13.128	0	0	0	0	0								7	6	95.8	145	101.34	157.53	33.6342	153.48	4.8	45.6	1.14
134004311002	0	56	1	3	0	0	0	0	0	7	3.93	1	9.09435	1	4	1.28691	0	16.2178	0.565	166.238	3.64224	14	9	20	2.39838	15.5411	0	0	0	0	0	121.5	70	1.52	63.7	99	27.571	350	7	3.8	98.4	144	100.62	177	30.928	102.062	4.9	41.9
134004313001	0	81	0	1	0	0	0	0	0		0.65	0	8.27759	0	1	0	0	10.0556	0.8362	161.985	4.86696	13.7	9	0	NA	-13.942	0	0	0	0	0									4.8	91.6	146	93.6	84.075	63.0158	83.5056	4.9	40.5	1.17
134902101002	1	58	1	1	1	0	0	0	0	8	2.88	1	8.23597	0	3	0.505401	0	21.6517	0.8588	187.114	5.3592	16.9	9	11.2	0.497961	22.1606	0	0	0	0	0			1.73	65.2	89	21.7849	132	8	5.6	92.7	130	99.18	76.11	57.6034	117.526	6	44.4
134902103002	1	51	1	4	1	0	3	0	0	8	2.37	1	8.79419	1	4	0	0	12.9406	0.7571	122.166	4.33944	16.9	9	0	NA	-8.675	0	0	0	0	0								8	5.6	96	164	88.2	149.565	26.2888	68.4282	5.3	42.4	1.19
134902106001	1	70	1	4	1	1	1	0	0	9	0.29	0	8.67619	1	2	0	0	18.4306	0.7119	135.31	4.79976	17.6	9	0	NA	-9.378	0	1	0	0	0								9	4.7	89.3	115	119.34	98.235	34.794	83.119	5.8	46.3	1.3
134902110001	1	67	1	2	1	0	3	0	0	10	0.47	0	8.74275	1	2	0	0	26.8056	0.8927	184.022	3.8556	17.3	9	0	NA	-9.267	0	0	0	0	0								10	7.6	90.9	157	105.66	118.59	56.4436	110.954	5.5	45.4
134902110002	0	66	1	2	1	0	0	0	0	8	1.67	1	10.6215	1	4	0	1	18.0665	0.339	183.248	3.44232	16	9	0	NA	-13.387	0	0	0	0	0								8	10.5	89.4	226	108.9	753.135	25.129	43.6858	4.9	41.3	1.22
134902115001	0	72	0	1	1	0	0	0	0	8	1.04	1	9.19929	1	4	0	1	23.0522	0.7797	192.14	3.38856	19.6	7	0	NA	-13.609	0	0	0	0	0								8	5.6	91.7	122	98.46	200.895	34.0208	103.995	5.8	52.1	1.38
134902116002	0	71	1	1	1	0	0	0	0	6	1.22	1	7.86685	0	3	0	0	15.3495	0.4972	162.372	3.65568	19.3	9	0	NA	-13.572	0	0	0	0	0								6	8.2	96.3	153	98.28	53.1	70.3612	85.052	5.7	52	1.01
134902201002	0	49	1	2	0	0	0	0	0	8	0.47	0	8.5743	1	1	2.4872	1	13.3328	0.678	138.789	2.81736	14.6	4	34	0.98952	13.67	0	0	0	0	0	100.5	44.5	1.55	51	74.1	21.2279	130	8	4.4	89.8	151	89.28	118.59	39.4332	77.7066	4.8	37.6	1.02
134902203001	1	67	0	2	0	3	0	0	0	6	1.06	1	9.27944	1	4	1.29359	1	14.2851	0.8701	171.65	4.07568	19	4	25	2.15476	19.326	0	1	0	0	1	120.5	72	1.59	60	78	23.7332	60	6	6.2	98.2	68	109.08	196.47	34.4074	103.609	4.6	44.8
134902205001	0	59	0	1	0	0	3	0	0	12	0.63	0	8.96652	1	2	7.16418	0	13.3888	0.6215	216.496	2.84256	17	9	24	0	3.35	0	1	0	0	0	120	72.5	1.54		91		230	12	9.8	95.9	198	100.62	155.76	59.1498	122.166	6.2	44.1	1.08
134902207001	0	75	0	1	0	0	0	0	0	7	20.36	1	8.77783	1	4	0.856724	1	31.8754	0.8814	199.486	5.9052	15.5	7	19	2.25776	22.1775	0	0	0	0	0	114.5	63.5	1.47	104.5	95.2	48.3595	62	7	11.3	91.7	118	95.22	136.29	42.9126	122.166	4.8	40.7	1.67
134902210002	1	47	1	1	0	3	3	0	1	10	0.38	0	8.50824	1	1	2.23436	0	20.5593	0.678	162.372	2.9904	16.1	9	42	0.470202	18.7973	0	0	0	1	0	114	82	1.65	50.1	73.1	18.4022	179	10	6.2	89.9	142	97.38	101.775	65.722	73.454	4.8	41.9	0.91
134902212001	0	47	1	3	0	0	0	0	0	6	0.87	0	8.99473	1	2	0	0	16.5539	0.6215	191.367	3.2592	14.5	9	0	NA	-12.684	0	0	0	0	0								6	7.6	87.3	236	99.54	161.955	41.7528	124.872	5.1	37.1	0.82
134902213002	0	51	1	4	0	0	0	0	0	11	2.07	1	8.17437	0	3	2.16464	1	20.4193	0.7345	147.295	4.03536		9	33	0.35854	15.245	0	0	0	0	0	114	77.5	1.65	54	78	19.8347	190	11				119.7	59.295	54.124	81.5726	4.7	30.4
134902216001	0	48	1	3	0	0	0	0	0	6	0.69	0	7.76812	0	1	1.51562	0	11.26	0.5311	147.295	3.58344	12.7	9	24	0.326848	15.8351	0	0	0	1	0	113	67.5	1.61	58.7	84.3	22.6457	140	6	5.1	76.7	186	95.4	49.56	55.2838	87.7582	4.7	34.5	0.91
134902218001	0	53	1	3	0	0	0	0	0	10	0.37	0	7.28782	0	1	0	0	17.1141	0.5876	123.325	2.47464	15.5	9	0	NA	-12.906	0	0	0	0	0								10	8.5	88.8	90	61.2	47.79	63.0158	51.8044	4.7	41.5
134902220001	1	72	1	1	0	0	0	0	0	5	4.92	1	8.07726	0	3	0.758227	0	13.7529	0.7232	160.439	4.84176		9	15	0.486653	19.783	0	0	0	0	0	119	74.5	1.65	60	90	22.0386	250	5				95.76	67.26	50.258	101.289	4.7	30.4	1.37
134902301001	0	46	1	1	1	0	0	0	0	8	0.19	0	8.47623	1	1	0	0	13.8369	0.7232	219.975	2.68296	14.8	9	0	NA	-12.647	0	0	0	0	0								8	3.7	89.1	130	92.7	103.545	61.4694	153.867	5.1	38	0.74
[truncated: 2,620 more rows]
[truncated: 3 more columns]
